# Supplementary material for: CO2 hydrosilylation catalyzed by an N-heterocyclic carbene (NHC)-stabilized stannyliumylidene
Source: Chem Sci. 2025 Jan 22;16(9):4014–22. doi: 10.1039/d4sc07116f (PMC11789673; doi:10.1039/d4sc07116f)
Supplement: SC-016-D4SC07116F-s002 [file SC-016-D4SC07116F-s002.cif]

# Supplementary Information (SI) for Chemical Science.
# This journal is © The Royal Society of Chemistry 2025

####################################################################### 
# 
# This file contains crystal structure data downloaded from the 
# Cambridge Structural Database (CSD) hosted by the Cambridge 
# Crystallographic Data Centre (CCDC).
# 
# Full information about CCDC data access policies and citation 
# guidelines are available at http://www.ccdc.cam.ac.uk/access/V1 
# 
# Audit and citation data items may have been added by the CCDC. 
# Please retain this information to preserve the provenance of 
# this file and to allow appropriate attribution of the data. 
# 
#######################################################################

data_niude7_0m
_database_code_depnum_ccdc_archive 'CCDC 2255353'
loop_
_audit_author_name
_audit_author_address
'John Kelly'
;Technical University Munich
Germany
;
_audit_update_record             
;
2023-04-11 deposited with the CCDC.	2025-01-16 downloaded from the CCDC.
;
_audit_creation_date             2023-04-11
_audit_creation_method           
;
Olex2 1.5
(compiled 2023.03.06 svn.rbb2c1857 for OlexSys, GUI svn.r6748)
;
_shelx_SHELXL_version_number     2016/6
_chemical_name_common            ?
_chemical_name_systematic        ?
_chemical_formula_moiety         'C39 H49 N4 O2 Sn, C32 H12 B F24, C7 H8'
_chemical_formula_sum            'C79 H80 B5 F24 N5 O2 Sn'
_chemical_formula_weight         1760.22
_chemical_melting_point          ?
loop_
_atom_type_symbol
_atom_type_description
_atom_type_scat_dispersion_real
_atom_type_scat_dispersion_imag
_atom_type_scat_source
C C 0.0033 0.0016 'International Tables Vol C Tables 4.2.6.8 and 6.1.1.4'
H H 0.0000 0.0000 'International Tables Vol C Tables 4.2.6.8 and 6.1.1.4'
N N 0.0061 0.0033 'International Tables Vol C Tables 4.2.6.8 and 6.1.1.4'
O O 0.0106 0.0060 'International Tables Vol C Tables 4.2.6.8 and 6.1.1.4'
B B 0.0013 0.0007 'International Tables Vol C Tables 4.2.6.8 and 6.1.1.4'
F F 0.0171 0.0103 'International Tables Vol C Tables 4.2.6.8 and 6.1.1.4'
Sn Sn -0.6537 1.4246 'International Tables Vol C Tables 4.2.6.8 and 6.1.1.4'

_shelx_space_group_comment       
;
The symmetry employed for this shelxl refinement is uniquely defined
by the following loop, which should always be used as a source of
symmetry information in preference to the above space-group names.
They are only intended as comments.
;
_space_group_crystal_system      triclinic
_space_group_IT_number           2
_space_group_name_H-M_alt        'P -1'
_space_group_name_Hall           '-P 1'
loop_
_space_group_symop_operation_xyz
'x, y, z'
'-x, -y, -z'

_cell_length_a                   15.2450(13)
_cell_length_b                   17.2704(13)
_cell_length_c                   17.6243(14)
_cell_angle_alpha                92.495(3)
_cell_angle_beta                 102.397(3)
_cell_angle_gamma                112.807(2)
_cell_volume                     4136.1(6)
_cell_formula_units_Z            2
_cell_measurement_reflns_used    9316
_cell_measurement_temperature    100(2)
_cell_measurement_theta_max      25.39
_cell_measurement_theta_min      2.55
_shelx_estimated_absorpt_T_max   0.923
_shelx_estimated_absorpt_T_min   0.859
_exptl_absorpt_coefficient_mu    0.411
_exptl_absorpt_correction_T_max  0.7452
_exptl_absorpt_correction_T_min  0.6951
_exptl_absorpt_correction_type   none
_exptl_absorpt_process_details   
;
SADABS-2016/2 (Bruker,2016/2) was used for absorption correction.
wR2(int) was 0.1251 before and 0.0428 after correction.
The Ratio of minimum to maximum transmission is 0.9328.
The \l/2 correction factor is Not present.
;
_exptl_absorpt_special_details   ?
_exptl_crystal_colour            colourless
_exptl_crystal_colour_primary    colourless
_exptl_crystal_density_diffrn    1.413
_exptl_crystal_density_meas      ?
_exptl_crystal_density_method    ?
_exptl_crystal_description       fragment
_exptl_crystal_F_000             1792
loop_
_exptl_crystal_face_index_h
_exptl_crystal_face_index_k
_exptl_crystal_face_index_l
_exptl_crystal_face_perp_dist
5.00 -2.00 2.00 0.1050
-2.00 5.00 1.00 0.1890
-3.00 0.00 -2.00 0.0820
1.00 -5.00 -1.00 0.1890
-1.00 -1.00 5.00 0.1370
1.00 1.00 -5.00 0.1340
1.00 3.00 -5.00 0.1290
-1.00 0.00 0.00 0.0770
5.00 -3.00 -1.00 0.0760
1.00 0.00 0.00 0.0990
1.00 -1.00 1.00 0.1290
2.00 1.00 3.00 0.1950
-4.00 1.00 4.00 0.0970

_exptl_crystal_size_max          0.382
_exptl_crystal_size_mid          0.287
_exptl_crystal_size_min          0.198
_exptl_transmission_factor_max   ?
_exptl_transmission_factor_min   ?
_diffrn_reflns_av_R_equivalents  0.0264
_diffrn_reflns_av_unetI/netI     0.0179
_diffrn_reflns_Laue_measured_fraction_full 0.998
_diffrn_reflns_Laue_measured_fraction_max 0.998
_diffrn_reflns_limit_h_max       18
_diffrn_reflns_limit_h_min       -18
_diffrn_reflns_limit_k_max       20
_diffrn_reflns_limit_k_min       -20
_diffrn_reflns_limit_l_max       21
_diffrn_reflns_limit_l_min       -21
_diffrn_reflns_number            93421
_diffrn_reflns_point_group_measured_fraction_full 0.998
_diffrn_reflns_point_group_measured_fraction_max 0.998
_diffrn_reflns_theta_full        25.242
_diffrn_reflns_theta_max         25.350
_diffrn_reflns_theta_min         2.342
_diffrn_ambient_temperature      100.00
_diffrn_detector_area_resol_mean ?
_diffrn_measured_fraction_theta_full 0.998
_diffrn_measured_fraction_theta_max 0.998
_diffrn_measurement_device_type  'Bruker APEX-II CCD'
_diffrn_measurement_method       '\f and \w scans'
_diffrn_radiation_type           MoK\a
_diffrn_radiation_wavelength     0.71073
_diffrn_source                   ?
_diffrn_source_current           50.0
_diffrn_source_power             2.5
_diffrn_source_voltage           50.0
_diffrn_standards_number         0
_reflns_Friedel_coverage         0.000
_reflns_Friedel_fraction_full    .
_reflns_Friedel_fraction_max     .
_reflns_number_gt                14018
_reflns_number_total             15133
_reflns_special_details          
;
 Reflections were merged by SHELXL according to the crystal
 class for the calculation of statistics and refinement.
 
 Structure factors included contributions from the .fab file.
 
 _reflns_Friedel_fraction is defined as the number of unique
 Friedel pairs measured divided by the number that would be
 possible theoretically, ignoring centric projections and
 systematic absences.
;
_reflns_threshold_expression     'I > 2\s(I)'
_computing_cell_refinement       'SAINT V8.40B (?, 2016)'
_computing_data_collection       ?
_computing_data_reduction        'SAINT V8.40B (?, 2016)'
_computing_molecular_graphics    'Olex2 1.5 (Dolomanov et al., 2009)'
_computing_publication_material  'Olex2 1.5 (Dolomanov et al., 2009)'
_computing_structure_refinement  'SHELXL 2016/6 (Sheldrick, 2015)'
_computing_structure_solution    'SHELXT 2018/2 (Sheldrick, 2018)'
_refine_diff_density_max         1.237
_refine_diff_density_min         -0.808
_refine_diff_density_rms         0.074
_refine_ls_extinction_coef       .
_refine_ls_extinction_method     none
_refine_ls_goodness_of_fit_ref   1.067
_refine_ls_hydrogen_treatment    constr
_refine_ls_matrix_type           full
_refine_ls_number_parameters     1069
_refine_ls_number_reflns         15133
_refine_ls_number_restraints     272
_refine_ls_R_factor_all          0.0457
_refine_ls_R_factor_gt           0.0418
_refine_ls_restrained_S_all      1.077
_refine_ls_shift/su_max          0.004
_refine_ls_shift/su_mean         0.000
_refine_ls_structure_factor_coef Fsqd
_refine_ls_weighting_details     
'w=1/[\s^2^(Fo^2^)+(0.0401P)^2^+8.8659P] where P=(Fo^2^+2Fc^2^)/3'
_refine_ls_weighting_scheme      calc
_refine_ls_wR_factor_gt          0.1026
_refine_ls_wR_factor_ref         0.1061
_refine_special_details          ?
_olex2_refinement_description    
;
1. Fixed Uiso
 At 1.2 times of:
  All C(H) groups
 At 1.5 times of:
  All C(H,H,H) groups
2. Restrained distances
 C85-C82
 1.51 with sigma of 0.02
 C82-C81 = C82-C83 = C80-C79
 1.39 with sigma of 0.02
 C81-C80 = C79-C84 = C84-C83
 1.38 with sigma of 0.02
 C72-C73
 1.51 with sigma of 0.02
 C73-C78 = C73-C74 = C77-C76
 1.39 with sigma of 0.02
 C78-C77 = C76-C75 = C75-C74
 1.38 with sigma of 0.02
 C85-C81 = C85-C83
 2.52 with sigma of 0.04
 C82-C80
 2.42 with sigma of 0.04
 C82-C84
 2.41 with sigma of 0.04
 C81-C79
 2.39 with sigma of 0.04
 C80-C84 = C79-C83
 2.4 with sigma of 0.04
 C72-C78 = C72-C74
 2.52 with sigma of 0.04
 C73-C77
 2.42 with sigma of 0.04
 C73-C75
 2.41 with sigma of 0.04
 C78-C76
 2.39 with sigma of 0.04
 C77-C75 = C76-C74
 2.4 with sigma of 0.04
 C82-C81 \\sim C81-C80 \\sim C80-C79 \\sim C79-C84 \\sim C84-C83 \\sim C83-C82
 with sigma of 0.02
 C82-C84 \\sim C82-C80 \\sim C83-C79 \\sim C81-C83 \\sim C80-C84 \\sim C81-C79
 with sigma of 0.04
 C85-C83 \\sim C85-C81
 with sigma of 0.04
 C73-C78 \\sim C78-C77 \\sim C77-C76 \\sim C76-C75 \\sim C75-C74 \\sim C74-C73
 with sigma of 0.02
 C73-C75 \\sim C73-C77 \\sim C74-C76 \\sim C78-C74 \\sim C77-C75 \\sim C78-C76
 with sigma of 0.04
 C72-C74 \\sim C72-C78
 with sigma of 0.04
3. Restrained planarity
 C85, C82, C81, C80, C79, C84, C83
 with sigma of 0.1
 C72, C73, C78, C77, C76, C75, C74
 with sigma of 0.1
4. Uiso/Uaniso restraints and constraints
C85 \\sim C82 \\sim C81 \\sim C80 \\sim C79 \\sim C84 \\sim C83: within 2A with
sigma of 0.04 and sigma for terminal atoms of 0.08 within 2A
C72 \\sim C73 \\sim C78 \\sim C77 \\sim C76 \\sim C75 \\sim C74: within 2A with
sigma of 0.04 and sigma for terminal atoms of 0.08 within 2A
F22: within 2A with sigma of 0.04 and sigma for terminal atoms of 0.08 within 2A
5. Rigid body (RIGU) restrains
 C85, C82, C81, C80, C79, C84, C83
 with sigma for 1-2 distances of 0.004 and sigma for 1-3 distances of 0.004
 C72, C73, C78, C77, C76, C75, C74
 with sigma for 1-2 distances of 0.004 and sigma for 1-3 distances of 0.004
6. Others
 Fixed Sof: C85(0.5) H85A(0.5) H85B(0.5) H85C(0.5) C82(0.5) C81(0.5) H81(0.5)
 C80(0.5) H80(0.5) C79(0.5) H79(0.5) C84(0.5) H84(0.5) C83(0.5) H83(0.5)
 C72(0.5) H72A(0.5) H72B(0.5) H72C(0.5) C73(0.5) C78(0.5) H78(0.5) C77(0.5)
 H77(0.5) C76(0.5) H76(0.5) C75(0.5) H75(0.5) C74(0.5) H74(0.5)
7.a Me refined with riding coordinates:
 C72(H72A,H72B,H72C)
7.b Aromatic/amide H refined with riding coordinates:
 C3(H3), C4(H4), C5(H5), C9(H9), C11(H11), C18(H18), C20(H20), C41(H41),
 C43(H43), C45(H45), C49(H49), C51(H51), C53(H53), C57(H57), C59(H59), C61(H61),
  C65(H65), C67(H67), C69(H69), C81(H81), C80(H80), C79(H79), C84(H84),
 C83(H83), C78(H78), C77(H77), C76(H76), C75(H75), C74(H74)
7.c Idealised Me refined as rotating group:
 C13(H13A,H13B,H13C), C14(H14A,H14B,H14C), C15(H15A,H15B,H15C), C22(H22A,H22B,
 H22C), C23(H23A,H23B,H23C), C24(H24A,H24B,H24C), C28(H28A,H28B,H28C), C29(H29A,
 H29B,H29C), C30(H30A,H30B,H30C), C31(H31A,H31B,H31C), C36(H36A,H36B,H36C),
 C37(H37A,H37B,H37C), C38(H38A,H38B,H38C), C39(H39A,H39B,H39C), C85(H85A,H85B,
 H85C)
;
_atom_sites_solution_hydrogens   geom
_atom_sites_solution_primary     dual
_atom_sites_solution_secondary   ?
loop_
_atom_site_label
_atom_site_type_symbol
_atom_site_fract_x
_atom_site_fract_y
_atom_site_fract_z
_atom_site_U_iso_or_equiv
_atom_site_adp_type
_atom_site_occupancy
_atom_site_site_symmetry_order
_atom_site_calc_flag
_atom_site_refinement_flags_posn
_atom_site_refinement_flags_adp
_atom_site_refinement_flags_occupancy
_atom_site_disorder_assembly
_atom_site_disorder_group
Sn1 Sn 0.23815(2) 0.63946(2) 0.18304(2) 0.01989(6) Uani 1 1 d . . . . .
B1 B 0.7773(2) 0.22327(17) 0.34242(16) 0.0153(5) Uani 1 1 d . . . . .
F1 F 0.52554(13) 0.13374(11) 0.51351(11) 0.0368(4) Uani 1 1 d . . . . .
F2 F 0.54527(12) 0.24416(11) 0.58889(10) 0.0330(4) Uani 1 1 d . . . . .
F3 F 0.47187(12) 0.22375(13) 0.46649(11) 0.0409(5) Uani 1 1 d . . . . .
F4 F 0.84402(17) 0.49821(16) 0.61888(15) 0.0777(9) Uani 1 1 d . . . . .
F5 F 0.8654(2) 0.53419(13) 0.50724(16) 0.0772(8) Uani 1 1 d . . . . .
F6 F 0.95466(14) 0.48218(14) 0.57438(14) 0.0585(6) Uani 1 1 d . . . . .
F7 F 1.04009(16) 0.24810(16) 0.60304(13) 0.0611(7) Uani 1 1 d . . . . .
F8 F 1.11574(13) 0.22414(13) 0.52190(13) 0.0462(5) Uani 1 1 d . . . . .
F9 F 1.06355(15) 0.13333(15) 0.59829(14) 0.0627(7) Uani 1 1 d . . . . .
F10 F 0.64963(15) -0.08766(12) 0.42858(16) 0.0557(6) Uani 1 1 d . . . . .
F11 F 0.77650(16) -0.11418(13) 0.46463(15) 0.0596(6) Uani 1 1 d . . . . .
F12 F 0.72252(19) -0.10674(12) 0.34507(13) 0.0581(6) Uani 1 1 d . . . . .
F13 F 0.65407(15) -0.04955(11) 0.14305(11) 0.0411(5) Uani 1 1 d . . . . .
F14 F 0.52024(14) -0.06286(10) 0.06151(10) 0.0372(4) Uani 1 1 d . . . . .
F15 F 0.65833(17) 0.02475(12) 0.04767(12) 0.0502(6) Uani 1 1 d . . . . .
F16 F 0.36649(17) 0.12666(14) 0.10400(16) 0.0729(8) Uani 1 1 d . . . . .
F17 F 0.46308(15) 0.25200(12) 0.15156(16) 0.0582(6) Uani 1 1 d . . . . .
F18 F 0.3962(2) 0.1688(3) 0.22495(17) 0.1048(13) Uani 1 1 d . . . . .
F19 F 1.12175(17) 0.36683(16) 0.17463(16) 0.0642(7) Uani 1 1 d . . . . .
F20 F 1.0337(2) 0.23537(17) 0.17213(19) 0.0820(9) Uani 1 1 d . . . . .
F21 F 1.13645(17) 0.30815(18) 0.27747(16) 0.0668(7) Uani 1 1 d . . . . .
F22 F 0.9131(3) 0.5201(2) 0.1545(2) 0.1274(17) Uani 1 1 d . . . . .
F23 F 0.9376(3) 0.56116(15) 0.2715(2) 0.1147(15) Uani 1 1 d . . . . .
F24 F 0.79637(17) 0.48604(16) 0.2065(2) 0.0858(10) Uani 1 1 d . . . . .
O1 O 0.38367(14) 0.63640(12) 0.23404(11) 0.0239(4) Uani 1 1 d . . . . .
O2 O 0.3105(2) 0.5326(2) 0.2977(2) 0.0718(10) Uani 1 1 d . . . . .
N1 N 0.37901(16) 0.83766(14) 0.27191(13) 0.0211(5) Uani 1 1 d . . . . .
N2 N 0.24522(17) 0.78553(15) 0.30841(13) 0.0242(5) Uani 1 1 d . . . . .
N3 N 0.56087(17) 0.60748(14) 0.30341(13) 0.0240(5) Uani 1 1 d . . . . .
N4 N 0.46493(17) 0.47536(14) 0.29280(13) 0.0230(5) Uani 1 1 d . . . . .
C1 C 0.28284(18) 0.69412(15) 0.07762(14) 0.0169(5) Uani 1 1 d . . . . .
C2 C 0.22915(18) 0.73951(15) 0.04157(15) 0.0176(5) Uani 1 1 d . . . . .
C3 C 0.23531(19) 0.76416(16) -0.03222(15) 0.0216(5) Uani 1 1 d . . . . .
H3 H 0.199119 0.795047 -0.055069 0.026 Uiso 1 1 calc R U . . .
C4 C 0.2940(2) 0.74367(17) -0.07208(16) 0.0247(6) Uani 1 1 d . . . . .
H4 H 0.298232 0.760369 -0.122289 0.030 Uiso 1 1 calc R U . . .
C5 C 0.3465(2) 0.69878(16) -0.03846(16) 0.0229(5) Uani 1 1 d . . . . .
H5 H 0.386770 0.684833 -0.065992 0.027 Uiso 1 1 calc R U . . .
C6 C 0.34139(18) 0.67342(15) 0.03568(15) 0.0182(5) Uani 1 1 d . . . . .
C7 C 0.15852(19) 0.75750(16) 0.07960(15) 0.0190(5) Uani 1 1 d . . . . .
C8 C 0.1837(2) 0.83771(16) 0.12094(16) 0.0233(6) Uani 1 1 d . . . . .
C9 C 0.1163(2) 0.85090(18) 0.15626(17) 0.0296(6) Uani 1 1 d . . . . .
H9 H 0.134312 0.904662 0.185468 0.036 Uiso 1 1 calc R U . . .
C10 C 0.0231(2) 0.7875(2) 0.15005(18) 0.0315(7) Uani 1 1 d . . . . .
C11 C -0.0018(2) 0.70999(18) 0.10676(18) 0.0276(6) Uani 1 1 d . . . . .
H11 H -0.065491 0.666552 0.101160 0.033 Uiso 1 1 calc R U . . .
C12 C 0.0638(2) 0.69359(17) 0.07102(16) 0.0219(5) Uani 1 1 d . . . . .
C13 C 0.2802(2) 0.91062(17) 0.12378(18) 0.0294(6) Uani 1 1 d . . . . .
H13A H 0.329981 0.888655 0.121066 0.044 Uiso 1 1 calc R U . . .
H13B H 0.301299 0.949181 0.172898 0.044 Uiso 1 1 calc R U . . .
H13C H 0.271850 0.941360 0.079218 0.044 Uiso 1 1 calc R U . . .
C14 C -0.0488(3) 0.8035(2) 0.1889(2) 0.0495(9) Uani 1 1 d . . . . .
H14A H -0.012733 0.842933 0.237669 0.074 Uiso 1 1 calc R U . . .
H14B H -0.093827 0.749781 0.200786 0.074 Uiso 1 1 calc R U . . .
H14C H -0.086532 0.828141 0.153456 0.074 Uiso 1 1 calc R U . . .
C15 C 0.0301(2) 0.60941(17) 0.02055(17) 0.0273(6) Uani 1 1 d . . . . .
H15A H -0.031482 0.569448 0.030045 0.041 Uiso 1 1 calc R U . . .
H15B H 0.080477 0.586811 0.033750 0.041 Uiso 1 1 calc R U . . .
H15C H 0.019389 0.617350 -0.034877 0.041 Uiso 1 1 calc R U . . .
C16 C 0.39816(19) 0.62110(16) 0.06378(14) 0.0187(5) Uani 1 1 d . . . . .
C17 C 0.5014(2) 0.65859(16) 0.08593(15) 0.0211(5) Uani 1 1 d . . . . .
C18 C 0.5533(2) 0.60814(18) 0.10538(16) 0.0244(6) Uani 1 1 d . . . . .
H18 H 0.623084 0.634118 0.120583 0.029 Uiso 1 1 calc R U . . .
C19 C 0.5056(2) 0.52087(18) 0.10314(15) 0.0243(6) Uani 1 1 d . . . . .
C20 C 0.4042(2) 0.48477(17) 0.08155(15) 0.0226(5) Uani 1 1 d . . . . .
H20 H 0.370607 0.425322 0.080315 0.027 Uiso 1 1 calc R U . . .
C21 C 0.3493(2) 0.53308(16) 0.06138(15) 0.0215(5) Uani 1 1 d . . . . .
C22 C 0.5585(2) 0.75259(18) 0.08776(19) 0.0301(6) Uani 1 1 d . . . . .
H22A H 0.623722 0.770794 0.123882 0.045 Uiso 1 1 calc R U . . .
H22B H 0.523213 0.783725 0.105596 0.045 Uiso 1 1 calc R U . . .
H22C H 0.565730 0.764228 0.034989 0.045 Uiso 1 1 calc R U . . .
C23 C 0.5633(3) 0.4666(2) 0.11894(18) 0.0328(7) Uani 1 1 d . . . . .
H23A H 0.525890 0.416447 0.140559 0.049 Uiso 1 1 calc R U . . .
H23B H 0.626457 0.499494 0.156686 0.049 Uiso 1 1 calc R U . . .
H23C H 0.574895 0.448790 0.069828 0.049 Uiso 1 1 calc R U . . .
C24 C 0.2390(2) 0.48807(18) 0.03429(19) 0.0307(6) Uani 1 1 d . . . . .
H24A H 0.210124 0.491022 0.078376 0.046 Uiso 1 1 calc R U . . .
H24B H 0.220705 0.428538 0.014600 0.046 Uiso 1 1 calc R U . . .
H24C H 0.214312 0.515357 -0.007749 0.046 Uiso 1 1 calc R U . . .
C25 C 0.2961(2) 0.76599(17) 0.26219(15) 0.0213(5) Uani 1 1 d . . . . .
C26 C 0.3796(2) 0.90157(18) 0.32264(16) 0.0275(6) Uani 1 1 d . . . . .
C27 C 0.2946(2) 0.86856(19) 0.34552(17) 0.0294(6) Uani 1 1 d . . . . .
C28 C 0.4596(2) 0.84548(18) 0.23649(17) 0.0255(6) Uani 1 1 d . . . . .
H28A H 0.516923 0.850106 0.277379 0.038 Uiso 1 1 calc R U . . .
H28B H 0.476598 0.896326 0.210359 0.038 Uiso 1 1 calc R U . . .
H28C H 0.439365 0.795278 0.197929 0.038 Uiso 1 1 calc R U . . .
C29 C 0.4623(3) 0.98739(19) 0.3441(2) 0.0381(7) Uani 1 1 d . . . . .
H29A H 0.520960 0.982753 0.375662 0.057 Uiso 1 1 calc R U . . .
H29B H 0.444023 1.024941 0.374579 0.057 Uiso 1 1 calc R U . . .
H29C H 0.476308 1.010813 0.296288 0.057 Uiso 1 1 calc R U . . .
C30 C 0.2548(3) 0.9067(2) 0.4004(2) 0.0479(9) Uani 1 1 d . . . . .
H30A H 0.300792 0.965682 0.420201 0.072 Uiso 1 1 calc R U . . .
H30B H 0.246318 0.874252 0.444488 0.072 Uiso 1 1 calc R U . . .
H30C H 0.191103 0.905278 0.372362 0.072 Uiso 1 1 calc R U . . .
C31 C 0.1490(2) 0.7280(2) 0.31761(18) 0.0340(7) Uani 1 1 d . . . . .
H31A H 0.152178 0.725136 0.373500 0.051 Uiso 1 1 calc R U . . .
H31B H 0.131076 0.671216 0.290428 0.051 Uiso 1 1 calc R U . . .
H31C H 0.099399 0.749119 0.295053 0.051 Uiso 1 1 calc R U . . .
C32 C 0.3777(2) 0.57379(19) 0.27027(18) 0.0299(6) Uani 1 1 d . . . . .
C33 C 0.4669(2) 0.55321(17) 0.28655(15) 0.0224(5) Uani 1 1 d . . . . .
C34 C 0.6206(2) 0.56410(19) 0.32151(17) 0.0280(6) Uani 1 1 d . . . . .
C35 C 0.5599(2) 0.48103(18) 0.31491(16) 0.0252(6) Uani 1 1 d . . . . .
C36 C 0.5978(2) 0.69997(18) 0.3064(2) 0.0346(7) Uani 1 1 d . . . . .
H36A H 0.635905 0.727234 0.359819 0.052 Uiso 1 1 calc R U . . .
H36B H 0.542301 0.716208 0.291275 0.052 Uiso 1 1 calc R U . . .
H36C H 0.640015 0.718215 0.270030 0.052 Uiso 1 1 calc R U . . .
C37 C 0.7297(2) 0.6068(2) 0.3427(2) 0.0500(9) Uani 1 1 d . . . . .
H37A H 0.757218 0.564611 0.354167 0.075 Uiso 1 1 calc R U . . .
H37B H 0.752055 0.649361 0.389190 0.075 Uiso 1 1 calc R U . . .
H37C H 0.751826 0.634557 0.298865 0.075 Uiso 1 1 calc R U . . .
C38 C 0.5834(3) 0.4055(2) 0.32760(19) 0.0373(7) Uani 1 1 d . . . . .
H38A H 0.549358 0.374522 0.365290 0.056 Uiso 1 1 calc R U . . .
H38B H 0.654522 0.424241 0.348194 0.056 Uiso 1 1 calc R U . . .
H38C H 0.561798 0.368178 0.277646 0.056 Uiso 1 1 calc R U . . .
C39 C 0.3770(2) 0.39553(19) 0.2747(2) 0.0359(7) Uani 1 1 d . . . . .
H39A H 0.368640 0.370792 0.322985 0.054 Uiso 1 1 calc R U . . .
H39B H 0.384179 0.355911 0.237458 0.054 Uiso 1 1 calc R U . . .
H39C H 0.319198 0.406493 0.251366 0.054 Uiso 1 1 calc R U . . .
C40 C 0.75031(18) 0.27181(15) 0.41034(14) 0.0156(5) Uani 1 1 d . . . . .
C41 C 0.66472(18) 0.22945(16) 0.43577(14) 0.0178(5) Uani 1 1 d . . . . .
H41 H 0.619975 0.174454 0.409830 0.021 Uiso 1 1 calc R U . . .
C42 C 0.64358(18) 0.26562(17) 0.49770(14) 0.0192(5) Uani 1 1 d . . . . .
C43 C 0.70702(19) 0.34546(17) 0.53798(15) 0.0215(5) Uani 1 1 d . . . . .
H43 H 0.692750 0.369904 0.580566 0.026 Uiso 1 1 calc R U . . .
C44 C 0.79201(19) 0.38838(17) 0.51392(15) 0.0219(5) Uani 1 1 d . . . . .
C45 C 0.81323(18) 0.35215(16) 0.45163(14) 0.0182(5) Uani 1 1 d . . . . .
H45 H 0.872248 0.383057 0.436857 0.022 Uiso 1 1 calc R U . . .
C46 C 0.5476(2) 0.21722(18) 0.51724(16) 0.0255(6) Uani 1 1 d . . . . .
C47 C 0.8628(2) 0.4753(2) 0.55412(18) 0.0333(7) Uani 1 1 d . . . . .
C48 C 0.81978(18) 0.16034(16) 0.38990(14) 0.0162(5) Uani 1 1 d . . . . .
C49 C 0.91026(19) 0.19424(17) 0.44606(15) 0.0210(5) Uani 1 1 d . . . . .
H49 H 0.949715 0.253372 0.452207 0.025 Uiso 1 1 calc R U . . .
C50 C 0.94402(19) 0.14390(18) 0.49307(16) 0.0246(6) Uani 1 1 d . . . . .
C51 C 0.8910(2) 0.05708(18) 0.48539(16) 0.0240(6) Uani 1 1 d . . . . .
H51 H 0.915210 0.022744 0.516648 0.029 Uiso 1 1 calc R U . . .
C52 C 0.80102(19) 0.02221(16) 0.43023(15) 0.0202(5) Uani 1 1 d . . . . .
C53 C 0.76643(18) 0.07294(16) 0.38458(14) 0.0173(5) Uani 1 1 d . . . . .
H53 H 0.703864 0.047105 0.348204 0.021 Uiso 1 1 calc R U . . .
C54 C 1.0401(2) 0.1867(2) 0.5540(2) 0.0381(7) Uani 1 1 d . . . . .
C55 C 0.7385(2) -0.07086(18) 0.41832(18) 0.0279(6) Uani 1 1 d . . . . .
C56 C 0.68119(17) 0.17045(15) 0.26941(14) 0.0154(5) Uani 1 1 d . . . . .
C57 C 0.68169(19) 0.10622(15) 0.21776(14) 0.0181(5) Uani 1 1 d . . . . .
H57 H 0.737355 0.092510 0.227356 0.022 Uiso 1 1 calc R U . . .
C58 C 0.6037(2) 0.06219(16) 0.15327(15) 0.0211(5) Uani 1 1 d . . . . .
C59 C 0.5221(2) 0.08197(16) 0.13523(15) 0.0232(6) Uani 1 1 d . . . . .
H59 H 0.468739 0.051893 0.091111 0.028 Uiso 1 1 calc R U . . .
C60 C 0.52117(19) 0.14691(16) 0.18361(15) 0.0212(5) Uani 1 1 d . . . . .
C61 C 0.59876(18) 0.18970(15) 0.24957(14) 0.0178(5) Uani 1 1 d . . . . .
H61 H 0.595410 0.233336 0.282030 0.021 Uiso 1 1 calc R U . . .
C62 C 0.6092(2) -0.00583(17) 0.10173(16) 0.0282(6) Uani 1 1 d . . . . .
C63 C 0.4366(2) 0.17229(19) 0.16572(17) 0.0301(6) Uani 1 1 d . . . . .
C64 C 0.85613(18) 0.29014(15) 0.30149(14) 0.0165(5) Uani 1 1 d . . . . .
C65 C 0.84324(18) 0.36270(16) 0.27897(14) 0.0188(5) Uani 1 1 d . . . . .
H65 H 0.791540 0.374109 0.291683 0.023 Uiso 1 1 calc R U . . .
C66 C 0.90354(19) 0.41840(16) 0.23873(15) 0.0216(5) Uani 1 1 d . . . . .
C67 C 0.9794(2) 0.40379(17) 0.21821(16) 0.0248(6) Uani 1 1 d . . . . .
H67 H 1.021183 0.442232 0.191202 0.030 Uiso 1 1 calc R U . . .
C68 C 0.9924(2) 0.33179(18) 0.23820(16) 0.0256(6) Uani 1 1 d . . . . .
C69 C 0.93216(19) 0.27623(16) 0.27958(15) 0.0210(5) Uani 1 1 d . . . . .
H69 H 0.943339 0.227599 0.293154 0.025 Uiso 1 1 calc R U . . .
C70 C 0.8877(2) 0.49581(19) 0.21839(19) 0.0324(7) Uani 1 1 d . . . . .
C71 C 1.0709(3) 0.3113(2) 0.2158(2) 0.0419(8) Uani 1 1 d . . . . .
C85 C 0.6675(9) 0.6578(6) 0.5251(6) 0.090(4) Uani 0.5 1 d D U P A -1
H85A H 0.669827 0.694295 0.570323 0.135 Uiso 0.5 1 calc R U P A -1
H85B H 0.664497 0.686492 0.478476 0.135 Uiso 0.5 1 calc R U P A -1
H85C H 0.726629 0.646078 0.535561 0.135 Uiso 0.5 1 calc R U P A -1
C82 C 0.5774(10) 0.5753(6) 0.5112(7) 0.062(4) Uani 0.5 1 d D U P A -1
C81 C 0.5908(10) 0.5045(7) 0.5338(10) 0.067(4) Uani 0.5 1 d D U P A -1
H81 H 0.655240 0.508973 0.556706 0.080 Uiso 0.5 1 calc R U P A -1
C80 C 0.5116(7) 0.4271(6) 0.5234(9) 0.039(3) Uani 0.5 1 d D U P A -1
H80 H 0.523482 0.379341 0.539128 0.047 Uiso 0.5 1 calc R U P A -1
C79 C 0.4167(9) 0.4164(10) 0.4915(10) 0.082(5) Uani 0.5 1 d D U P A -1
H79 H 0.363718 0.362453 0.485504 0.099 Uiso 0.5 1 calc R U P A -1
C84 C 0.3999(10) 0.4856(9) 0.4683(10) 0.076(5) Uani 0.5 1 d D U P A -1
H84 H 0.335340 0.481294 0.446049 0.091 Uiso 0.5 1 calc R U P A -1
C83 C 0.4817(11) 0.5622(10) 0.4789(11) 0.100(5) Uani 0.5 1 d D U P A -1
H83 H 0.470163 0.609772 0.462158 0.119 Uiso 0.5 1 calc R U P A -1
C72 C -0.1708(9) -0.1937(11) -0.0471(8) 0.177(8) Uani 0.5 1 d D U P B -1
H72A H -0.142227 -0.234078 -0.056554 0.266 Uiso 0.5 1 calc R U P B -1
H72B H -0.206833 -0.210641 -0.006555 0.266 Uiso 0.5 1 calc R U P B -1
H72C H -0.215954 -0.193259 -0.095766 0.266 Uiso 0.5 1 calc R U P B -1
C73 C -0.0875(10) -0.1036(11) -0.0193(7) 0.142(6) Uani 0.5 1 d D U P B -1
C78 C -0.1261(11) -0.0430(11) -0.0049(9) 0.154(7) Uani 0.5 1 d D U P B -1
H78 H -0.194379 -0.061168 -0.008466 0.185 Uiso 0.5 1 calc R U P B -1
C77 C -0.0629(15) 0.0449(12) 0.0147(11) 0.223(10) Uani 0.5 1 d D U P B -1
H77 H -0.087734 0.086128 0.023866 0.267 Uiso 0.5 1 calc R U P B -1
C76 C 0.0429(15) 0.0694(11) 0.0203(15) 0.199(10) Uani 0.5 1 d D U P B -1
H76 H 0.083908 0.128102 0.025803 0.239 Uiso 0.5 1 calc R U P B -1
C75 C 0.0876(13) 0.0097(11) 0.0178(14) 0.158(8) Uani 0.5 1 d D U P B -1
H75 H 0.156627 0.025810 0.032987 0.190 Uiso 0.5 1 calc R U P B -1
C74 C 0.0174(9) -0.0771(9) -0.0099(12) 0.117(5) Uani 0.5 1 d D U P B -1
H74 H 0.040961 -0.118297 -0.022321 0.141 Uiso 0.5 1 calc R U P B -1

loop_
_atom_site_aniso_label
_atom_site_aniso_U_11
_atom_site_aniso_U_22
_atom_site_aniso_U_33
_atom_site_aniso_U_23
_atom_site_aniso_U_13
_atom_site_aniso_U_12
Sn1 0.02292(10) 0.01549(10) 0.01986(10) 0.00540(7) 0.00685(7) 0.00529(7)
B1 0.0165(13) 0.0132(13) 0.0145(13) 0.0009(10) 0.0051(10) 0.0038(10)
F1 0.0377(10) 0.0260(9) 0.0431(10) 0.0043(8) 0.0250(8) 0.0015(7)
F2 0.0332(9) 0.0426(10) 0.0245(8) 0.0031(7) 0.0184(7) 0.0112(8)
F3 0.0201(8) 0.0643(13) 0.0357(10) 0.0119(9) 0.0086(7) 0.0130(8)
F4 0.0580(14) 0.0669(16) 0.0691(16) -0.0523(13) 0.0380(12) -0.0207(12)
F5 0.106(2) 0.0201(10) 0.0713(17) -0.0037(10) -0.0023(15) 0.0032(12)
F6 0.0274(10) 0.0523(13) 0.0670(15) -0.0299(11) 0.0019(10) -0.0048(9)
F7 0.0416(12) 0.0795(16) 0.0468(12) -0.0297(12) -0.0156(10) 0.0265(11)
F8 0.0190(9) 0.0453(11) 0.0629(13) 0.0027(10) 0.0006(8) 0.0066(8)
F9 0.0378(11) 0.0663(15) 0.0646(15) 0.0237(12) -0.0160(10) 0.0145(11)
F10 0.0374(11) 0.0285(10) 0.1071(19) 0.0195(11) 0.0382(12) 0.0081(8)
F11 0.0545(13) 0.0301(10) 0.0848(17) 0.0283(11) -0.0032(12) 0.0162(10)
F12 0.0880(17) 0.0199(9) 0.0502(13) -0.0025(9) 0.0245(12) 0.0020(10)
F13 0.0563(12) 0.0270(9) 0.0373(10) -0.0110(8) -0.0010(9) 0.0224(9)
F14 0.0478(11) 0.0213(8) 0.0267(9) -0.0094(7) 0.0005(8) 0.0033(8)
F15 0.0762(15) 0.0293(10) 0.0419(11) -0.0039(8) 0.0410(11) 0.0054(10)
F16 0.0492(13) 0.0445(13) 0.0947(19) -0.0261(12) -0.0451(13) 0.0240(11)
F17 0.0376(11) 0.0270(10) 0.1045(19) 0.0040(11) 0.0018(11) 0.0163(9)
F18 0.0724(18) 0.233(4) 0.0767(18) 0.083(2) 0.0512(15) 0.110(2)
F19 0.0569(14) 0.0814(17) 0.0878(18) 0.0509(14) 0.0594(13) 0.0378(13)
F20 0.0746(17) 0.0645(16) 0.121(2) -0.0129(16) 0.0659(17) 0.0246(14)
F21 0.0513(13) 0.0985(19) 0.0858(18) 0.0505(15) 0.0412(13) 0.0512(14)
F22 0.233(4) 0.134(3) 0.135(3) 0.120(3) 0.137(3) 0.143(3)
F23 0.123(3) 0.0282(13) 0.143(3) -0.0186(15) -0.068(2) 0.0350(15)
F24 0.0426(13) 0.0505(14) 0.173(3) 0.0568(17) 0.0216(16) 0.0265(11)
O1 0.0285(10) 0.0206(9) 0.0233(10) 0.0047(8) 0.0048(8) 0.0114(8)
O2 0.0539(17) 0.092(2) 0.114(3) 0.082(2) 0.0558(18) 0.0515(17)
N1 0.0246(11) 0.0199(11) 0.0194(11) 0.0031(9) 0.0094(9) 0.0076(9)
N2 0.0258(12) 0.0302(13) 0.0195(11) 0.0056(9) 0.0107(9) 0.0116(10)
N3 0.0286(12) 0.0189(11) 0.0243(12) -0.0009(9) 0.0080(10) 0.0092(10)
N4 0.0250(12) 0.0204(11) 0.0234(11) 0.0039(9) 0.0052(9) 0.0094(9)
C1 0.0202(12) 0.0113(11) 0.0171(12) 0.0013(9) 0.0049(10) 0.0044(9)
C2 0.0198(12) 0.0117(11) 0.0188(12) 0.0000(9) 0.0045(10) 0.0042(10)
C3 0.0251(13) 0.0165(12) 0.0229(13) 0.0053(10) 0.0054(11) 0.0084(10)
C4 0.0367(15) 0.0190(13) 0.0188(13) 0.0064(10) 0.0106(11) 0.0094(12)
C5 0.0303(14) 0.0193(13) 0.0227(13) 0.0033(10) 0.0140(11) 0.0101(11)
C6 0.0213(12) 0.0127(12) 0.0196(12) 0.0018(9) 0.0064(10) 0.0054(10)
C7 0.0232(13) 0.0168(12) 0.0189(12) 0.0072(10) 0.0048(10) 0.0098(10)
C8 0.0338(15) 0.0165(13) 0.0227(13) 0.0062(10) 0.0095(11) 0.0117(11)
C9 0.0453(17) 0.0220(14) 0.0309(15) 0.0057(12) 0.0166(13) 0.0197(13)
C10 0.0405(17) 0.0331(16) 0.0364(16) 0.0146(13) 0.0207(14) 0.0245(14)
C11 0.0258(14) 0.0256(14) 0.0352(16) 0.0105(12) 0.0113(12) 0.0120(12)
C12 0.0253(13) 0.0194(13) 0.0239(13) 0.0068(11) 0.0077(11) 0.0110(11)
C13 0.0372(16) 0.0163(13) 0.0310(15) 0.0017(11) 0.0103(13) 0.0063(12)
C14 0.060(2) 0.050(2) 0.062(2) 0.0150(18) 0.039(2) 0.0351(19)
C15 0.0243(14) 0.0216(14) 0.0314(15) 0.0016(12) 0.0057(12) 0.0054(11)
C16 0.0262(13) 0.0169(12) 0.0165(12) 0.0020(10) 0.0080(10) 0.0110(10)
C17 0.0276(14) 0.0197(13) 0.0190(12) 0.0026(10) 0.0107(11) 0.0102(11)
C18 0.0273(14) 0.0299(15) 0.0208(13) 0.0024(11) 0.0092(11) 0.0151(12)
C19 0.0377(15) 0.0276(14) 0.0166(12) 0.0039(11) 0.0104(11) 0.0208(12)
C20 0.0377(15) 0.0172(13) 0.0185(13) 0.0042(10) 0.0119(11) 0.0143(11)
C21 0.0298(14) 0.0187(13) 0.0174(12) 0.0021(10) 0.0100(11) 0.0093(11)
C22 0.0264(14) 0.0229(14) 0.0403(17) 0.0035(12) 0.0135(13) 0.0067(12)
C23 0.0510(19) 0.0372(17) 0.0261(15) 0.0071(13) 0.0139(13) 0.0321(15)
C24 0.0293(15) 0.0166(13) 0.0425(17) 0.0021(12) 0.0070(13) 0.0066(11)
C25 0.0255(13) 0.0222(13) 0.0194(13) 0.0062(10) 0.0096(10) 0.0106(11)
C26 0.0366(16) 0.0231(14) 0.0223(14) -0.0007(11) 0.0088(12) 0.0112(12)
C27 0.0370(16) 0.0322(16) 0.0235(14) 0.0000(12) 0.0117(12) 0.0170(13)
C28 0.0250(14) 0.0242(14) 0.0274(14) 0.0035(11) 0.0128(11) 0.0068(11)
C29 0.0463(19) 0.0246(16) 0.0369(17) -0.0051(13) 0.0109(15) 0.0083(14)
C30 0.061(2) 0.052(2) 0.042(2) -0.0043(16) 0.0278(18) 0.0288(19)
C31 0.0268(15) 0.0464(19) 0.0310(16) 0.0101(14) 0.0166(13) 0.0119(14)
C32 0.0330(16) 0.0336(16) 0.0345(16) 0.0166(13) 0.0186(13) 0.0189(13)
C33 0.0285(14) 0.0227(13) 0.0196(13) 0.0056(10) 0.0090(11) 0.0123(11)
C34 0.0269(14) 0.0309(15) 0.0238(14) -0.0069(12) 0.0012(11) 0.0133(12)
C35 0.0300(14) 0.0279(15) 0.0206(13) -0.0014(11) 0.0026(11) 0.0173(12)
C36 0.0391(17) 0.0184(14) 0.0423(18) 0.0003(12) 0.0115(14) 0.0073(13)
C37 0.0267(17) 0.049(2) 0.061(2) -0.0083(18) -0.0019(16) 0.0098(15)
C38 0.0466(19) 0.0364(17) 0.0351(17) -0.0005(14) 0.0021(14) 0.0283(15)
C39 0.0336(16) 0.0236(15) 0.0429(18) 0.0108(13) 0.0052(14) 0.0052(13)
C40 0.0181(12) 0.0157(12) 0.0135(11) 0.0026(9) 0.0043(9) 0.0070(10)
C41 0.0191(12) 0.0160(12) 0.0163(12) 0.0015(9) 0.0053(10) 0.0046(10)
C42 0.0193(12) 0.0235(13) 0.0151(12) 0.0032(10) 0.0058(10) 0.0083(10)
C43 0.0235(13) 0.0251(14) 0.0149(12) -0.0022(10) 0.0054(10) 0.0090(11)
C44 0.0235(13) 0.0208(13) 0.0181(12) -0.0030(10) 0.0033(10) 0.0072(11)
C45 0.0176(12) 0.0178(12) 0.0174(12) 0.0018(10) 0.0052(10) 0.0049(10)
C46 0.0232(13) 0.0313(15) 0.0204(13) 0.0017(11) 0.0080(11) 0.0083(12)
C47 0.0302(16) 0.0303(16) 0.0295(15) -0.0112(13) 0.0097(12) 0.0022(13)
C48 0.0176(12) 0.0181(12) 0.0148(11) 0.0013(9) 0.0083(9) 0.0073(10)
C49 0.0191(12) 0.0198(13) 0.0226(13) 0.0011(10) 0.0072(10) 0.0057(10)
C50 0.0188(13) 0.0305(15) 0.0243(14) 0.0014(11) 0.0039(11) 0.0109(11)
C51 0.0239(13) 0.0301(15) 0.0238(13) 0.0071(11) 0.0080(11) 0.0156(12)
C52 0.0235(13) 0.0197(13) 0.0229(13) 0.0050(10) 0.0119(11) 0.0112(11)
C53 0.0176(12) 0.0186(12) 0.0161(12) 0.0021(9) 0.0067(9) 0.0064(10)
C54 0.0258(15) 0.0418(19) 0.0410(18) 0.0017(15) -0.0016(13) 0.0134(14)
C55 0.0300(15) 0.0230(14) 0.0356(16) 0.0124(12) 0.0118(12) 0.0132(12)
C56 0.0180(12) 0.0112(11) 0.0147(11) 0.0042(9) 0.0070(9) 0.0015(9)
C57 0.0233(13) 0.0140(12) 0.0162(12) 0.0043(9) 0.0078(10) 0.0052(10)
C58 0.0307(14) 0.0136(12) 0.0148(12) 0.0031(10) 0.0086(10) 0.0030(10)
C59 0.0254(13) 0.0176(13) 0.0157(12) 0.0021(10) 0.0024(10) -0.0012(11)
C60 0.0203(12) 0.0183(13) 0.0206(13) 0.0070(10) 0.0048(10) 0.0029(10)
C61 0.0224(12) 0.0123(11) 0.0174(12) 0.0028(9) 0.0075(10) 0.0043(10)
C62 0.0401(16) 0.0193(14) 0.0199(13) -0.0004(11) 0.0098(12) 0.0055(12)
C63 0.0230(14) 0.0325(16) 0.0283(15) 0.0054(12) 0.0018(12) 0.0069(12)
C64 0.0169(12) 0.0142(12) 0.0132(11) -0.0014(9) 0.0032(9) 0.0013(9)
C65 0.0193(12) 0.0167(12) 0.0165(12) 0.0009(10) 0.0041(10) 0.0036(10)
C66 0.0219(13) 0.0183(13) 0.0172(12) 0.0033(10) 0.0018(10) 0.0019(10)
C67 0.0233(13) 0.0236(14) 0.0210(13) 0.0058(11) 0.0085(11) 0.0009(11)
C68 0.0214(13) 0.0281(15) 0.0261(14) 0.0042(11) 0.0121(11) 0.0057(11)
C69 0.0229(13) 0.0171(12) 0.0229(13) 0.0036(10) 0.0095(11) 0.0061(10)
C70 0.0309(15) 0.0248(15) 0.0384(17) 0.0156(13) 0.0102(13) 0.0061(12)
C71 0.0411(19) 0.043(2) 0.052(2) 0.0169(16) 0.0315(17) 0.0164(16)
C85 0.119(8) 0.064(6) 0.080(7) 0.011(5) 0.063(7) 0.010(6)
C82 0.112(8) 0.025(4) 0.047(8) -0.003(4) 0.047(6) 0.013(5)
C81 0.112(8) 0.039(5) 0.065(9) 0.014(5) 0.065(7) 0.025(5)
C80 0.061(5) 0.041(4) 0.048(7) 0.021(5) 0.030(5) 0.045(4)
C79 0.076(7) 0.132(12) 0.062(11) 0.008(9) 0.023(7) 0.065(8)
C84 0.089(7) 0.120(12) 0.046(9) -0.010(7) -0.004(7) 0.084(7)
C83 0.114(9) 0.134(11) 0.047(9) -0.031(9) 0.024(8) 0.050(8)
C72 0.082(8) 0.330(19) 0.133(13) -0.079(15) 0.013(9) 0.118(10)
C73 0.131(9) 0.276(16) 0.067(8) 0.066(10) 0.013(8) 0.136(10)
C78 0.117(11) 0.330(19) 0.047(7) -0.025(11) -0.025(8) 0.154(12)
C77 0.247(19) 0.303(19) 0.060(10) 0.001(12) -0.090(12) 0.121(16)
C76 0.254(18) 0.150(14) 0.145(16) -0.050(13) -0.085(15) 0.111(13)
C75 0.217(16) 0.115(11) 0.134(17) -0.016(11) 0.038(14) 0.065(10)
C74 0.121(9) 0.149(10) 0.118(12) 0.020(9) -0.003(9) 0.109(8)

_geom_special_details            
;
 All esds (except the esd in the dihedral angle between two l.s. planes)
 are estimated using the full covariance matrix.  The cell esds are taken
 into account individually in the estimation of esds in distances, angles
 and torsion angles; correlations between esds in cell parameters are only
 used when they are defined by crystal symmetry.  An approximate (isotropic)
 treatment of cell esds is used for estimating esds involving l.s. planes.
;
loop_
_geom_bond_atom_site_label_1
_geom_bond_atom_site_label_2
_geom_bond_distance
_geom_bond_site_symmetry_2
_geom_bond_publ_flag
Sn1 O1 2.2296(19) . ?
Sn1 C1 2.237(2) . ?
Sn1 C25 2.283(3) . ?
B1 C40 1.642(3) . ?
B1 C48 1.641(4) . ?
B1 C56 1.639(3) . ?
B1 C64 1.633(3) . ?
F1 C46 1.343(3) . ?
F2 C46 1.339(3) . ?
F3 C46 1.346(3) . ?
F4 C47 1.316(4) . ?
F5 C47 1.332(4) . ?
F6 C47 1.325(4) . ?
F7 C54 1.338(4) . ?
F8 C54 1.342(4) . ?
F9 C54 1.336(4) . ?
F10 C55 1.326(3) . ?
F11 C55 1.322(3) . ?
F12 C55 1.337(4) . ?
F13 C62 1.343(4) . ?
F14 C62 1.342(3) . ?
F15 C62 1.339(3) . ?
F16 C63 1.312(4) . ?
F17 C63 1.328(4) . ?
F18 C63 1.314(4) . ?
F19 C71 1.332(4) . ?
F20 C71 1.334(4) . ?
F21 C71 1.328(4) . ?
F22 C70 1.302(4) . ?
F23 C70 1.291(4) . ?
F24 C70 1.304(4) . ?
O1 C32 1.263(3) . ?
O2 C32 1.211(4) . ?
N1 C25 1.355(3) . ?
N1 C26 1.386(4) . ?
N1 C28 1.457(3) . ?
N2 C25 1.352(3) . ?
N2 C27 1.386(4) . ?
N2 C31 1.467(4) . ?
N3 C33 1.331(4) . ?
N3 C34 1.384(4) . ?
N3 C36 1.468(4) . ?
N4 C33 1.343(3) . ?
N4 C35 1.379(4) . ?
N4 C39 1.465(4) . ?
C1 C2 1.416(3) . ?
C1 C6 1.407(4) . ?
C2 C3 1.397(4) . ?
C2 C7 1.502(4) . ?
C3 H3 0.9500 . ?
C3 C4 1.383(4) . ?
C4 H4 0.9500 . ?
C4 C5 1.382(4) . ?
C5 H5 0.9500 . ?
C5 C6 1.404(4) . ?
C6 C16 1.507(3) . ?
C7 C8 1.406(4) . ?
C7 C12 1.408(4) . ?
C8 C9 1.392(4) . ?
C8 C13 1.510(4) . ?
C9 H9 0.9500 . ?
C9 C10 1.394(4) . ?
C10 C11 1.383(4) . ?
C10 C14 1.513(4) . ?
C11 H11 0.9500 . ?
C11 C12 1.397(4) . ?
C12 C15 1.510(4) . ?
C13 H13A 0.9800 . ?
C13 H13B 0.9800 . ?
C13 H13C 0.9800 . ?
C14 H14A 0.9800 . ?
C14 H14B 0.9800 . ?
C14 H14C 0.9800 . ?
C15 H15A 0.9800 . ?
C15 H15B 0.9800 . ?
C15 H15C 0.9800 . ?
C16 C17 1.405(4) . ?
C16 C21 1.404(4) . ?
C17 C18 1.395(4) . ?
C17 C22 1.511(4) . ?
C18 H18 0.9500 . ?
C18 C19 1.391(4) . ?
C19 C20 1.380(4) . ?
C19 C23 1.511(4) . ?
C20 H20 0.9500 . ?
C20 C21 1.402(4) . ?
C21 C24 1.506(4) . ?
C22 H22A 0.9800 . ?
C22 H22B 0.9800 . ?
C22 H22C 0.9800 . ?
C23 H23A 0.9800 . ?
C23 H23B 0.9800 . ?
C23 H23C 0.9800 . ?
C24 H24A 0.9800 . ?
C24 H24B 0.9800 . ?
C24 H24C 0.9800 . ?
C26 C27 1.355(4) . ?
C26 C29 1.493(4) . ?
C27 C30 1.499(4) . ?
C28 H28A 0.9800 . ?
C28 H28B 0.9800 . ?
C28 H28C 0.9800 . ?
C29 H29A 0.9800 . ?
C29 H29B 0.9800 . ?
C29 H29C 0.9800 . ?
C30 H30A 0.9800 . ?
C30 H30B 0.9800 . ?
C30 H30C 0.9800 . ?
C31 H31A 0.9800 . ?
C31 H31B 0.9800 . ?
C31 H31C 0.9800 . ?
C32 C33 1.508(4) . ?
C34 C35 1.356(4) . ?
C34 C37 1.486(4) . ?
C35 C38 1.495(4) . ?
C36 H36A 0.9800 . ?
C36 H36B 0.9800 . ?
C36 H36C 0.9800 . ?
C37 H37A 0.9800 . ?
C37 H37B 0.9800 . ?
C37 H37C 0.9800 . ?
C38 H38A 0.9800 . ?
C38 H38B 0.9800 . ?
C38 H38C 0.9800 . ?
C39 H39A 0.9800 . ?
C39 H39B 0.9800 . ?
C39 H39C 0.9800 . ?
C40 C41 1.407(3) . ?
C40 C45 1.398(3) . ?
C41 H41 0.9500 . ?
C41 C42 1.390(4) . ?
C42 C43 1.388(4) . ?
C42 C46 1.500(4) . ?
C43 H43 0.9500 . ?
C43 C44 1.388(4) . ?
C44 C45 1.397(4) . ?
C44 C47 1.498(4) . ?
C45 H45 0.9500 . ?
C48 C49 1.401(4) . ?
C48 C53 1.397(3) . ?
C49 H49 0.9500 . ?
C49 C50 1.391(4) . ?
C50 C51 1.384(4) . ?
C50 C54 1.504(4) . ?
C51 H51 0.9500 . ?
C51 C52 1.387(4) . ?
C52 C53 1.389(4) . ?
C52 C55 1.494(4) . ?
C53 H53 0.9500 . ?
C56 C57 1.407(3) . ?
C56 C61 1.399(4) . ?
C57 H57 0.9500 . ?
C57 C58 1.388(4) . ?
C58 C59 1.390(4) . ?
C58 C62 1.493(4) . ?
C59 H59 0.9500 . ?
C59 C60 1.386(4) . ?
C60 C61 1.398(4) . ?
C60 C63 1.493(4) . ?
C61 H61 0.9500 . ?
C64 C65 1.403(4) . ?
C64 C69 1.397(4) . ?
C65 H65 0.9500 . ?
C65 C66 1.388(4) . ?
C66 C67 1.389(4) . ?
C66 C70 1.493(4) . ?
C67 H67 0.9500 . ?
C67 C68 1.382(4) . ?
C68 C69 1.401(4) . ?
C68 C71 1.494(4) . ?
C69 H69 0.9500 . ?
C85 H85A 0.9800 . ?
C85 H85B 0.9800 . ?
C85 H85C 0.9800 . ?
C85 C82 1.512(12) . ?
C82 C81 1.376(9) . ?
C82 C83 1.371(10) . ?
C81 H81 0.9500 . ?
C81 C80 1.383(9) . ?
C80 H80 0.9500 . ?
C80 C79 1.371(9) . ?
C79 H79 0.9500 . ?
C79 C84 1.378(10) . ?
C84 H84 0.9500 . ?
C84 C83 1.393(10) . ?
C83 H83 0.9500 . ?
C72 H72A 0.9800 . ?
C72 H72B 0.9800 . ?
C72 H72C 0.9800 . ?
C72 C73 1.552(15) . ?
C73 C78 1.424(10) . ?
C73 C74 1.451(10) . ?
C78 H78 0.9500 . ?
C78 C77 1.423(11) . ?
C77 H77 0.9500 . ?
C77 C76 1.479(11) . ?
C76 H76 0.9500 . ?
C76 C75 1.444(11) . ?
C75 H75 0.9500 . ?
C75 C74 1.449(11) . ?
C74 H74 0.9500 . ?

loop_
_geom_angle_atom_site_label_1
_geom_angle_atom_site_label_2
_geom_angle_atom_site_label_3
_geom_angle
_geom_angle_site_symmetry_1
_geom_angle_site_symmetry_3
_geom_angle_publ_flag
O1 Sn1 C1 93.38(8) . . ?
O1 Sn1 C25 86.41(8) . . ?
C1 Sn1 C25 96.30(9) . . ?
C48 B1 C40 103.43(19) . . ?
C56 B1 C40 112.2(2) . . ?
C56 B1 C48 112.0(2) . . ?
C64 B1 C40 112.0(2) . . ?
C64 B1 C48 113.2(2) . . ?
C64 B1 C56 104.37(19) . . ?
C32 O1 Sn1 113.30(18) . . ?
C25 N1 C26 111.4(2) . . ?
C25 N1 C28 124.4(2) . . ?
C26 N1 C28 124.2(2) . . ?
C25 N2 C27 111.3(2) . . ?
C25 N2 C31 125.2(2) . . ?
C27 N2 C31 123.4(2) . . ?
C33 N3 C34 109.8(2) . . ?
C33 N3 C36 126.2(2) . . ?
C34 N3 C36 124.0(2) . . ?
C33 N4 C35 109.4(2) . . ?
C33 N4 C39 126.1(2) . . ?
C35 N4 C39 124.4(2) . . ?
C2 C1 Sn1 114.45(17) . . ?
C6 C1 Sn1 126.62(18) . . ?
C6 C1 C2 117.5(2) . . ?
C1 C2 C7 120.6(2) . . ?
C3 C2 C1 121.4(2) . . ?
C3 C2 C7 117.9(2) . . ?
C2 C3 H3 119.9 . . ?
C4 C3 C2 120.1(2) . . ?
C4 C3 H3 119.9 . . ?
C3 C4 H4 120.2 . . ?
C5 C4 C3 119.6(2) . . ?
C5 C4 H4 120.2 . . ?
C4 C5 H5 119.4 . . ?
C4 C5 C6 121.2(2) . . ?
C6 C5 H5 119.4 . . ?
C1 C6 C16 123.9(2) . . ?
C5 C6 C1 120.2(2) . . ?
C5 C6 C16 115.8(2) . . ?
C8 C7 C2 121.4(2) . . ?
C8 C7 C12 119.4(2) . . ?
C12 C7 C2 119.2(2) . . ?
C7 C8 C13 120.9(2) . . ?
C9 C8 C7 119.3(3) . . ?
C9 C8 C13 119.7(2) . . ?
C8 C9 H9 119.0 . . ?
C8 C9 C10 122.0(3) . . ?
C10 C9 H9 119.0 . . ?
C9 C10 C14 120.9(3) . . ?
C11 C10 C9 118.0(3) . . ?
C11 C10 C14 121.0(3) . . ?
C10 C11 H11 119.0 . . ?
C10 C11 C12 122.0(3) . . ?
C12 C11 H11 119.0 . . ?
C7 C12 C15 121.2(2) . . ?
C11 C12 C7 119.3(2) . . ?
C11 C12 C15 119.4(2) . . ?
C8 C13 H13A 109.5 . . ?
C8 C13 H13B 109.5 . . ?
C8 C13 H13C 109.5 . . ?
H13A C13 H13B 109.5 . . ?
H13A C13 H13C 109.5 . . ?
H13B C13 H13C 109.5 . . ?
C10 C14 H14A 109.5 . . ?
C10 C14 H14B 109.5 . . ?
C10 C14 H14C 109.5 . . ?
H14A C14 H14B 109.5 . . ?
H14A C14 H14C 109.5 . . ?
H14B C14 H14C 109.5 . . ?
C12 C15 H15A 109.5 . . ?
C12 C15 H15B 109.5 . . ?
C12 C15 H15C 109.5 . . ?
H15A C15 H15B 109.5 . . ?
H15A C15 H15C 109.5 . . ?
H15B C15 H15C 109.5 . . ?
C17 C16 C6 120.2(2) . . ?
C21 C16 C6 120.5(2) . . ?
C21 C16 C17 119.0(2) . . ?
C16 C17 C22 121.6(2) . . ?
C18 C17 C16 119.7(2) . . ?
C18 C17 C22 118.7(2) . . ?
C17 C18 H18 119.1 . . ?
C19 C18 C17 121.8(3) . . ?
C19 C18 H18 119.1 . . ?
C18 C19 C23 120.9(3) . . ?
C20 C19 C18 118.0(2) . . ?
C20 C19 C23 121.0(3) . . ?
C19 C20 H20 119.0 . . ?
C19 C20 C21 122.0(2) . . ?
C21 C20 H20 119.0 . . ?
C16 C21 C24 121.8(2) . . ?
C20 C21 C16 119.5(2) . . ?
C20 C21 C24 118.7(2) . . ?
C17 C22 H22A 109.5 . . ?
C17 C22 H22B 109.5 . . ?
C17 C22 H22C 109.5 . . ?
H22A C22 H22B 109.5 . . ?
H22A C22 H22C 109.5 . . ?
H22B C22 H22C 109.5 . . ?
C19 C23 H23A 109.5 . . ?
C19 C23 H23B 109.5 . . ?
C19 C23 H23C 109.5 . . ?
H23A C23 H23B 109.5 . . ?
H23A C23 H23C 109.5 . . ?
H23B C23 H23C 109.5 . . ?
C21 C24 H24A 109.5 . . ?
C21 C24 H24B 109.5 . . ?
C21 C24 H24C 109.5 . . ?
H24A C24 H24B 109.5 . . ?
H24A C24 H24C 109.5 . . ?
H24B C24 H24C 109.5 . . ?
N1 C25 Sn1 131.85(18) . . ?
N2 C25 Sn1 123.64(19) . . ?
N2 C25 N1 104.4(2) . . ?
N1 C26 C29 122.8(3) . . ?
C27 C26 N1 106.3(2) . . ?
C27 C26 C29 130.9(3) . . ?
N2 C27 C30 122.5(3) . . ?
C26 C27 N2 106.6(2) . . ?
C26 C27 C30 131.0(3) . . ?
N1 C28 H28A 109.5 . . ?
N1 C28 H28B 109.5 . . ?
N1 C28 H28C 109.5 . . ?
H28A C28 H28B 109.5 . . ?
H28A C28 H28C 109.5 . . ?
H28B C28 H28C 109.5 . . ?
C26 C29 H29A 109.5 . . ?
C26 C29 H29B 109.5 . . ?
C26 C29 H29C 109.5 . . ?
H29A C29 H29B 109.5 . . ?
H29A C29 H29C 109.5 . . ?
H29B C29 H29C 109.5 . . ?
C27 C30 H30A 109.5 . . ?
C27 C30 H30B 109.5 . . ?
C27 C30 H30C 109.5 . . ?
H30A C30 H30B 109.5 . . ?
H30A C30 H30C 109.5 . . ?
H30B C30 H30C 109.5 . . ?
N2 C31 H31A 109.5 . . ?
N2 C31 H31B 109.5 . . ?
N2 C31 H31C 109.5 . . ?
H31A C31 H31B 109.5 . . ?
H31A C31 H31C 109.5 . . ?
H31B C31 H31C 109.5 . . ?
O1 C32 C33 116.3(2) . . ?
O2 C32 O1 126.5(3) . . ?
O2 C32 C33 117.0(3) . . ?
N3 C33 N4 107.3(2) . . ?
N3 C33 C32 127.5(2) . . ?
N4 C33 C32 125.0(2) . . ?
N3 C34 C37 123.0(3) . . ?
C35 C34 N3 106.6(2) . . ?
C35 C34 C37 130.5(3) . . ?
N4 C35 C38 122.9(3) . . ?
C34 C35 N4 107.0(2) . . ?
C34 C35 C38 130.1(3) . . ?
N3 C36 H36A 109.5 . . ?
N3 C36 H36B 109.5 . . ?
N3 C36 H36C 109.5 . . ?
H36A C36 H36B 109.5 . . ?
H36A C36 H36C 109.5 . . ?
H36B C36 H36C 109.5 . . ?
C34 C37 H37A 109.5 . . ?
C34 C37 H37B 109.5 . . ?
C34 C37 H37C 109.5 . . ?
H37A C37 H37B 109.5 . . ?
H37A C37 H37C 109.5 . . ?
H37B C37 H37C 109.5 . . ?
C35 C38 H38A 109.5 . . ?
C35 C38 H38B 109.5 . . ?
C35 C38 H38C 109.5 . . ?
H38A C38 H38B 109.5 . . ?
H38A C38 H38C 109.5 . . ?
H38B C38 H38C 109.5 . . ?
N4 C39 H39A 109.5 . . ?
N4 C39 H39B 109.5 . . ?
N4 C39 H39C 109.5 . . ?
H39A C39 H39B 109.5 . . ?
H39A C39 H39C 109.5 . . ?
H39B C39 H39C 109.5 . . ?
C41 C40 B1 120.3(2) . . ?
C45 C40 B1 123.5(2) . . ?
C45 C40 C41 115.9(2) . . ?
C40 C41 H41 119.0 . . ?
C42 C41 C40 122.0(2) . . ?
C42 C41 H41 119.0 . . ?
C41 C42 C46 117.8(2) . . ?
C43 C42 C41 121.2(2) . . ?
C43 C42 C46 121.0(2) . . ?
C42 C43 H43 121.1 . . ?
C42 C43 C44 117.7(2) . . ?
C44 C43 H43 121.1 . . ?
C43 C44 C45 121.1(2) . . ?
C43 C44 C47 120.4(2) . . ?
C45 C44 C47 118.5(2) . . ?
C40 C45 H45 119.0 . . ?
C44 C45 C40 122.0(2) . . ?
C44 C45 H45 119.0 . . ?
F1 C46 F3 105.5(2) . . ?
F1 C46 C42 112.5(2) . . ?
F2 C46 F1 107.1(2) . . ?
F2 C46 F3 106.4(2) . . ?
F2 C46 C42 113.1(2) . . ?
F3 C46 C42 111.7(2) . . ?
F4 C47 F5 108.0(3) . . ?
F4 C47 F6 106.0(3) . . ?
F4 C47 C44 113.5(3) . . ?
F5 C47 C44 111.9(3) . . ?
F6 C47 F5 104.5(3) . . ?
F6 C47 C44 112.4(3) . . ?
C49 C48 B1 120.3(2) . . ?
C53 C48 B1 124.0(2) . . ?
C53 C48 C49 115.4(2) . . ?
C48 C49 H49 119.0 . . ?
C50 C49 C48 121.9(2) . . ?
C50 C49 H49 119.0 . . ?
C49 C50 C54 118.0(3) . . ?
C51 C50 C49 121.6(2) . . ?
C51 C50 C54 120.4(3) . . ?
C50 C51 H51 121.3 . . ?
C50 C51 C52 117.3(2) . . ?
C52 C51 H51 121.3 . . ?
C51 C52 C53 120.9(2) . . ?
C51 C52 C55 121.0(2) . . ?
C53 C52 C55 118.1(2) . . ?
C48 C53 H53 118.6 . . ?
C52 C53 C48 122.8(2) . . ?
C52 C53 H53 118.6 . . ?
F7 C54 F8 105.8(3) . . ?
F7 C54 C50 112.2(3) . . ?
F8 C54 C50 112.2(3) . . ?
F9 C54 F7 106.8(3) . . ?
F9 C54 F8 106.1(3) . . ?
F9 C54 C50 113.2(3) . . ?
F10 C55 F12 104.8(3) . . ?
F10 C55 C52 112.4(2) . . ?
F11 C55 F10 107.1(2) . . ?
F11 C55 F12 105.8(3) . . ?
F11 C55 C52 114.1(2) . . ?
F12 C55 C52 112.0(2) . . ?
C57 C56 B1 120.3(2) . . ?
C61 C56 B1 123.9(2) . . ?
C61 C56 C57 115.6(2) . . ?
C56 C57 H57 118.8 . . ?
C58 C57 C56 122.3(2) . . ?
C58 C57 H57 118.8 . . ?
C57 C58 C59 121.0(2) . . ?
C57 C58 C62 119.1(3) . . ?
C59 C58 C62 119.9(2) . . ?
C58 C59 H59 121.0 . . ?
C60 C59 C58 117.9(2) . . ?
C60 C59 H59 121.0 . . ?
C59 C60 C61 120.9(2) . . ?
C59 C60 C63 120.1(2) . . ?
C61 C60 C63 118.9(2) . . ?
C56 C61 H61 118.9 . . ?
C60 C61 C56 122.2(2) . . ?
C60 C61 H61 118.9 . . ?
F13 C62 C58 111.9(2) . . ?
F14 C62 F13 106.5(2) . . ?
F14 C62 C58 112.8(3) . . ?
F15 C62 F13 107.0(3) . . ?
F15 C62 F14 105.7(2) . . ?
F15 C62 C58 112.6(2) . . ?
F16 C63 F17 105.2(3) . . ?
F16 C63 F18 107.4(3) . . ?
F16 C63 C60 114.1(3) . . ?
F17 C63 C60 112.7(2) . . ?
F18 C63 F17 104.6(3) . . ?
F18 C63 C60 112.2(2) . . ?
C65 C64 B1 119.6(2) . . ?
C69 C64 B1 124.1(2) . . ?
C69 C64 C65 116.0(2) . . ?
C64 C65 H65 118.9 . . ?
C66 C65 C64 122.2(2) . . ?
C66 C65 H65 118.9 . . ?
C65 C66 C67 120.9(2) . . ?
C65 C66 C70 119.6(3) . . ?
C67 C66 C70 119.5(2) . . ?
C66 C67 H67 120.9 . . ?
C68 C67 C66 118.1(2) . . ?
C68 C67 H67 120.9 . . ?
C67 C68 C69 120.8(3) . . ?
C67 C68 C71 120.7(3) . . ?
C69 C68 C71 118.5(3) . . ?
C64 C69 C68 122.0(2) . . ?
C64 C69 H69 119.0 . . ?
C68 C69 H69 119.0 . . ?
F22 C70 F24 105.2(3) . . ?
F22 C70 C66 112.8(3) . . ?
F23 C70 F22 105.0(3) . . ?
F23 C70 F24 105.7(3) . . ?
F23 C70 C66 113.6(3) . . ?
F24 C70 C66 113.7(2) . . ?
F19 C71 F20 106.5(3) . . ?
F19 C71 C68 113.5(3) . . ?
F20 C71 C68 111.6(3) . . ?
F21 C71 F19 106.2(3) . . ?
F21 C71 F20 105.7(3) . . ?
F21 C71 C68 112.8(3) . . ?
H85A C85 H85B 109.5 . . ?
H85A C85 H85C 109.5 . . ?
H85B C85 H85C 109.5 . . ?
C82 C85 H85A 109.5 . . ?
C82 C85 H85B 109.5 . . ?
C82 C85 H85C 109.5 . . ?
C81 C82 C85 117.6(9) . . ?
C83 C82 C85 127.3(10) . . ?
C83 C82 C81 115.1(9) . . ?
C82 C81 H81 119.6 . . ?
C82 C81 C80 120.8(9) . . ?
C80 C81 H81 119.6 . . ?
C81 C80 H80 118.7 . . ?
C79 C80 C81 122.7(9) . . ?
C79 C80 H80 118.7 . . ?
C80 C79 H79 120.8 . . ?
C80 C79 C84 118.5(9) . . ?
C84 C79 H79 120.8 . . ?
C79 C84 H84 121.5 . . ?
C79 C84 C83 117.1(9) . . ?
C83 C84 H84 121.5 . . ?
C82 C83 C84 125.9(11) . . ?
C82 C83 H83 117.0 . . ?
C84 C83 H83 117.0 . . ?
H72A C72 H72B 109.5 . . ?
H72A C72 H72C 109.5 . . ?
H72B C72 H72C 109.5 . . ?
C73 C72 H72A 109.5 . . ?
C73 C72 H72B 109.5 . . ?
C73 C72 H72C 109.5 . . ?
C78 C73 C72 111.2(10) . . ?
C78 C73 C74 120.3(11) . . ?
C74 C73 C72 128.5(10) . . ?
C73 C78 H78 119.8 . . ?
C77 C78 C73 120.3(11) . . ?
C77 C78 H78 119.8 . . ?
C78 C77 H77 121.3 . . ?
C78 C77 C76 117.5(12) . . ?
C76 C77 H77 121.3 . . ?
C77 C76 H76 118.0 . . ?
C75 C76 C77 124.1(12) . . ?
C75 C76 H76 118.0 . . ?
C76 C75 H75 123.1 . . ?
C76 C75 C74 113.7(11) . . ?
C74 C75 H75 123.1 . . ?
C73 C74 H74 118.7 . . ?
C75 C74 C73 122.6(11) . . ?
C75 C74 H74 118.7 . . ?

loop_
_geom_torsion_atom_site_label_1
_geom_torsion_atom_site_label_2
_geom_torsion_atom_site_label_3
_geom_torsion_atom_site_label_4
_geom_torsion
_geom_torsion_site_symmetry_1
_geom_torsion_site_symmetry_2
_geom_torsion_site_symmetry_3
_geom_torsion_site_symmetry_4
_geom_torsion_publ_flag
Sn1 O1 C32 O2 -21.9(5) . . . . ?
Sn1 O1 C32 C33 163.4(2) . . . . ?
Sn1 C1 C2 C3 -168.23(19) . . . . ?
Sn1 C1 C2 C7 7.7(3) . . . . ?
Sn1 C1 C6 C5 166.43(19) . . . . ?
Sn1 C1 C6 C16 -11.0(4) . . . . ?
B1 C40 C41 C42 174.4(2) . . . . ?
B1 C40 C45 C44 -174.1(2) . . . . ?
B1 C48 C49 C50 173.3(2) . . . . ?
B1 C48 C53 C52 -174.6(2) . . . . ?
B1 C56 C57 C58 -177.3(2) . . . . ?
B1 C56 C61 C60 175.5(2) . . . . ?
B1 C64 C65 C66 -175.1(2) . . . . ?
B1 C64 C69 C68 174.1(2) . . . . ?
O1 C32 C33 N3 35.2(4) . . . . ?
O1 C32 C33 N4 -150.6(3) . . . . ?
O2 C32 C33 N3 -140.0(4) . . . . ?
O2 C32 C33 N4 34.3(5) . . . . ?
N1 C26 C27 N2 0.3(3) . . . . ?
N1 C26 C27 C30 179.2(3) . . . . ?
N3 C34 C35 N4 0.2(3) . . . . ?
N3 C34 C35 C38 -179.9(3) . . . . ?
C1 C2 C3 C4 0.6(4) . . . . ?
C1 C2 C7 C8 101.8(3) . . . . ?
C1 C2 C7 C12 -80.7(3) . . . . ?
C1 C6 C16 C17 -111.8(3) . . . . ?
C1 C6 C16 C21 74.1(3) . . . . ?
C2 C1 C6 C5 1.1(4) . . . . ?
C2 C1 C6 C16 -176.3(2) . . . . ?
C2 C3 C4 C5 0.0(4) . . . . ?
C2 C7 C8 C9 -179.0(2) . . . . ?
C2 C7 C8 C13 4.3(4) . . . . ?
C2 C7 C12 C11 179.6(2) . . . . ?
C2 C7 C12 C15 -3.6(4) . . . . ?
C3 C2 C7 C8 -82.2(3) . . . . ?
C3 C2 C7 C12 95.3(3) . . . . ?
C3 C4 C5 C6 0.0(4) . . . . ?
C4 C5 C6 C1 -0.5(4) . . . . ?
C4 C5 C6 C16 177.0(2) . . . . ?
C5 C6 C16 C17 70.7(3) . . . . ?
C5 C6 C16 C21 -103.4(3) . . . . ?
C6 C1 C2 C3 -1.1(4) . . . . ?
C6 C1 C2 C7 174.8(2) . . . . ?
C6 C16 C17 C18 -174.5(2) . . . . ?
C6 C16 C17 C22 4.2(4) . . . . ?
C6 C16 C21 C20 174.6(2) . . . . ?
C6 C16 C21 C24 -2.7(4) . . . . ?
C7 C2 C3 C4 -175.4(2) . . . . ?
C7 C8 C9 C10 -1.9(4) . . . . ?
C8 C7 C12 C11 -2.9(4) . . . . ?
C8 C7 C12 C15 174.0(2) . . . . ?
C8 C9 C10 C11 -0.5(4) . . . . ?
C8 C9 C10 C14 -179.9(3) . . . . ?
C9 C10 C11 C12 1.2(4) . . . . ?
C10 C11 C12 C7 0.5(4) . . . . ?
C10 C11 C12 C15 -176.4(3) . . . . ?
C12 C7 C8 C9 3.5(4) . . . . ?
C12 C7 C8 C13 -173.2(2) . . . . ?
C13 C8 C9 C10 174.9(3) . . . . ?
C14 C10 C11 C12 -179.4(3) . . . . ?
C16 C17 C18 C19 0.4(4) . . . . ?
C17 C16 C21 C20 0.4(4) . . . . ?
C17 C16 C21 C24 -176.9(2) . . . . ?
C17 C18 C19 C20 -0.6(4) . . . . ?
C17 C18 C19 C23 175.7(2) . . . . ?
C18 C19 C20 C21 0.7(4) . . . . ?
C19 C20 C21 C16 -0.6(4) . . . . ?
C19 C20 C21 C24 176.7(2) . . . . ?
C21 C16 C17 C18 -0.3(4) . . . . ?
C21 C16 C17 C22 178.5(2) . . . . ?
C22 C17 C18 C19 -178.4(2) . . . . ?
C23 C19 C20 C21 -175.5(2) . . . . ?
C25 N1 C26 C27 0.3(3) . . . . ?
C25 N1 C26 C29 179.8(3) . . . . ?
C25 N2 C27 C26 -0.8(3) . . . . ?
C25 N2 C27 C30 -179.9(3) . . . . ?
C26 N1 C25 Sn1 175.3(2) . . . . ?
C26 N1 C25 N2 -0.8(3) . . . . ?
C27 N2 C25 Sn1 -175.48(19) . . . . ?
C27 N2 C25 N1 1.0(3) . . . . ?
C28 N1 C25 Sn1 -7.4(4) . . . . ?
C28 N1 C25 N2 176.5(2) . . . . ?
C28 N1 C26 C27 -177.0(3) . . . . ?
C28 N1 C26 C29 2.4(4) . . . . ?
C29 C26 C27 N2 -179.1(3) . . . . ?
C29 C26 C27 C30 -0.2(6) . . . . ?
C31 N2 C25 Sn1 3.2(4) . . . . ?
C31 N2 C25 N1 179.7(2) . . . . ?
C31 N2 C27 C26 -179.5(3) . . . . ?
C31 N2 C27 C30 1.4(5) . . . . ?
C33 N3 C34 C35 0.2(3) . . . . ?
C33 N3 C34 C37 179.8(3) . . . . ?
C33 N4 C35 C34 -0.5(3) . . . . ?
C33 N4 C35 C38 179.5(3) . . . . ?
C34 N3 C33 N4 -0.5(3) . . . . ?
C34 N3 C33 C32 174.5(3) . . . . ?
C35 N4 C33 N3 0.7(3) . . . . ?
C35 N4 C33 C32 -174.5(3) . . . . ?
C36 N3 C33 N4 -177.9(3) . . . . ?
C36 N3 C33 C32 -2.9(4) . . . . ?
C36 N3 C34 C35 177.7(3) . . . . ?
C36 N3 C34 C37 -2.8(4) . . . . ?
C37 C34 C35 N4 -179.3(3) . . . . ?
C37 C34 C35 C38 0.6(6) . . . . ?
C39 N4 C33 N3 -175.9(3) . . . . ?
C39 N4 C33 C32 8.9(4) . . . . ?
C39 N4 C35 C34 176.1(3) . . . . ?
C39 N4 C35 C38 -3.8(4) . . . . ?
C40 B1 C48 C49 -69.1(3) . . . . ?
C40 B1 C48 C53 103.7(3) . . . . ?
C40 B1 C56 C57 -161.6(2) . . . . ?
C40 B1 C56 C61 24.3(3) . . . . ?
C40 B1 C64 C65 -45.1(3) . . . . ?
C40 B1 C64 C69 141.6(2) . . . . ?
C40 C41 C42 C43 -0.6(4) . . . . ?
C40 C41 C42 C46 176.6(2) . . . . ?
C41 C40 C45 C44 -0.5(4) . . . . ?
C41 C42 C43 C44 0.5(4) . . . . ?
C41 C42 C46 F1 41.0(3) . . . . ?
C41 C42 C46 F2 162.6(2) . . . . ?
C41 C42 C46 F3 -77.4(3) . . . . ?
C42 C43 C44 C45 -0.4(4) . . . . ?
C42 C43 C44 C47 179.1(3) . . . . ?
C43 C42 C46 F1 -141.7(3) . . . . ?
C43 C42 C46 F2 -20.2(4) . . . . ?
C43 C42 C46 F3 99.8(3) . . . . ?
C43 C44 C45 C40 0.4(4) . . . . ?
C43 C44 C47 F4 10.2(4) . . . . ?
C43 C44 C47 F5 -112.3(3) . . . . ?
C43 C44 C47 F6 130.5(3) . . . . ?
C45 C40 C41 C42 0.6(4) . . . . ?
C45 C44 C47 F4 -170.3(3) . . . . ?
C45 C44 C47 F5 67.2(4) . . . . ?
C45 C44 C47 F6 -49.9(4) . . . . ?
C46 C42 C43 C44 -176.6(2) . . . . ?
C47 C44 C45 C40 -179.1(3) . . . . ?
C48 B1 C40 C41 -76.6(3) . . . . ?
C48 B1 C40 C45 96.7(3) . . . . ?
C48 B1 C56 C57 -45.8(3) . . . . ?
C48 B1 C56 C61 140.1(2) . . . . ?
C48 B1 C64 C65 -161.5(2) . . . . ?
C48 B1 C64 C69 25.2(3) . . . . ?
C48 C49 C50 C51 1.7(4) . . . . ?
C48 C49 C50 C54 -177.5(3) . . . . ?
C49 C48 C53 C52 -1.4(4) . . . . ?
C49 C50 C51 C52 -1.8(4) . . . . ?
C49 C50 C54 F7 56.1(4) . . . . ?
C49 C50 C54 F8 -62.9(4) . . . . ?
C49 C50 C54 F9 177.1(3) . . . . ?
C50 C51 C52 C53 0.3(4) . . . . ?
C50 C51 C52 C55 -179.6(2) . . . . ?
C51 C50 C54 F7 -123.1(3) . . . . ?
C51 C50 C54 F8 117.9(3) . . . . ?
C51 C50 C54 F9 -2.1(4) . . . . ?
C51 C52 C53 C48 1.4(4) . . . . ?
C51 C52 C55 F10 122.8(3) . . . . ?
C51 C52 C55 F11 0.5(4) . . . . ?
C51 C52 C55 F12 -119.6(3) . . . . ?
C53 C48 C49 C50 -0.1(4) . . . . ?
C53 C52 C55 F10 -57.1(3) . . . . ?
C53 C52 C55 F11 -179.4(3) . . . . ?
C53 C52 C55 F12 60.5(3) . . . . ?
C54 C50 C51 C52 177.4(3) . . . . ?
C55 C52 C53 C48 -178.7(2) . . . . ?
C56 B1 C40 C41 44.3(3) . . . . ?
C56 B1 C40 C45 -142.4(2) . . . . ?
C56 B1 C48 C49 169.9(2) . . . . ?
C56 B1 C48 C53 -17.3(3) . . . . ?
C56 B1 C64 C65 76.4(3) . . . . ?
C56 B1 C64 C69 -96.9(3) . . . . ?
C56 C57 C58 C59 2.3(4) . . . . ?
C56 C57 C58 C62 -179.3(2) . . . . ?
C57 C56 C61 C60 1.1(3) . . . . ?
C57 C58 C59 C60 0.0(4) . . . . ?
C57 C58 C62 F13 36.6(3) . . . . ?
C57 C58 C62 F14 156.7(2) . . . . ?
C57 C58 C62 F15 -83.9(3) . . . . ?
C58 C59 C60 C61 -1.6(4) . . . . ?
C58 C59 C60 C63 178.4(2) . . . . ?
C59 C58 C62 F13 -144.9(2) . . . . ?
C59 C58 C62 F14 -24.9(3) . . . . ?
C59 C58 C62 F15 94.6(3) . . . . ?
C59 C60 C61 C56 1.0(4) . . . . ?
C59 C60 C63 F16 2.0(4) . . . . ?
C59 C60 C63 F17 -118.0(3) . . . . ?
C59 C60 C63 F18 124.3(3) . . . . ?
C61 C56 C57 C58 -2.7(3) . . . . ?
C61 C60 C63 F16 -178.1(3) . . . . ?
C61 C60 C63 F17 62.0(3) . . . . ?
C61 C60 C63 F18 -55.7(4) . . . . ?
C62 C58 C59 C60 -178.5(2) . . . . ?
C63 C60 C61 C56 -178.9(2) . . . . ?
C64 B1 C40 C41 161.2(2) . . . . ?
C64 B1 C40 C45 -25.5(3) . . . . ?
C64 B1 C48 C49 52.3(3) . . . . ?
C64 B1 C48 C53 -134.9(2) . . . . ?
C64 B1 C56 C57 77.0(3) . . . . ?
C64 B1 C56 C61 -97.1(3) . . . . ?
C64 C65 C66 C67 0.7(4) . . . . ?
C64 C65 C66 C70 -178.3(2) . . . . ?
C65 C64 C69 C68 0.5(4) . . . . ?
C65 C66 C67 C68 0.7(4) . . . . ?
C65 C66 C70 F22 -150.4(3) . . . . ?
C65 C66 C70 F23 90.3(4) . . . . ?
C65 C66 C70 F24 -30.6(4) . . . . ?
C66 C67 C68 C69 -1.5(4) . . . . ?
C66 C67 C68 C71 178.3(3) . . . . ?
C67 C66 C70 F22 30.6(4) . . . . ?
C67 C66 C70 F23 -88.7(4) . . . . ?
C67 C66 C70 F24 150.4(3) . . . . ?
C67 C68 C69 C64 0.8(4) . . . . ?
C67 C68 C71 F19 -1.7(5) . . . . ?
C67 C68 C71 F20 -122.0(3) . . . . ?
C67 C68 C71 F21 119.1(3) . . . . ?
C69 C64 C65 C66 -1.3(4) . . . . ?
C69 C68 C71 F19 178.0(3) . . . . ?
C69 C68 C71 F20 57.8(4) . . . . ?
C69 C68 C71 F21 -61.1(4) . . . . ?
C70 C66 C67 C68 179.7(3) . . . . ?
C71 C68 C69 C64 -178.9(3) . . . . ?
C85 C82 C81 C80 179.5(12) . . . . ?
C85 C82 C83 C84 -178.6(13) . . . . ?
C82 C81 C80 C79 -1(2) . . . . ?
C81 C82 C83 C84 1(2) . . . . ?
C81 C80 C79 C84 0(2) . . . . ?
C80 C79 C84 C83 0(2) . . . . ?
C79 C84 C83 C82 -1(3) . . . . ?
C83 C82 C81 C80 0.1(15) . . . . ?
C72 C73 C78 C77 -174.7(11) . . . . ?
C72 C73 C74 C75 -179.1(14) . . . . ?
C73 C78 C77 C76 -1(2) . . . . ?
C78 C73 C74 C75 3(2) . . . . ?
C78 C77 C76 C75 -9(3) . . . . ?
C77 C76 C75 C74 15(3) . . . . ?
C76 C75 C74 C73 -11(3) . . . . ?
C74 C73 C78 C77 3.4(15) . . . . ?

_smtbx_masks_special_details     ?
loop_
_smtbx_masks_void_nr
_smtbx_masks_void_average_x
_smtbx_masks_void_average_y
_smtbx_masks_void_average_z
_smtbx_masks_void_volume
_smtbx_masks_void_count_electrons
_smtbx_masks_void_content
1 0.012 0.007 0.247 243.4 43.3 '1 toluene'
2 -0.012 -0.007 0.753 243.4 43.2 '1 toluene'

_smtbx_masks_void_probe_radius   1.2
_smtbx_masks_void_truncation_radius 1.2
_shelx_res_file                  
;
TITL NiuDe7_0m_a.res in P-1
    niude7_0m.res
    created by SHELXL-2016/6 at 15:55:08 on 11-Apr-2023
CELL 0.71073 15.245 17.2704 17.6243 92.495 102.397 112.807
ZERR 2 0.0013 0.0013 0.0014 0.003 0.003 0.002
LATT 1
SFAC C H N O B F Sn
UNIT 158 160 10 4 10 48 2
DFIX 1.51 C85 C82
DANG 2.52 C85 C81 C85 C83
DFIX 1.39 C82 C81 C82 C83 C80 C79
DANG 2.42 C82 C80
DANG 2.41 C82 C84
DFIX 1.38 C81 C80 C79 C84 C84 C83
DANG 2.39 C81 C79
DANG 2.4 C80 C84 C79 C83
SADI C82 C81 C81 C80 C80 C79 C79 C84 C84 C83 C83 C82
SADI 0.04 C82 C84 C82 C80 C83 C79 C81 C83 C80 C84 C81 C79
SADI 0.04 C85 C83 C85 C81
FLAT C85 C82 C81 C80 C79 C84 C83
SIMU C85 C82 C81 C80 C79 C84 C83
RIGU C85 C82 C81 C80 C79 C84 C83
DFIX 1.51 C72 C73
DANG 2.52 C72 C78 C72 C74
DFIX 1.39 C73 C78 C73 C74 C77 C76
DANG 2.42 C73 C77
DANG 2.41 C73 C75
DFIX 1.38 C78 C77 C76 C75 C75 C74
DANG 2.39 C78 C76
DANG 2.4 C77 C75 C76 C74
SADI C73 C78 C78 C77 C77 C76 C76 C75 C75 C74 C74 C73
SADI 0.04 C73 C75 C73 C77 C74 C76 C78 C74 C77 C75 C78 C76
SADI 0.04 C72 C74 C72 C78
FLAT C72 C73 C78 C77 C76 C75 C74
SIMU C72 C73 C78 C77 C76 C75 C74
RIGU C72 C73 C78 C77 C76 C75 C74
SIMU F22

L.S. 10
PLAN  14
SIZE 0.198 0.287 0.382
TEMP -173.15
CONF
LIST 6
HTAB
BOND $H
MORE -1
fmap 2
acta
ABIN
OMIT 1 0 1
OMIT -2 3 3
OMIT -3 4 4
OMIT -2 3 1
OMIT 1 -1 1
REM <olex2.extras>
REM <HklSrc "%.\\NiuDe7_0m.hkl">
REM </olex2.extras>

WGHT    0.040100    8.865901
FVAR       0.31869
SN1   7    0.238153    0.639465    0.183041    11.00000    0.02292    0.01549 =
         0.01986    0.00540    0.00685    0.00529
B1    5    0.777276    0.223271    0.342420    11.00000    0.01647    0.01320 =
         0.01454    0.00085    0.00512    0.00382
F1    6    0.525541    0.133737    0.513508    11.00000    0.03765    0.02599 =
         0.04315    0.00426    0.02496    0.00154
F2    6    0.545271    0.244162    0.588887    11.00000    0.03316    0.04256 =
         0.02455    0.00307    0.01837    0.01121
F3    6    0.471875    0.223754    0.466489    11.00000    0.02006    0.06432 =
         0.03570    0.01193    0.00857    0.01299
F4    6    0.844017    0.498213    0.618883    11.00000    0.05800    0.06694 =
         0.06915   -0.05229    0.03803   -0.02065
F5    6    0.865381    0.534190    0.507242    11.00000    0.10571    0.02014 =
         0.07132   -0.00367   -0.00225    0.00319
F6    6    0.954661    0.482179    0.574383    11.00000    0.02738    0.05230 =
         0.06705   -0.02994    0.00189   -0.00477
F7    6    1.040095    0.248098    0.603042    11.00000    0.04163    0.07954 =
         0.04682   -0.02971   -0.01561    0.02652
F8    6    1.115744    0.224143    0.521896    11.00000    0.01902    0.04525 =
         0.06294    0.00265    0.00055    0.00661
F9    6    1.063547    0.133327    0.598293    11.00000    0.03775    0.06632 =
         0.06463    0.02371   -0.01599    0.01449
F10   6    0.649631   -0.087661    0.428582    11.00000    0.03742    0.02853 =
         0.10715    0.01949    0.03822    0.00810
F11   6    0.776496   -0.114177    0.464628    11.00000    0.05452    0.03008 =
         0.08484    0.02832   -0.00319    0.01621
F12   6    0.722518   -0.106736    0.345075    11.00000    0.08801    0.01994 =
         0.05020   -0.00251    0.02450    0.00197
F13   6    0.654074   -0.049547    0.143055    11.00000    0.05630    0.02698 =
         0.03734   -0.01100   -0.00103    0.02243
F14   6    0.520235   -0.062856    0.061512    11.00000    0.04776    0.02128 =
         0.02666   -0.00937    0.00046    0.00329
F15   6    0.658328    0.024753    0.047669    11.00000    0.07623    0.02929 =
         0.04188   -0.00391    0.04100    0.00545
F16   6    0.366492    0.126656    0.103998    11.00000    0.04918    0.04446 =
         0.09470   -0.02608   -0.04512    0.02396
F17   6    0.463081    0.251998    0.151565    11.00000    0.03761    0.02698 =
         0.10452    0.00399    0.00175    0.01629
F18   6    0.396203    0.168848    0.224952    11.00000    0.07236    0.23313 =
         0.07668    0.08276    0.05121    0.10989
F19   6    1.121753    0.366828    0.174632    11.00000    0.05692    0.08138 =
         0.08777    0.05089    0.05940    0.03781
F20   6    1.033672    0.235368    0.172134    11.00000    0.07462    0.06449 =
         0.12135   -0.01286    0.06588    0.02464
F21   6    1.136454    0.308147    0.277466    11.00000    0.05134    0.09855 =
         0.08579    0.05052    0.04120    0.05119
F22   6    0.913124    0.520143    0.154532    11.00000    0.23347    0.13386 =
         0.13470    0.11962    0.13678    0.14278
F23   6    0.937580    0.561156    0.271545    11.00000    0.12341    0.02818 =
         0.14273   -0.01861   -0.06849    0.03502
F24   6    0.796371    0.486043    0.206527    11.00000    0.04256    0.05047 =
         0.17290    0.05680    0.02160    0.02650
O1    4    0.383673    0.636396    0.234038    11.00000    0.02847    0.02060 =
         0.02327    0.00466    0.00475    0.01140
O2    4    0.310492    0.532557    0.297677    11.00000    0.05391    0.09203 =
         0.11412    0.08168    0.05580    0.05151
N1    3    0.379014    0.837663    0.271912    11.00000    0.02460    0.01986 =
         0.01944    0.00313    0.00939    0.00761
N2    3    0.245224    0.785530    0.308415    11.00000    0.02576    0.03019 =
         0.01948    0.00561    0.01073    0.01160
N3    3    0.560870    0.607475    0.303406    11.00000    0.02861    0.01894 =
         0.02428   -0.00093    0.00801    0.00924
N4    3    0.464931    0.475361    0.292801    11.00000    0.02502    0.02041 =
         0.02342    0.00391    0.00520    0.00943
C1    1    0.282836    0.694121    0.077617    11.00000    0.02024    0.01131 =
         0.01715    0.00132    0.00495    0.00437
C2    1    0.229152    0.739505    0.041572    11.00000    0.01984    0.01174 =
         0.01875    0.00005    0.00446    0.00422
C3    1    0.235307    0.764161   -0.032221    11.00000    0.02514    0.01649 =
         0.02286    0.00531    0.00537    0.00835
AFIX  43
H3    2    0.199119    0.795047   -0.055069    11.00000   -1.20000
AFIX   0
C4    1    0.294020    0.743673   -0.072082    11.00000    0.03668    0.01904 =
         0.01880    0.00638    0.01063    0.00944
AFIX  43
H4    2    0.298232    0.760369   -0.122289    11.00000   -1.20000
AFIX   0
C5    1    0.346509    0.698783   -0.038463    11.00000    0.03033    0.01932 =
         0.02271    0.00327    0.01396    0.01005
AFIX  43
H5    2    0.386770    0.684833   -0.065992    11.00000   -1.20000
AFIX   0
C6    1    0.341390    0.673418    0.035679    11.00000    0.02135    0.01273 =
         0.01956    0.00180    0.00638    0.00544
C7    1    0.158519    0.757500    0.079605    11.00000    0.02320    0.01682 =
         0.01889    0.00724    0.00480    0.00980
C8    1    0.183667    0.837710    0.120937    11.00000    0.03376    0.01652 =
         0.02267    0.00615    0.00947    0.01174
C9    1    0.116282    0.850896    0.156260    11.00000    0.04532    0.02200 =
         0.03091    0.00569    0.01663    0.01972
AFIX  43
H9    2    0.134312    0.904662    0.185468    11.00000   -1.20000
AFIX   0
C10   1    0.023124    0.787549    0.150047    11.00000    0.04053    0.03311 =
         0.03635    0.01459    0.02065    0.02449
C11   1   -0.001825    0.709990    0.106759    11.00000    0.02585    0.02561 =
         0.03522    0.01047    0.01133    0.01204
AFIX  43
H11   2   -0.065491    0.666552    0.101160    11.00000   -1.20000
AFIX   0
C12   1    0.063760    0.693592    0.071020    11.00000    0.02526    0.01941 =
         0.02388    0.00679    0.00771    0.01100
C13   1    0.280163    0.910622    0.123779    11.00000    0.03718    0.01628 =
         0.03103    0.00175    0.01027    0.00634
AFIX 137
H13A  2    0.329981    0.888655    0.121066    11.00000   -1.50000
H13B  2    0.301299    0.949181    0.172898    11.00000   -1.50000
H13C  2    0.271850    0.941360    0.079218    11.00000   -1.50000
AFIX   0
C14   1   -0.048828    0.803506    0.188912    11.00000    0.06036    0.05019 =
         0.06243    0.01499    0.03882    0.03510
AFIX 137
H14A  2   -0.012733    0.842933    0.237669    11.00000   -1.50000
H14B  2   -0.093827    0.749781    0.200786    11.00000   -1.50000
H14C  2   -0.086532    0.828141    0.153456    11.00000   -1.50000
AFIX   0
C15   1    0.030079    0.609411    0.020555    11.00000    0.02433    0.02160 =
         0.03142    0.00160    0.00574    0.00538
AFIX 137
H15A  2   -0.031482    0.569448    0.030045    11.00000   -1.50000
H15B  2    0.080477    0.586811    0.033750    11.00000   -1.50000
H15C  2    0.019389    0.617350   -0.034877    11.00000   -1.50000
AFIX   0
C16   1    0.398163    0.621104    0.063780    11.00000    0.02622    0.01687 =
         0.01649    0.00205    0.00796    0.01103
C17   1    0.501415    0.658590    0.085929    11.00000    0.02763    0.01972 =
         0.01901    0.00255    0.01075    0.01017
C18   1    0.553279    0.608144    0.105380    11.00000    0.02726    0.02985 =
         0.02078    0.00243    0.00920    0.01509
AFIX  43
H18   2    0.623084    0.634118    0.120583    11.00000   -1.20000
AFIX   0
C19   1    0.505649    0.520865    0.103141    11.00000    0.03772    0.02756 =
         0.01658    0.00386    0.01041    0.02078
C20   1    0.404230    0.484768    0.081551    11.00000    0.03767    0.01716 =
         0.01848    0.00415    0.01195    0.01425
AFIX  43
H20   2    0.370607    0.425322    0.080315    11.00000   -1.20000
AFIX   0
C21   1    0.349263    0.533078    0.061383    11.00000    0.02976    0.01869 =
         0.01739    0.00210    0.01002    0.00927
C22   1    0.558537    0.752590    0.087760    11.00000    0.02642    0.02287 =
         0.04028    0.00351    0.01347    0.00673
AFIX 137
H22A  2    0.623722    0.770794    0.123882    11.00000   -1.50000
H22B  2    0.523213    0.783725    0.105596    11.00000   -1.50000
H22C  2    0.565730    0.764228    0.034989    11.00000   -1.50000
AFIX   0
C23   1    0.563285    0.466636    0.118942    11.00000    0.05103    0.03722 =
         0.02610    0.00711    0.01387    0.03213
AFIX 137
H23A  2    0.525890    0.416447    0.140559    11.00000   -1.50000
H23B  2    0.626457    0.499494    0.156686    11.00000   -1.50000
H23C  2    0.574895    0.448790    0.069828    11.00000   -1.50000
AFIX   0
C24   1    0.238965    0.488067    0.034285    11.00000    0.02935    0.01655 =
         0.04247    0.00209    0.00703    0.00663
AFIX 137
H24A  2    0.210124    0.491022    0.078376    11.00000   -1.50000
H24B  2    0.220705    0.428538    0.014600    11.00000   -1.50000
H24C  2    0.214312    0.515357   -0.007749    11.00000   -1.50000
AFIX   0
C25   1    0.296075    0.765993    0.262188    11.00000    0.02552    0.02217 =
         0.01943    0.00615    0.00964    0.01056
C26   1    0.379552    0.901568    0.322643    11.00000    0.03658    0.02314 =
         0.02227   -0.00068    0.00877    0.01125
C27   1    0.294627    0.868560    0.345524    11.00000    0.03705    0.03217 =
         0.02346    0.00001    0.01168    0.01704
C28   1    0.459572    0.845483    0.236494    11.00000    0.02503    0.02418 =
         0.02745    0.00346    0.01279    0.00681
AFIX 137
H28A  2    0.516923    0.850106    0.277379    11.00000   -1.50000
H28B  2    0.476598    0.896326    0.210359    11.00000   -1.50000
H28C  2    0.439365    0.795278    0.197929    11.00000   -1.50000
AFIX   0
C29   1    0.462318    0.987389    0.344139    11.00000    0.04626    0.02459 =
         0.03688   -0.00511    0.01095    0.00826
AFIX 137
H29A  2    0.520960    0.982753    0.375662    11.00000   -1.50000
H29B  2    0.444023    1.024941    0.374579    11.00000   -1.50000
H29C  2    0.476308    1.010813    0.296288    11.00000   -1.50000
AFIX   0
C30   1    0.254759    0.906749    0.400393    11.00000    0.06129    0.05231 =
         0.04192   -0.00425    0.02780    0.02881
AFIX 137
H30A  2    0.300792    0.965682    0.420201    11.00000   -1.50000
H30B  2    0.246318    0.874252    0.444488    11.00000   -1.50000
H30C  2    0.191103    0.905278    0.372362    11.00000   -1.50000
AFIX   0
C31   1    0.148980    0.727972    0.317612    11.00000    0.02675    0.04645 =
         0.03103    0.01007    0.01657    0.01185
AFIX 137
H31A  2    0.152178    0.725136    0.373500    11.00000   -1.50000
H31B  2    0.131076    0.671216    0.290428    11.00000   -1.50000
H31C  2    0.099399    0.749119    0.295053    11.00000   -1.50000
AFIX   0
C32   1    0.377673    0.573785    0.270273    11.00000    0.03299    0.03360 =
         0.03447    0.01665    0.01863    0.01888
C33   1    0.466854    0.553213    0.286552    11.00000    0.02847    0.02270 =
         0.01964    0.00556    0.00897    0.01227
C34   1    0.620584    0.564101    0.321509    11.00000    0.02693    0.03094 =
         0.02384   -0.00688    0.00118    0.01326
C35   1    0.559864    0.481028    0.314914    11.00000    0.02996    0.02794 =
         0.02059   -0.00142    0.00264    0.01727
C36   1    0.597844    0.699966    0.306379    11.00000    0.03912    0.01835 =
         0.04233    0.00029    0.01151    0.00732
AFIX 137
H36A  2    0.635905    0.727234    0.359819    11.00000   -1.50000
H36B  2    0.542301    0.716208    0.291275    11.00000   -1.50000
H36C  2    0.640015    0.718215    0.270030    11.00000   -1.50000
AFIX   0
C37   1    0.729715    0.606793    0.342741    11.00000    0.02673    0.04859 =
         0.06122   -0.00832   -0.00195    0.00978
AFIX 137
H37A  2    0.757218    0.564611    0.354167    11.00000   -1.50000
H37B  2    0.752055    0.649361    0.389190    11.00000   -1.50000
H37C  2    0.751826    0.634557    0.298865    11.00000   -1.50000
AFIX   0
C38   1    0.583414    0.405487    0.327604    11.00000    0.04657    0.03644 =
         0.03507   -0.00053    0.00214    0.02833
AFIX 137
H38A  2    0.549358    0.374522    0.365290    11.00000   -1.50000
H38B  2    0.654522    0.424241    0.348194    11.00000   -1.50000
H38C  2    0.561798    0.368178    0.277646    11.00000   -1.50000
AFIX   0
C39   1    0.376958    0.395534    0.274651    11.00000    0.03356    0.02364 =
         0.04285    0.01084    0.00519    0.00521
AFIX 137
H39A  2    0.368640    0.370792    0.322985    11.00000   -1.50000
H39B  2    0.384179    0.355911    0.237458    11.00000   -1.50000
H39C  2    0.319198    0.406493    0.251366    11.00000   -1.50000
AFIX   0

C40   1    0.750314    0.271811    0.410343    11.00000    0.01810    0.01572 =
         0.01345    0.00263    0.00428    0.00705
C41   1    0.664716    0.229454    0.435769    11.00000    0.01910    0.01598 =
         0.01633    0.00155    0.00528    0.00462
AFIX  43
H41   2    0.619975    0.174454    0.409830    11.00000   -1.20000
AFIX   0
C42   1    0.643580    0.265617    0.497702    11.00000    0.01930    0.02355 =
         0.01513    0.00324    0.00582    0.00831
C43   1    0.707017    0.345461    0.537980    11.00000    0.02350    0.02512 =
         0.01490   -0.00224    0.00544    0.00898
AFIX  43
H43   2    0.692750    0.369904    0.580566    11.00000   -1.20000
AFIX   0
C44   1    0.792012    0.388378    0.513915    11.00000    0.02354    0.02079 =
         0.01814   -0.00300    0.00330    0.00721
C45   1    0.813233    0.352154    0.451632    11.00000    0.01764    0.01776 =
         0.01739    0.00180    0.00523    0.00492
AFIX  43
H45   2    0.872248    0.383057    0.436857    11.00000   -1.20000
AFIX   0
C46   1    0.547602    0.217217    0.517236    11.00000    0.02320    0.03128 =
         0.02041    0.00168    0.00802    0.00827
C47   1    0.862839    0.475331    0.554118    11.00000    0.03017    0.03026 =
         0.02954   -0.01124    0.00972    0.00218
C48   1    0.819784    0.160344    0.389902    11.00000    0.01764    0.01812 =
         0.01481    0.00134    0.00827    0.00727
C49   1    0.910256    0.194245    0.446056    11.00000    0.01914    0.01979 =
         0.02261    0.00113    0.00717    0.00571
AFIX  43
H49   2    0.949715    0.253372    0.452207    11.00000   -1.20000
AFIX   0
C50   1    0.944023    0.143902    0.493071    11.00000    0.01877    0.03052 =
         0.02430    0.00142    0.00386    0.01089
C51   1    0.890983    0.057084    0.485392    11.00000    0.02390    0.03008 =
         0.02382    0.00709    0.00796    0.01561
AFIX  43
H51   2    0.915210    0.022744    0.516648    11.00000   -1.20000
AFIX   0
C52   1    0.801022    0.022207    0.430228    11.00000    0.02348    0.01973 =
         0.02295    0.00496    0.01193    0.01122
C53   1    0.766434    0.072940    0.384576    11.00000    0.01755    0.01858 =
         0.01614    0.00211    0.00670    0.00644
AFIX  43
H53   2    0.703864    0.047105    0.348204    11.00000   -1.20000
AFIX   0
C54   1    1.040146    0.186724    0.554023    11.00000    0.02578    0.04176 =
         0.04101    0.00167   -0.00157    0.01343
C55   1    0.738545   -0.070858    0.418323    11.00000    0.02998    0.02296 =
         0.03557    0.01239    0.01179    0.01317
C56   1    0.681187    0.170448    0.269413    11.00000    0.01796    0.01118 =
         0.01467    0.00425    0.00701    0.00153
C57   1    0.681687    0.106219    0.217760    11.00000    0.02334    0.01404 =
         0.01621    0.00428    0.00785    0.00525
AFIX  43
H57   2    0.737355    0.092510    0.227356    11.00000   -1.20000
AFIX   0
C58   1    0.603670    0.062189    0.153268    11.00000    0.03072    0.01357 =
         0.01482    0.00307    0.00857    0.00298
C59   1    0.522146    0.081966    0.135234    11.00000    0.02538    0.01761 =
         0.01572    0.00209    0.00243   -0.00115
AFIX  43
H59   2    0.468739    0.051893    0.091111    11.00000   -1.20000
AFIX   0
C60   1    0.521173    0.146912    0.183606    11.00000    0.02028    0.01829 =
         0.02064    0.00704    0.00483    0.00290
C61   1    0.598763    0.189705    0.249574    11.00000    0.02241    0.01228 =
         0.01737    0.00276    0.00752    0.00432
AFIX  43
H61   2    0.595410    0.233336    0.282030    11.00000   -1.20000
AFIX   0
C62   1    0.609161   -0.005829    0.101733    11.00000    0.04007    0.01930 =
         0.01991   -0.00036    0.00981    0.00549
C63   1    0.436623    0.172293    0.165716    11.00000    0.02301    0.03246 =
         0.02831    0.00537    0.00178    0.00686
C64   1    0.856134    0.290145    0.301486    11.00000    0.01685    0.01416 =
         0.01315   -0.00140    0.00318    0.00134
C65   1    0.843239    0.362702    0.278974    11.00000    0.01926    0.01668 =
         0.01651    0.00094    0.00406    0.00365
AFIX  43
H65   2    0.791540    0.374109    0.291683    11.00000   -1.20000
AFIX   0
C66   1    0.903541    0.418401    0.238728    11.00000    0.02191    0.01829 =
         0.01725    0.00333    0.00182    0.00192
C67   1    0.979426    0.403794    0.218211    11.00000    0.02328    0.02359 =
         0.02102    0.00580    0.00852    0.00088
AFIX  43
H67   2    1.021183    0.442232    0.191202    11.00000   -1.20000
AFIX   0
C68   1    0.992448    0.331793    0.238195    11.00000    0.02141    0.02811 =
         0.02612    0.00422    0.01209    0.00574
C69   1    0.932162    0.276227    0.279580    11.00000    0.02286    0.01710 =
         0.02286    0.00359    0.00948    0.00606
AFIX  43
H69   2    0.943339    0.227599    0.293154    11.00000   -1.20000
AFIX   0
C70   1    0.887705    0.495807    0.218389    11.00000    0.03092    0.02478 =
         0.03845    0.01561    0.01021    0.00610
C71   1    1.070902    0.311252    0.215814    11.00000    0.04106    0.04283 =
         0.05220    0.01687    0.03148    0.01645

PART -1
C85   1    0.667513    0.657792    0.525117    10.50000    0.11899    0.06377 =
         0.07994    0.01147    0.06307    0.01043
AFIX 137
H85A  2    0.669827    0.694295    0.570323    10.50000   -1.50000
H85B  2    0.664497    0.686492    0.478476    10.50000   -1.50000
H85C  2    0.726629    0.646078    0.535561    10.50000   -1.50000
AFIX   0
C82   1    0.577370    0.575252    0.511214    10.50000    0.11170    0.02513 =
         0.04663   -0.00254    0.04734    0.01295
C81   1    0.590812    0.504539    0.533771    10.50000    0.11225    0.03865 =
         0.06517    0.01356    0.06494    0.02463
AFIX  43
H81   2    0.655240    0.508973    0.556706    10.50000   -1.20000
AFIX   0
C80   1    0.511616    0.427069    0.523447    10.50000    0.06116    0.04115 =
         0.04787    0.02126    0.03005    0.04534
AFIX  43
H80   2    0.523482    0.379341    0.539128    10.50000   -1.20000
AFIX   0
C79   1    0.416701    0.416377    0.491502    10.50000    0.07598    0.13201 =
         0.06210    0.00765    0.02348    0.06459
AFIX  43
H79   2    0.363718    0.362453    0.485504    10.50000   -1.20000
AFIX   0
C84   1    0.399889    0.485614    0.468291    10.50000    0.08939    0.11991 =
         0.04595   -0.01010   -0.00439    0.08420
AFIX  43
H84   2    0.335340    0.481294    0.446049    10.50000   -1.20000
AFIX   0
C83   1    0.481696    0.562231    0.478867    10.50000    0.11434    0.13440 =
         0.04697   -0.03112    0.02373    0.05021
AFIX  43
H83   2    0.470163    0.609772    0.462158    10.50000   -1.20000
AFIX   0

C72   1   -0.170800   -0.193696   -0.047109    10.50000    0.08248    0.33042 =
         0.13330   -0.07915    0.01283    0.11769
AFIX  33
H72A  2   -0.142227   -0.234078   -0.056554    10.50000   -1.50000
H72B  2   -0.206833   -0.210641   -0.006555    10.50000   -1.50000
H72C  2   -0.215954   -0.193259   -0.095766    10.50000   -1.50000
AFIX   0
C73   1   -0.087493   -0.103614   -0.019325    10.50000    0.13064    0.27621 =
         0.06741    0.06558    0.01271    0.13602
C78   1   -0.126118   -0.042950   -0.004941    10.50000    0.11746    0.32971 =
         0.04707   -0.02509   -0.02499    0.15419
AFIX  43
H78   2   -0.194379   -0.061168   -0.008466    10.50000   -1.20000
AFIX   0
C77   1   -0.062924    0.044855    0.014694    10.50000    0.24719    0.30348 =
         0.06027    0.00065   -0.08963    0.12110
AFIX  43
H77   2   -0.087734    0.086128    0.023866    10.50000   -1.20000
AFIX   0
C76   1    0.042853    0.069393    0.020272    10.50000    0.25440    0.15050 =
         0.14504   -0.05035   -0.08530    0.11091
AFIX  43
H76   2    0.083908    0.128102    0.025803    10.50000   -1.20000
AFIX   0
C75   1    0.087579    0.009689    0.017837    10.50000    0.21750    0.11458 =
         0.13360   -0.01598    0.03805    0.06543
AFIX  43
H75   2    0.156627    0.025810    0.032987    10.50000   -1.20000
AFIX   0
C74   1    0.017379   -0.077093   -0.009857    10.50000    0.12065    0.14884 =
         0.11826    0.02040   -0.00328    0.10948
AFIX  43
H74   2    0.040961   -0.118297   -0.022321    10.50000   -1.20000
AFIX   0
HKLF 4


REM  NiuDe7_0m_a.res in P-1
REM R1 =  0.0418 for   14018 Fo > 4sig(Fo)  and  0.0457 for all   15133 data
REM   1069 parameters refined using    272 restraints

END

WGHT      0.0409      8.5371

REM Instructions for potential hydrogen bonds
HTAB C36 O1
EQIV $1 -x+2, -y+1, -z+1
HTAB C37 F8_$1
HTAB C39 O2

REM Highest difference peak  1.237,  deepest hole -0.808,  1-sigma level  0.074
Q1    1   0.2942  0.4977  0.2412  11.00000  0.05    1.24
Q2    1   0.8377  0.4908  0.1485  11.00000  0.05    1.22
Q3    1   0.8533  0.5276  0.2704  11.00000  0.05    1.05
Q4    1  -0.1582 -0.1026 -0.0120  11.00000  0.05    0.97
Q5    1   0.9634  0.5526  0.2089  11.00000  0.05    0.95
Q6    1  -0.1783 -0.1655 -0.0803  11.00000  0.05    0.93
Q7    1  -0.2092 -0.2540 -0.0487  11.00000  0.05    0.88
Q8    1   0.4445  0.2403  0.1975  11.00000  0.05    0.59
Q9    1   0.6968 -0.0807  0.4864  11.00000  0.05    0.57
Q10   1   0.5000  0.5000  0.5000  10.50000  0.05    0.54
Q11   1   0.8170  0.5292  0.5417  11.00000  0.05    0.52
Q12   1   0.3673  0.1193  0.1970  11.00000  0.05    0.52
Q13   1   0.3368  0.4063  0.4730  11.00000  0.05    0.50
Q14   1   0.6628 -0.1023  0.3599  11.00000  0.05    0.48
;
_shelx_res_checksum              11601
_shelx_fab_file                  
;
-18 5 3 0.2318 0.0648
-18 5 4 0.1381 0.1183
-18 5 5 0.0646 -0.0351
-18 5 6 0.0223 -0.0696
-18 5 7 -0.5367 -0.0568
-18 6 2 -0.2793 -0.0758
-18 6 3 0.4508 0.0235
-18 6 4 0.6290 0.0864
-18 6 5 0.6195 0.0293
-18 6 6 0.1375 0.0758
-18 6 7 -0.6598 0.0083
-18 6 8 -0.3664 -0.0358
-18 7 1 0.0412 0.0267
-18 7 2 -0.5393 -0.0157
-18 7 3 -0.1988 0.0029
-18 7 4 0.1394 -0.0390
-18 7 5 0.7217 -0.0479
-18 7 6 0.4691 0.0133
-18 7 7 -0.5879 -0.0066
-18 7 8 -0.3962 0.0247
-18 8 1 0.3434 -0.0323
-18 8 2 -0.1118 0.0048
-18 8 3 -0.0648 0.0243
-18 8 4 -0.1762 0.0211
-18 8 5 0.5007 0.0187
-18 8 6 -0.0477 -0.0239
-18 8 7 -1.0669 -0.0253
-18 8 8 -0.0091 -0.0570
-18 9 1 0.1717 0.0595
-18 9 2 -0.2889 0.0129
-18 9 3 -0.1309 -0.0650
-18 9 4 0.3127 0.0001
-18 9 5 1.2643 0.0121
-18 9 6 -0.2254 0.0036
-18 9 7 -1.0796 0.0756
-18 9 8 0.3012 -0.0355
-18 10 1 0.4198 0.0374
-18 10 2 -0.5553 -0.0031
-18 10 3 -0.7408 -0.0186
-18 10 4 0.1096 0.0589
-18 10 5 0.6788 -0.0631
-18 10 6 -1.0102 -0.0568
-18 10 7 -0.2473 0.0548
-18 11 2 -0.3741 -0.0883
-18 11 3 -0.1825 0.0176
-18 11 4 0.7313 0.1224
-18 11 5 0.1654 -0.0658
-18 11 6 -1.6104 -0.0552
-17 1 2 -0.5525 -0.1197
-17 1 3 -0.5048 -0.1335
-17 1 4 0.2154 0.0001
-17 1 5 0.2884 0.1403
-17 1 6 0.9773 0.1386
-17 1 7 -0.3109 -0.0669
-17 1 8 -0.5982 -0.1251
-17 2 1 0.3201 0.0626
-17 2 2 -0.6876 -0.0858
-17 2 3 -0.2470 -0.0262
-17 2 4 0.1453 0.0401
-17 2 5 0.6468 0.0823
-17 2 6 0.9823 0.0469
-17 2 7 -0.4908 -0.0227
-17 2 8 -0.2468 0.0126
-17 2 9 -0.5911 0.0210
-17 2 10 0.6577 -0.0834
-17 3 1 -0.0460 -0.0329
-17 3 2 -0.9944 -0.1139
-17 3 3 -0.0611 0.0107
-17 3 4 0.0750 0.1070
-17 3 5 0.7294 0.0541
-17 3 6 0.2105 -0.0424
-17 3 7 -1.0760 -0.0279
-17 3 8 -0.5681 0.0418
-17 3 9 -0.7279 0.0743
-17 3 10 1.0992 0.0432
-17 3 11 0.6627 0.0492
-17 4 1 -0.1409 -0.0034
-17 4 2 -0.7398 -0.0578
-17 4 3 0.0996 0.0070
-17 4 4 0.0539 0.0762
-17 4 5 0.9521 0.0017
-17 4 6 -0.0210 -0.0437
-17 4 7 -0.7692 -0.0766
-17 4 8 -0.7320 -0.0869
-17 4 9 -0.8724 -0.0141
-17 4 10 1.3197 0.0351
-17 4 11 0.2814 0.0477
-17 5 1 -0.1066 -0.0268
-17 5 2 -0.1606 -0.0532
-17 5 3 0.2598 0.0339
-17 5 4 0.3084 0.0892
-17 5 5 1.0382 0.0499
-17 5 6 -0.1494 0.0704
-17 5 7 -0.3340 -0.0221
-17 5 8 -0.7126 -0.0563
-17 5 9 -0.1026 -0.0264
-17 5 10 2.2162 -0.0079
-17 5 11 0.2059 -0.0506
-17 6 1 -0.0556 0.0030
-17 6 2 -0.3064 -0.0587
-17 6 3 -0.2747 -0.0266
-17 6 4 0.2872 -0.0356
-17 6 5 1.0821 -0.0155
-17 6 6 0.1482 0.0587
-17 6 7 -0.3951 0.0301
-17 6 8 -1.2504 0.0468
-17 6 9 0.3139 0.0500
-17 6 10 2.0085 0.1000
-17 6 11 -0.5449 0.0247
-17 6 12 -1.3639 -0.0306
-17 7 1 0.3798 -0.0086
-17 7 2 -0.2073 0.0253
-17 7 3 -0.5096 0.0502
-17 7 4 -0.1766 -0.0106
-17 7 5 0.6352 -0.0414
-17 7 6 0.0683 -0.0417
-17 7 7 -0.6580 -0.0293
-17 7 8 -0.6631 -0.0514
-17 7 9 1.3180 -0.0422
-17 7 10 1.2161 0.0432
-17 7 11 -1.6093 -0.0054
-17 7 12 -1.2339 0.0686
-17 8 1 0.3145 0.0046
-17 8 2 -0.1723 -0.0010
-17 8 3 -0.0815 0.0029
-17 8 4 0.4707 0.0237
-17 8 5 1.0756 0.0146
-17 8 6 -0.5130 0.0257
-17 8 7 -1.2556 0.0539
-17 8 8 -0.1034 -0.0606
-17 8 9 1.5424 -0.0370
-17 8 10 0.8475 -0.0279
-17 8 11 -1.1452 -0.0889
-17 9 1 0.2146 0.0433
-17 9 2 -0.6828 0.0159
-17 9 3 -0.6981 0.0058
-17 9 4 0.5296 0.0178
-17 9 5 0.9884 -0.0691
-17 9 6 -0.9339 -0.0142
-17 9 7 -0.3817 0.0556
-17 9 8 0.4072 -0.0382
-17 9 9 0.4997 0.0263
-17 9 10 0.1964 0.0195
-17 9 11 -0.6976 0.0361
-17 10 1 0.5174 -0.0274
-17 10 2 -0.2454 -0.0611
-17 10 3 -0.3176 0.0484
-17 10 4 0.6989 0.1017
-17 10 5 -0.2136 -0.0480
-17 10 6 -1.7076 -0.0250
-17 10 7 0.1874 0.0201
-17 10 8 0.1311 -0.0387
-17 10 9 0.0697 -0.0404
-17 10 10 0.2525 -0.0427
-17 10 11 -0.3888 0.0855
-17 11 1 -0.0293 0.0150
-17 11 2 -0.2755 -0.0607
-17 11 3 0.2176 0.0426
-17 11 4 1.0906 0.0953
-17 11 5 -0.1061 -0.0214
-17 11 6 -0.4721 -0.0401
-17 11 7 0.4932 -0.0074
-17 11 8 -0.6467 0.0173
-17 11 9 0.0951 -0.0264
-17 11 10 0.0122 -0.0465
-17 12 1 -0.4887 -0.0374
-17 12 2 -0.2799 -0.0568
-17 12 3 0.0382 0.0262
-17 12 4 -0.0048 0.0760
-17 12 5 -0.5008 0.0239
-17 12 6 0.5914 -0.0319
-17 12 7 0.4830 -0.0328
-17 12 8 -0.3880 0.0142
-17 12 9 0.5799 -0.0030
-17 13 1 -0.8146 -0.0320
-17 13 2 0.0692 -0.0327
-17 13 3 0.4578 0.0259
-17 13 4 -0.2865 0.0011
-17 13 5 -0.5590 -0.0454
-17 13 6 0.5596 -0.0212
-17 13 7 -0.0268 0.0314
-17 13 8 -0.2029 0.0339
-17 14 1 -0.7904 -0.0616
-17 14 2 0.1116 0.0163
-17 14 3 0.4731 0.1312
-17 14 4 -0.2581 -0.0146
-17 14 5 -0.3174 -0.1517
-17 14 6 0.4436 -0.0727
-16 -2 3 -0.9965 0.0170
-16 -2 4 0.6549 0.1677
-16 -2 5 0.2954 0.0543
-16 -2 6 -0.0461 -0.0964
-16 -2 7 0.2775 -0.0720
-16 -2 8 0.3159 0.0070
-16 -1 1 0.7873 0.0910
-16 -1 2 -0.6673 -0.0517
-16 -1 3 -0.6886 -0.0433
-16 -1 4 0.2378 0.0114
-16 -1 5 -0.2998 0.0645
-16 -1 6 0.3824 0.0536
-16 -1 7 0.2044 0.0009
-16 -1 8 -0.0598 -0.0570
-16 -1 9 -0.8346 -0.0572
-16 -1 10 0.3684 0.0531
-16 0 1 0.5696 0.0843
-16 0 2 -0.7656 -0.0594
-16 0 3 -0.2607 -0.0612
-16 0 4 -0.2293 -0.0555
-16 0 5 0.1220 0.0658
-16 0 6 0.8743 0.0807
-16 0 7 -0.1554 -0.0116
-16 0 8 -0.3519 -0.0313
-16 0 9 -1.2065 0.0412
-16 0 10 0.5613 0.0004
-16 0 11 0.7999 -0.0829
-16 1 1 0.3826 0.0462
-16 1 2 -0.6649 -0.0361
-16 1 3 -0.2407 -0.0257
-16 1 4 -0.4541 -0.0434
-16 1 5 0.9852 0.0298
-16 1 6 0.9194 0.0272
-16 1 7 -0.0771 0.0171
-16 1 8 -0.0507 0.0602
-16 1 9 -0.9913 0.0504
-16 1 10 1.0310 -0.0600
-16 1 11 0.5943 -0.0649
-16 1 12 -0.7866 -0.0318
-16 2 1 0.0589 -0.0480
-16 2 2 -0.6844 -0.0486
-16 2 3 -0.4185 0.0207
-16 2 4 -0.4639 0.0460
-16 2 5 1.1382 0.0221
-16 2 6 -0.0313 -0.0374
-16 2 7 -0.4180 0.0065
-16 2 8 -0.4847 0.0905
-16 2 9 -0.8154 0.0773
-16 2 10 1.6648 0.0115
-16 2 11 0.4503 -0.0033
-16 2 12 -0.9828 -0.0265
-16 2 13 -0.4927 0.0279
-16 3 1 0.0333 -0.0300
-16 3 2 -0.3460 -0.0611
-16 3 3 -0.4371 -0.0434
-16 3 4 -0.1511 0.0162
-16 3 5 1.3224 0.0237
-16 3 6 -0.2477 -0.0100
-16 3 7 -0.2669 -0.0534
-16 3 8 -1.4005 -0.0428
-16 3 9 -1.0079 -0.0063
-16 3 10 1.9221 0.0419
-16 3 11 0.0461 0.0276
-16 3 12 -1.5510 -0.0206
-16 3 13 -0.6859 0.0425
-16 4 1 0.1592 0.0010
-16 4 2 0.2883 -0.0021
-16 4 3 -0.4130 0.0004
-16 4 4 0.0828 0.0190
-16 4 5 1.0542 0.0434
-16 4 6 -0.0127 0.0583
-16 4 7 0.5040 -0.0246
-16 4 8 -1.3239 -0.0554
-16 4 9 0.0618 -0.0595
-16 4 10 2.5654 -0.0228
-16 4 11 -0.2897 -0.0598
-16 4 12 -1.8239 -0.0559
-16 4 13 -0.6806 0.0029
-16 5 1 0.1654 -0.0191
-16 5 2 0.1794 -0.0567
-16 5 3 -0.6205 -0.0333
-16 5 4 0.3484 -0.0208
-16 5 5 0.5783 0.0261
-16 5 6 -0.0448 0.0685
-16 5 7 0.0377 0.0460
-16 5 8 -1.6738 0.0534
-16 5 9 1.1040 0.0406
-16 5 10 2.4613 0.0597
-16 5 11 -0.7229 -0.0146
-16 5 12 -1.2971 0.0058
-16 5 13 -0.0891 -0.0250
-16 5 14 0.7762 -0.0863
-16 6 1 0.3344 0.0265
-16 6 2 -0.3367 0.0142
-16 6 3 -0.9165 0.0134
-16 6 4 0.1324 -0.0502
-16 6 5 0.2385 -0.0603
-16 6 6 0.2682 -0.0423
-16 6 7 -0.3149 -0.0189
-16 6 8 -1.1116 -0.0129
-16 6 9 1.6892 0.0129
-16 6 10 0.9953 0.0522
-16 6 11 -1.6155 0.0227
-16 6 12 -1.0433 0.0835
-16 6 13 0.1828 0.0026
-16 6 14 0.6082 -0.0049
-16 7 1 0.3062 -0.0118
-16 7 2 -0.3631 0.0130
-16 7 3 -0.2682 0.0527
-16 7 4 0.3814 0.0276
-16 7 5 0.1078 0.0145
-16 7 6 -0.2748 0.0092
-16 7 7 -0.6775 -0.0022
-16 7 8 0.0367 -0.0580
-16 7 9 1.8715 -0.0365
-16 7 10 0.5115 -0.0521
-16 7 11 -0.9585 -0.0645
-16 7 12 -0.7143 -0.0102
-16 7 13 0.1470 -0.0235
-16 7 14 0.5205 0.0350
-16 8 1 -0.2439 0.0161
-16 8 2 -0.7363 0.0039
-16 8 3 -0.1053 -0.0002
-16 8 4 0.7560 -0.0160
-16 8 5 0.2818 -0.0174
-16 8 6 -0.4760 0.0255
-16 8 7 -0.0200 0.0472
-16 8 8 0.1220 0.0127
-16 8 9 0.1776 0.0268
-16 8 10 0.0762 0.0017
-16 8 11 -0.0361 0.0030
-16 8 12 -0.4103 -0.0234
-16 8 13 0.1555 -0.0268
-16 9 1 -0.1481 -0.0317
-16 9 2 -0.2082 0.0017
-16 9 3 0.1509 0.0389
-16 9 4 0.2845 0.0336
-16 9 5 -1.0518 -0.0217
-16 9 6 -0.6992 -0.0193
-16 9 7 1.1424 0.0039
-16 9 8 -0.0722 -0.0053
-16 9 9 -0.7165 -0.0304
-16 9 10 -0.0584 -0.0090
-16 9 11 0.0227 0.0633
-16 9 12 -0.3588 0.0501
-16 9 13 -0.0974 -0.0118
-16 10 1 -0.4892 -0.0091
-16 10 2 0.5478 -0.0234
-16 10 3 1.2798 -0.0069
-16 10 4 0.5070 0.0331
-16 10 5 -1.4173 0.0234
-16 10 6 0.1166 -0.0087
-16 10 7 1.1123 -0.0002
-16 10 8 -0.9334 0.0180
-16 10 9 -0.5981 -0.0392
-16 10 10 -0.0587 -0.0538
-16 10 11 0.1699 0.0060
-16 10 12 0.2306 0.0322
-16 10 13 0.1665 -0.0816
-16 11 1 -0.9927 0.0164
-16 11 2 0.4709 0.0064
-16 11 3 1.0065 -0.0301
-16 11 4 -0.6704 0.0108
-16 11 5 -1.3855 0.0451
-16 11 6 1.6175 -0.0187
-16 11 7 1.0714 -0.0301
-16 11 8 -0.8050 0.0170
-16 11 9 -0.2530 0.0165
-16 11 10 -0.2397 -0.0100
-16 11 11 0.3664 0.0198
-16 11 12 0.0037 0.0415
-16 12 1 -0.7632 -0.0060
-16 12 2 1.1478 -0.0037
-16 12 3 1.0941 -0.0203
-16 12 4 -1.6943 -0.0069
-16 12 5 -1.6068 0.0146
-16 12 6 1.4438 -0.0071
-16 12 7 0.3888 0.0131
-16 12 8 -0.5728 0.0084
-16 12 9 -0.5566 0.0140
-16 12 10 0.1680 -0.0089
-16 12 11 0.9262 0.0051
-16 13 1 -0.5608 -0.0281
-16 13 2 1.3607 0.0274
-16 13 3 0.9852 0.0802
-16 13 4 -1.5081 0.0033
-16 13 5 -0.7253 -0.0846
-16 13 6 1.3420 -0.0680
-16 13 7 0.4759 0.0230
-16 13 8 -0.3915 -0.0099
-16 13 9 -1.0575 0.0017
-16 13 10 0.6480 -0.0079
-16 14 1 0.0982 -0.0720
-16 14 2 1.2374 0.0342
-16 14 3 0.2465 0.1043
-16 14 4 -1.3880 0.0460
-16 14 5 -0.2167 -0.0453
-16 14 6 0.8748 -0.0789
-16 14 7 0.5419 0.0003
-16 14 8 -0.3299 -0.0115
-16 14 9 -0.5855 0.0059
-16 15 1 0.7118 -0.0059
-16 15 2 0.8795 0.0791
-16 15 3 -0.2920 0.0032
-16 15 4 -0.9484 0.0611
-16 15 5 0.2757 0.0614
-16 15 6 0.6777 -0.0816
-16 15 7 0.2946 -0.0380
-16 15 8 -0.5634 0.0334
-16 16 1 0.9119 0.0493
-16 16 2 0.5360 0.0491
-16 16 3 -0.5167 -0.1575
-16 16 4 -0.9129 0.0431
-16 16 5 0.1125 0.1086
-15 -4 2 -0.2303 -0.0749
-15 -4 3 -0.5624 0.0070
-15 -4 4 0.4665 0.2614
-15 -4 5 0.7162 0.0567
-15 -4 6 -0.3869 -0.1995
-15 -4 7 0.1038 -0.0837
-15 -4 8 0.5006 0.1428
-15 -3 1 0.5065 0.0136
-15 -3 2 -0.7533 -0.1026
-15 -3 3 -0.6457 0.0213
-15 -3 4 0.8475 0.1959
-15 -3 5 0.1760 0.0545
-15 -3 6 -0.3991 -0.1299
-15 -3 7 0.4895 -0.0187
-15 -3 8 0.1886 0.0386
-15 -3 9 -0.8798 -0.2054
-15 -3 10 0.2572 0.0727
-15 -3 11 0.6609 0.1799
-15 -2 1 0.8574 0.0740
-15 -2 2 -0.8635 -0.0520
-15 -2 3 -0.0834 -0.0052
-15 -2 4 0.1296 0.0202
-15 -2 5 -0.5900 0.0487
-15 -2 6 0.0886 0.0146
-15 -2 7 0.4314 0.0536
-15 -2 8 -0.2371 -0.0453
-15 -2 9 -0.9377 -0.1390
-15 -2 10 0.5346 0.0811
-15 -2 11 0.9037 0.0860
-15 -2 12 0.0826 0.0113
-15 -1 1 0.3470 0.0507
-15 -1 2 -0.4994 0.0108
-15 -1 3 0.4714 0.0141
-15 -1 4 -0.6214 -0.0655
-15 -1 5 -0.2358 -0.0078
-15 -1 6 0.2172 -0.0019
-15 -1 7 -0.0980 0.0465
-15 -1 8 -0.2903 0.0088
-15 -1 9 -0.8610 0.0204
-15 -1 10 0.6554 0.0444
-15 -1 11 0.8074 -0.0165
-15 -1 12 -0.2852 -0.0313
-15 -1 13 -1.0658 -0.1160
-15 0 1 0.0947 0.0049
-15 0 2 -0.0782 0.0209
-15 0 3 0.0525 0.0181
-15 0 4 -0.7091 -0.0436
-15 0 5 0.8773 -0.0367
-15 0 6 0.0146 -0.0509
-15 0 7 0.0258 0.0292
-15 0 8 0.1586 0.0598
-15 0 9 -0.4475 0.0691
-15 0 10 0.8440 0.0204
-15 0 11 0.5180 -0.0034
-15 0 12 -0.5274 -0.0243
-15 0 13 -1.1050 -0.1181
-15 0 14 0.0119 -0.1427
-15 1 1 0.1093 -0.0274
-15 1 2 0.0716 0.0273
-15 1 3 -0.7313 0.0397
-15 1 4 -0.5266 0.0044
-15 1 5 0.8700 -0.0524
-15 1 6 -0.7319 -0.0635
-15 1 7 0.2336 0.0314
-15 1 8 0.0471 0.0879
-15 1 9 0.0175 0.0727
-15 1 10 1.1559 0.0252
-15 1 11 0.2312 0.0051
-15 1 12 -0.8046 -0.0083
-15 1 13 -0.8188 -0.0338
-15 1 14 0.2605 -0.0143
-15 2 1 0.3472 -0.0353
-15 2 2 0.2767 -0.0311
-15 2 3 -0.8542 -0.0287
-15 2 4 0.0159 -0.0144
-15 2 5 0.5002 -0.0035
-15 2 6 -0.7935 -0.0075
-15 2 7 0.2378 -0.0234
-15 2 8 -0.9327 -0.0050
-15 2 9 -0.0901 0.0169
-15 2 10 1.1320 0.0351
-15 2 11 -0.0644 0.0015
-15 2 12 -1.2848 -0.0087
-15 2 13 -0.8247 -0.0056
-15 2 14 0.3706 0.0337
-15 2 15 0.3920 0.1048
-15 3 1 0.5138 0.0314
-15 3 2 0.6276 0.0194
-15 3 3 -0.5857 -0.0340
-15 3 4 0.4123 -0.0570
-15 3 5 0.2082 0.0214
-15 3 6 0.0557 0.0512
-15 3 7 0.8984 -0.0028
-15 3 8 -0.7420 -0.0369
-15 3 9 0.4063 -0.0639
-15 3 10 1.0409 -0.0474
-15 3 11 -0.3139 -0.0576
-15 3 12 -1.3218 0.0005
-15 3 13 -0.6237 -0.0118
-15 3 14 0.3434 -0.0358
-15 3 15 0.3253 -0.0013
-15 4 1 0.3212 -0.0192
-15 4 2 0.3599 -0.0068
-15 4 3 -0.4673 -0.0087
-15 4 4 0.5209 -0.0204
-15 4 5 -0.5180 0.0326
-15 4 6 -0.1887 0.0455
-15 4 7 0.4196 0.0558
-15 4 8 -0.2287 0.0503
-15 4 9 1.2698 0.0114
-15 4 10 0.9201 -0.0072
-15 4 11 -0.3409 -0.0295
-15 4 12 -0.6053 0.0391
-15 4 13 0.0377 -0.0237
-15 4 14 0.4587 -0.0490
-15 4 15 0.0969 -0.0058
-15 5 1 0.2307 0.0145
-15 5 2 -0.3878 -0.0055
-15 5 3 -0.5340 -0.0232
-15 5 4 0.5337 -0.0469
-15 5 5 -0.6891 -0.0363
-15 5 6 -0.3480 -0.0348
-15 5 7 -0.1737 0.0020
-15 5 8 0.0815 0.0117
-15 5 9 0.9155 0.0312
-15 5 10 -0.1957 0.0414
-15 5 11 -0.5658 0.0505
-15 5 12 -0.2115 0.0792
-15 5 13 0.2024 -0.0121
-15 5 14 0.3563 0.0106
-15 5 15 -0.2050 0.0223
-15 6 1 0.2448 0.0165
-15 6 2 -0.5506 0.0409
-15 6 3 -0.1079 0.0468
-15 6 4 0.3003 0.0178
-15 6 5 -1.1091 -0.0011
-15 6 6 -0.6149 -0.0278
-15 6 7 0.4595 -0.0394
-15 6 8 1.1519 -0.0534
-15 6 9 0.4312 -0.0344
-15 6 10 -0.3886 -0.0293
-15 6 11 0.0626 -0.0073
-15 6 12 -0.3892 -0.0148
-15 6 13 -0.2839 -0.0177
-15 6 14 0.2077 0.0327
-15 6 15 -0.2684 -0.0096
-15 7 1 -0.2946 -0.0009
-15 7 2 -0.4761 -0.0125
-15 7 3 0.7339 -0.0095
-15 7 4 0.5093 0.0011
-15 7 5 -1.4964 0.0248
-15 7 6 -0.7614 0.0248
-15 7 7 1.3964 0.0303
-15 7 8 0.7648 0.0240
-15 7 9 -1.0801 0.0065
-15 7 10 0.0389 0.0119
-15 7 11 1.1878 -0.0113
-15 7 12 -0.3975 -0.0669
-15 7 13 -0.5365 -0.0254
-15 7 14 0.3476 -0.0078
-15 7 15 0.2584 0.0201
-15 8 1 -0.7705 0.0007
-15 8 2 -0.1047 0.0091
-15 8 3 1.1275 0.0019
-15 8 4 -0.2408 -0.0052
-15 8 5 -2.5271 -0.0182
-15 8 6 0.0577 -0.0258
-15 8 7 2.8274 0.0218
-15 8 8 -0.0024 0.0237
-15 8 9 -2.1917 -0.0010
-15 8 10 -0.1876 0.0491
-15 8 11 1.0151 0.0357
-15 8 12 -0.6132 0.0192
-15 8 13 -0.8717 -0.0288
-15 8 14 0.0861 -0.0321
-15 8 15 0.4639 0.0979
-15 9 1 -1.0419 -0.0116
-15 9 2 1.2294 -0.0060
-15 9 3 2.3822 -0.0130
-15 9 4 -0.7940 0.0100
-15 9 5 -3.1462 0.0137
-15 9 6 0.9611 -0.0115
-15 9 7 2.6342 0.0132
-15 9 8 -0.6992 -0.0021
-15 9 9 -1.7685 -0.0207
-15 9 10 -0.0957 -0.0282
-15 9 11 0.9966 -0.0244
-15 9 12 -0.3438 0.0349
-15 9 13 -0.7302 -0.0892
-15 9 14 0.2737 0.0173
-15 10 1 -1.6478 0.0459
-15 10 2 1.6409 0.0237
-15 10 3 2.4115 -0.0467
-15 10 4 -1.6258 -0.0289
-15 10 5 -2.2124 0.0182
-15 10 6 2.4980 -0.0060
-15 10 7 1.9447 -0.0098
-15 10 8 -1.0828 0.0080
-15 10 9 -1.6098 0.0533
-15 10 10 0.0151 -0.0238
-15 10 11 1.2041 -0.0133
-15 10 12 -0.6319 0.0106
-15 10 13 -0.5874 -0.0874
-15 10 14 1.1373 0.1068
-15 11 1 -0.9804 0.0318
-15 11 2 2.4290 0.0159
-15 11 3 1.7036 -0.0294
-15 11 4 -3.0608 -0.0183
-15 11 5 -1.9981 0.0150
-15 11 6 2.4797 0.0079
-15 11 7 1.2742 0.0029
-15 11 8 -1.1554 -0.0072
-15 11 9 -1.7895 0.0409
-15 11 10 0.8857 -0.0210
-15 11 11 1.5841 0.0226
-15 11 12 -1.3432 -0.0174
-15 11 13 -0.7724 0.0408
-15 12 1 -0.0819 0.0130
-15 12 2 3.0242 0.0040
-15 12 3 1.4604 0.0251
-15 12 4 -2.7343 0.0042
-15 12 5 -1.0652 -0.0515
-15 12 6 2.1157 -0.0261
-15 12 7 0.9254 0.0292
-15 12 8 -1.6279 -0.0157
-15 12 9 -2.0487 -0.0047
-15 12 10 1.6594 -0.0340
-15 12 11 1.3297 -0.0152
-15 12 12 -1.3026 -0.1097
-15 12 13 -0.1109 0.0803
-15 13 1 0.7738 -0.0336
-15 13 2 2.3765 -0.0171
-15 13 3 0.3122 0.0452
-15 13 4 -2.5240 0.0730
-15 13 5 -0.3616 -0.0113
-15 13 6 2.0264 -0.0359
-15 13 7 0.9685 0.0007
-15 13 8 -1.6696 -0.0239
-15 13 9 -1.1192 -0.0045
-15 13 10 2.1370 -0.0011
-15 13 11 0.5610 0.0252
-15 13 12 -0.9114 -0.0872
-15 14 1 1.4980 0.0245
-15 14 2 1.7450 0.0091
-15 14 3 -0.3249 -0.0401
-15 14 4 -2.3368 0.0883
-15 14 5 0.0011 0.0874
-15 14 6 1.8133 -0.0150
-15 14 7 0.2642 -0.0401
-15 14 8 -1.9941 0.0015
-15 14 9 -0.1935 0.0043
-15 14 10 1.9139 -0.0143
-15 14 11 0.0939 0.0778
-15 15 1 1.4065 0.0584
-15 15 2 1.2975 0.0321
-15 15 3 -0.6404 -0.1320
-15 15 4 -2.3174 0.0561
-15 15 5 0.3927 0.1134
-15 15 6 1.8468 -0.0206
-15 15 7 -0.3051 -0.0933
-15 15 8 -1.7959 -0.0099
-15 15 9 0.5987 -0.0188
-15 15 10 1.4179 -0.0548
-15 16 1 0.8636 0.1075
-15 16 2 1.3681 0.0722
-15 16 3 -0.6324 -0.1534
-15 16 4 -1.9710 -0.0152
-15 16 5 0.7325 0.0731
-15 16 6 1.2671 0.0398
-15 16 7 -1.1635 -0.0774
-15 16 8 -1.6957 -0.0286
-15 17 1 0.4598 0.1305
-15 17 2 1.1181 0.1274
-15 17 3 -0.6966 -0.0929
-15 17 4 -0.8818 -0.0608
-15 17 5 1.4693 0.0546
-15 17 6 1.0487 0.1195
-14 -6 3 0.1274 -0.0389
-14 -6 4 -0.0772 0.1822
-14 -6 5 0.7926 0.1233
-14 -6 6 0.2491 -0.0684
-14 -6 7 0.1179 -0.1143
-14 -6 8 0.1656 -0.0116
-14 -5 1 -0.1242 0.0068
-14 -5 2 -0.5014 -0.1142
-14 -5 3 -0.5066 -0.0319
-14 -5 4 0.1312 0.2160
-14 -5 5 0.7180 0.1104
-14 -5 6 -0.3438 -0.0761
-14 -5 7 0.6606 -0.0174
-14 -5 8 0.2965 0.0383
-14 -5 9 -0.6263 -0.2050
-14 -5 10 0.2980 0.0082
-14 -5 11 0.0177 0.1616
-14 -4 1 0.0804 0.0290
-14 -4 2 -0.7705 -0.1066
-14 -4 3 -0.2719 -0.0111
-14 -4 4 0.6072 0.1180
-14 -4 5 0.0358 0.0405
-14 -4 6 -0.3784 -0.0544
-14 -4 7 0.8136 0.0517
-14 -4 8 -0.3362 0.0084
-14 -4 9 -0.4998 -0.1929
-14 -4 10 0.3102 0.0590
-14 -4 11 0.2156 0.1329
-14 -4 12 0.2973 0.0048
-14 -3 1 0.1840 0.0570
-14 -3 2 -0.6926 -0.0440
-14 -3 3 0.3067 -0.0069
-14 -3 4 -0.0210 -0.0037
-14 -3 5 -0.5052 0.0415
-14 -3 6 0.2961 0.0302
-14 -3 7 0.4023 0.0701
-14 -3 8 -0.7841 -0.0557
-14 -3 9 -0.2975 -0.1196
-14 -3 10 0.1301 0.0692
-14 -3 11 0.4155 0.0871
-14 -3 12 0.1308 0.0225
-14 -3 13 -0.6493 -0.1533
-14 -2 1 -0.2168 0.0369
-14 -2 2 0.0932 0.0267
-14 -2 3 0.7237 0.0093
-14 -2 4 -0.6682 -0.0731
-14 -2 5 -0.0717 -0.0137
-14 -2 6 0.0886 0.0029
-14 -2 7 -0.5662 0.0668
-14 -2 8 -0.3526 -0.0028
-14 -2 9 0.0488 -0.0044
-14 -2 10 -0.1395 0.0241
-14 -2 11 0.5063 0.0278
-14 -2 12 -0.0143 0.0251
-14 -2 13 -0.9339 -0.1221
-14 -2 14 0.1143 -0.0933
-14 -1 1 -0.3272 -0.0189
-14 -1 2 0.5146 0.0273
-14 -1 3 0.0472 0.0345
-14 -1 4 -0.2160 -0.0080
-14 -1 5 1.0779 -0.0371
-14 -1 6 -0.7452 -0.0763
-14 -1 7 -0.8518 0.0054
-14 -1 8 0.5310 0.0212
-14 -1 9 0.4634 0.0553
-14 -1 10 -0.2049 0.0397
-14 -1 11 0.4700 0.0466
-14 -1 12 -0.0258 0.0076
-14 -1 13 -0.8781 -0.1374
-14 -1 14 -0.1420 -0.1241
-14 -1 15 0.1106 0.0842
-14 0 1 0.1004 -0.0145
-14 0 2 0.4478 0.0255
-14 0 3 -0.9277 0.0322
-14 0 4 0.4254 0.0207
-14 0 5 0.8323 -0.0377
-14 0 6 -1.5768 -0.0608
-14 0 7 -0.3689 -0.0021
-14 0 8 0.9768 0.0151
-14 0 9 0.8032 0.0352
-14 0 10 -0.1631 0.0394
-14 0 11 0.3129 0.0596
-14 0 12 -0.1081 0.0293
-14 0 13 -0.5680 -0.0656
-14 0 14 -0.1231 -0.0178
-14 0 15 0.0226 0.1020
-14 1 1 0.3330 -0.0214
-14 1 2 0.2101 -0.0044
-14 1 3 -0.8425 0.0014
-14 1 4 0.9782 0.0002
-14 1 5 -0.3678 -0.0036
-14 1 6 -1.7711 -0.0190
-14 1 7 -0.0896 -0.0301
-14 1 8 0.7586 -0.0142
-14 1 9 0.6984 0.0190
-14 1 10 -0.3777 0.0286
-14 1 11 0.1252 0.0156
-14 1 12 -0.4675 -0.0003
-14 1 13 -0.5699 -0.0312
-14 1 14 -0.0911 0.0686
-14 1 15 0.3474 0.1070
-14 1 16 0.2969 -0.0506
-14 2 1 0.3600 0.0263
-14 2 2 0.1887 0.0082
-14 2 3 0.0196 -0.0422
-14 2 4 1.4335 -0.0573
-14 2 5 -0.8946 0.0235
-14 2 6 -0.9629 0.0288
-14 2 7 0.5545 -0.0049
-14 2 8 1.2843 -0.0297
-14 2 9 0.4194 -0.0393
-14 2 10 -0.8382 -0.0370
-14 2 11 0.0946 -0.0327
-14 2 12 -0.3791 -0.0082
-14 2 13 -0.4290 -0.0304
-14 2 14 -0.2976 0.0053
-14 2 15 0.2591 -0.0165
-14 2 16 0.1261 -0.0404
-14 3 1 -0.1848 -0.0025
-14 3 2 -0.2987 0.0344
-14 3 3 0.4617 0.0059
-14 3 4 1.3507 -0.0201
-14 3 5 -1.4768 0.0104
-14 3 6 -1.1272 0.0131
-14 3 7 0.8815 0.0573
-14 3 8 2.4575 0.0414
-14 3 9 0.3663 0.0010
-14 3 10 -1.0913 -0.0320
-14 3 11 0.1538 -0.0317
-14 3 12 0.3050 0.0135
-14 3 13 0.2632 -0.0017
-14 3 14 -0.2187 -0.0098
-14 3 15 0.0408 -0.0467
-14 3 16 0.1240 -0.0296
-14 4 1 -0.3724 -0.0289
-14 4 2 -0.9501 -0.0115
-14 4 3 0.5912 -0.0171
-14 4 4 1.3034 -0.0037
-14 4 5 -1.8230 -0.0148
-14 4 6 -1.9768 -0.0249
-14 4 7 0.6463 0.0160
-14 4 8 2.3997 0.0140
-14 4 9 -0.6668 0.0347
-14 4 10 -1.3856 0.0325
-14 4 11 0.2232 0.0322
-14 4 12 0.6710 0.0357
-14 4 13 0.4347 0.0225
-14 4 14 -0.2003 0.0320
-14 4 15 0.0290 0.0013
-14 4 16 0.5657 0.0072
-14 5 1 -0.1038 0.0284
-14 5 2 -0.9180 0.0405
-14 5 3 1.0214 0.0129
-14 5 4 1.0512 0.0082
-14 5 5 -2.3214 -0.0105
-14 5 6 -1.9526 -0.0252
-14 5 7 1.9660 -0.0441
-14 5 8 2.2247 -0.0535
-14 5 9 -1.8302 -0.0241
-14 5 10 -1.1593 -0.0057
-14 5 11 0.6377 0.0043
-14 5 12 0.4883 -0.0138
-14 5 13 -0.1674 0.0206
-14 5 14 -0.4704 0.0247
-14 5 15 0.0068 -0.0215
-14 5 16 0.6423 0.0017
-14 6 1 -0.2202 0.0026
-14 6 2 -0.2755 -0.0029
-14 6 3 2.2567 0.0017
-14 6 4 0.7557 0.0198
-14 6 5 -3.6087 0.0299
-14 6 6 -1.7500 0.0158
-14 6 7 3.3841 0.0011
-14 6 8 1.4133 0.0034
-14 6 9 -2.4747 -0.0124
-14 6 10 -0.2812 0.0035
-14 6 11 1.5302 -0.0206
-14 6 12 0.5929 -0.0490
-14 6 13 -0.6480 0.0065
-14 6 14 -0.5729 -0.0121
-14 6 15 0.3851 0.0005
-14 6 16 0.5813 0.0139
-14 7 1 -0.9851 0.0164
-14 7 2 0.2323 -0.0160
-14 7 3 3.1246 -0.0106
-14 7 4 -0.1634 -0.0155
-14 7 5 -4.5998 -0.0144
-14 7 6 -0.3480 -0.0157
-14 7 7 4.2364 0.0268
-14 7 8 0.1878 0.0337
-14 7 9 -2.9372 0.0120
-14 7 10 -0.5916 0.0538
-14 7 11 1.5757 0.0249
-14 7 12 0.6414 0.0147
-14 7 13 -1.2553 -0.0234
-14 7 14 -0.8870 -0.0292
-14 7 15 0.8100 0.0658
-14 7 16 0.6711 0.0018
-14 8 1 -1.4522 -0.0099
-14 8 2 1.5347 -0.0052
-14 8 3 3.7917 0.0173
-14 8 4 -1.7525 -0.0077
-14 8 5 -4.9140 -0.0122
-14 8 6 1.1414 -0.0171
-14 8 7 3.8617 0.0093
-14 8 8 0.0192 -0.0097
-14 8 9 -2.3081 -0.0064
-14 8 10 -0.9185 -0.0062
-14 8 11 1.7442 -0.0011
-14 8 12 0.5579 0.0381
-14 8 13 -1.7752 -0.0645
-14 8 14 -0.9089 0.0216
-14 8 15 0.8764 0.0407
-14 8 16 0.2233 -0.0775
-14 9 1 -2.0384 0.0063
-14 9 2 2.5253 0.0135
-14 9 3 3.6754 -0.0055
-14 9 4 -2.6394 -0.0443
-14 9 5 -3.1270 -0.0074
-14 9 6 2.4243 0.0008
-14 9 7 2.5967 -0.0100
-14 9 8 -0.2278 -0.0035
-14 9 9 -2.3445 0.0522
-14 9 10 -0.5243 -0.0301
-14 9 11 2.3629 -0.0157
-14 9 12 -0.0877 -0.0119
-14 9 13 -1.7935 -0.0473
-14 9 14 0.3383 0.0966
-14 9 15 1.5033 -0.0725
-14 10 1 -1.6029 0.0015
-14 10 2 3.0386 0.0312
-14 10 3 1.9687 0.0192
-14 10 4 -3.8000 -0.0243
-14 10 5 -1.6491 -0.0025
-14 10 6 2.7332 0.0103
-14 10 7 2.1137 -0.0168
-14 10 8 -0.6704 -0.0114
-14 10 9 -2.9649 0.0553
-14 10 10 0.6506 -0.0078
-14 10 11 2.5862 0.0286
-14 10 12 -1.3676 -0.0418
-14 10 13 -2.0997 0.0795
-14 10 14 0.8504 0.1157
-14 10 15 1.4247 -0.1583
-14 11 1 -0.2588 -0.0122
-14 11 2 3.7716 0.0020
-14 11 3 1.2043 0.0353
-14 11 4 -3.3294 -0.0023
-14 11 5 -0.8541 -0.0465
-14 11 6 2.1181 0.0021
-14 11 7 1.8054 0.0205
-14 11 8 -1.7024 -0.0135
-14 11 9 -3.1675 -0.0096
-14 11 10 1.6950 -0.0254
-14 11 11 2.3070 -0.0094
-14 11 12 -1.3739 -0.1142
-14 11 13 -1.3799 0.1297
-14 11 14 0.8058 0.0212
-14 12 1 0.5991 -0.0296
-14 12 2 2.9506 -0.0294
-14 12 3 0.3114 0.0366
-14 12 4 -2.5093 0.0495
-14 12 5 -0.2640 -0.0376
-14 12 6 2.2480 -0.0123
-14 12 7 1.7343 0.0113
-14 12 8 -2.1798 -0.0011
-14 12 9 -2.1504 -0.0111
-14 12 10 1.8844 0.0123
-14 12 11 1.4147 0.0037
-14 12 12 -0.9462 -0.1031
-14 12 13 -0.4364 0.0924
-14 12 14 0.8389 -0.0779
-14 13 1 1.3760 0.0114
-14 13 2 2.2326 -0.0501
-14 13 3 -0.2421 -0.0424
-14 13 4 -2.7218 0.0652
-14 13 5 -0.3744 0.0504
-14 13 6 2.2126 0.0237
-14 13 7 0.7466 -0.0126
-14 13 8 -2.4599 0.0197
-14 13 9 -0.9733 -0.0089
-14 13 10 1.7818 0.0180
-14 13 11 1.0328 0.0526
-14 13 12 -0.4853 -0.0050
-14 13 13 -0.0089 0.0751
-14 14 1 1.2998 0.0386
-14 14 2 2.2232 -0.0177
-14 14 3 -0.4172 -0.0883
-14 14 4 -2.9808 0.0245
-14 14 5 0.2424 0.0671
-14 14 6 2.4219 0.0222
-14 14 7 -0.1360 -0.0519
-14 14 8 -2.3753 0.0047
-14 14 9 -0.3874 -0.0443
-14 14 10 1.3924 -0.0397
-14 14 11 0.5283 0.0007
-14 14 12 -0.3657 -0.0055
-14 15 1 0.9764 0.0145
-14 15 2 2.5091 0.0206
-14 15 3 -1.0626 -0.0782
-14 15 4 -2.8863 -0.0305
-14 15 5 0.8896 0.0506
-14 15 6 1.9148 0.0678
-14 15 7 -0.8528 -0.0402
-14 15 8 -2.0568 -0.0186
-14 15 9 0.1157 -0.0078
-14 15 10 1.2731 -0.0075
-14 15 11 0.2010 -0.0423
-14 16 1 0.9760 0.0622
-14 16 2 2.1142 0.1148
-14 16 3 -1.5455 -0.0222
-14 16 4 -1.4467 -0.0737
-14 16 5 1.6894 0.0347
-14 16 6 1.5272 0.1282
-14 16 7 -0.8577 -0.0422
-14 16 8 -1.6310 -0.0565
-14 16 9 0.0364 0.0651
-14 16 10 0.3850 0.0348
-14 17 1 1.0680 0.0704
-14 17 2 0.7389 0.0895
-14 17 3 -1.7728 -0.0420
-14 17 4 -0.4832 -0.1195
-14 17 5 1.3594 0.0238
-14 17 6 1.2694 0.1382
-14 17 7 -0.1042 -0.0909
-14 17 8 -0.3293 -0.0799
-14 18 1 0.6559 0.1006
-14 18 2 -0.1800 0.0605
-14 18 3 -1.2281 -0.0404
-14 18 4 -0.4619 -0.1357
-14 18 5 0.2437 0.0238
-13 -7 1 -0.0722 0.0751
-13 -7 2 0.0434 -0.0232
-13 -7 3 -0.1287 -0.0820
-13 -7 4 -0.3582 -0.0201
-13 -7 5 0.6928 0.0655
-13 -7 6 0.0829 0.1015
-13 -7 7 0.3566 0.0221
-13 -7 8 -0.2132 -0.0808
-13 -7 9 -0.4321 -0.1045
-13 -7 10 0.2953 -0.0444
-13 -6 1 0.1248 -0.0113
-13 -6 2 -0.3472 -0.0941
-13 -6 3 -1.0622 -0.0446
-13 -6 4 -0.2046 0.0798
-13 -6 5 0.6090 0.1108
-13 -6 6 -0.1522 0.0893
-13 -6 7 0.8098 0.0340
-13 -6 8 -0.1312 -0.0495
-13 -6 9 0.0372 -0.0928
-13 -6 10 0.3660 0.0062
-13 -6 11 -0.0284 0.0227
-13 -6 12 0.2183 0.0144
-13 -5 1 0.1810 -0.0208
-13 -5 2 -0.4497 -0.0888
-13 -5 3 -0.6788 -0.0501
-13 -5 4 0.1676 -0.0000
-13 -5 5 -0.1727 0.0476
-13 -5 6 -0.1036 0.0717
-13 -5 7 0.5484 0.0513
-13 -5 8 -0.7119 -0.0365
-13 -5 9 0.4957 -0.0707
-13 -5 10 0.2816 0.0317
-13 -5 11 -0.0148 0.0711
-13 -5 12 0.0753 0.0324
-13 -5 13 -0.3673 -0.1530
-13 -4 1 -0.2182 0.0214
-13 -4 2 -0.4504 -0.0041
-13 -4 3 -0.1225 -0.0119
-13 -4 4 -0.1176 -0.0506
-13 -4 5 -0.1620 0.0281
-13 -4 6 0.7304 0.0443
-13 -4 7 -0.3212 0.0150
-13 -4 8 -0.9235 -0.0328
-13 -4 9 0.8024 -0.0019
-13 -4 10 -0.2632 0.0277
-13 -4 11 -0.0545 0.0340
-13 -4 12 -0.2163 -0.0032
-13 -4 13 -0.5181 -0.1661
-13 -4 14 0.3029 -0.0541
-13 -3 1 -0.3321 0.0256
-13 -3 2 0.3293 0.0275
-13 -3 3 -0.0407 -0.0114
-13 -3 4 -0.4968 -0.0719
-13 -3 5 0.6456 0.0080
-13 -3 6 0.4393 0.0127
-13 -3 7 -1.4765 0.0192
-13 -3 8 0.0964 0.0099
-13 -3 9 1.0601 0.0371
-13 -3 10 -0.8770 -0.0061
-13 -3 11 -0.0151 0.0149
-13 -3 12 -0.2504 0.0133
-13 -3 13 -0.5937 -0.0901
-13 -3 14 0.0587 -0.0635
-13 -3 15 0.4418 0.0612
-13 -2 1 -0.2500 -0.0046
-13 -2 2 0.4735 0.0147
-13 -2 3 -0.6284 0.0140
-13 -2 4 0.5488 -0.0089
-13 -2 5 1.8427 -0.0199
-13 -2 6 -0.9375 -0.0613
-13 -2 7 -2.0263 -0.0060
-13 -2 8 1.3739 0.0289
-13 -2 9 1.1835 0.0505
-13 -2 10 -1.0929 -0.0003
-13 -2 11 -0.0514 0.0104
-13 -2 12 -0.0150 -0.0020
-13 -2 13 -0.3029 -0.0537
-13 -2 14 -0.1600 -0.0644
-13 -2 15 0.1723 0.0736
-13 -2 16 -0.2165 0.1446
-13 -1 1 0.3272 -0.0106
-13 -1 2 -0.1146 -0.0145
-13 -1 3 -1.2654 0.0005
-13 -1 4 1.7146 0.0370
-13 -1 5 1.5652 0.0172
-13 -1 6 -2.1063 -0.0327
-13 -1 7 -1.5830 -0.0224
-13 -1 8 2.0101 -0.0257
-13 -1 9 1.1645 0.0012
-13 -1 10 -1.1612 0.0111
-13 -1 11 -0.2320 0.0364
-13 -1 12 0.2978 0.0314
-13 -1 13 0.1944 -0.0051
-13 -1 14 -0.1226 -0.0190
-13 -1 15 -0.0516 0.0724
-13 -1 16 -0.3398 -0.0075
-13 0 1 0.2097 -0.0078
-13 0 2 -0.7715 -0.0110
-13 0 3 -0.6228 -0.0177
-13 0 4 2.2983 0.0181
-13 0 5 -0.0942 0.0350
-13 0 6 -2.6810 0.0029
-13 0 7 -0.9529 -0.0204
-13 0 8 2.3755 -0.0373
-13 0 9 0.9291 -0.0141
-13 0 10 -1.5910 -0.0131
-13 0 11 -0.4317 0.0014
-13 0 12 0.3806 0.0263
-13 0 13 0.3564 0.0284
-13 0 14 -0.1063 0.0542
-13 0 15 -0.0467 0.0864
-13 0 16 -0.2041 -0.0394
-13 0 17 0.1475 -0.0844
-13 1 1 -0.2005 0.0026
-13 1 2 -1.1018 -0.0137
-13 1 3 0.7794 -0.0400
-13 1 4 2.6501 0.0002
-13 1 5 -1.1875 0.0429
-13 1 6 -2.6626 0.0139
-13 1 7 -0.1078 -0.0128
-13 1 8 3.3093 -0.0352
-13 1 9 0.3573 -0.0241
-13 1 10 -2.1030 -0.0333
-13 1 11 -0.2000 -0.0204
-13 1 12 0.6753 0.0006
-13 1 13 0.3827 -0.0018
-13 1 14 -0.5556 -0.0092
-13 1 15 -0.3460 -0.0033
-13 1 16 0.1202 -0.0226
-13 1 17 0.4178 -0.0070
-13 2 1 -0.8963 0.0103
-13 2 2 -1.5755 0.0205
-13 2 3 1.5702 -0.0006
-13 2 4 2.6132 0.0084
-13 2 5 -1.8234 -0.0038
-13 2 6 -2.9110 -0.0001
-13 2 7 1.1434 0.0390
-13 2 8 4.4901 0.0191
-13 2 9 -0.5369 0.0005
-13 2 10 -2.3738 -0.0208
-13 2 11 0.1056 -0.0163
-13 2 12 1.3738 0.0049
-13 2 13 0.9316 0.0140
-13 2 14 -0.8811 -0.0361
-13 2 15 -0.6775 -0.0423
-13 2 16 0.5456 -0.0284
-13 2 17 0.4824 -0.0237
-13 3 1 -1.2187 -0.0407
-13 3 2 -2.2432 -0.0114
-13 3 3 1.6979 0.0157
-13 3 4 2.2988 0.0341
-13 3 5 -2.7439 -0.0217
-13 3 6 -3.7312 -0.0225
-13 3 7 1.9924 0.0082
-13 3 8 4.1555 0.0115
-13 3 9 -1.7954 0.0381
-13 3 10 -2.1481 0.0405
-13 3 11 0.1089 0.0102
-13 3 12 1.5402 0.0070
-13 3 13 1.0544 0.0362
-13 3 14 -1.0273 0.0134
-13 3 15 -0.3249 0.0152
-13 3 16 1.3253 -0.0052
-13 3 17 0.3077 -0.0195
-13 4 1 -0.7471 0.0115
-13 4 2 -1.9670 0.0091
-13 4 3 2.5003 -0.0066
-13 4 4 2.1199 0.0044
-13 4 5 -3.5558 -0.0014
-13 4 6 -3.2832 -0.0016
-13 4 7 3.3518 -0.0354
-13 4 8 2.5834 -0.0402
-13 4 9 -3.0113 -0.0065
-13 4 10 -1.5377 0.0128
-13 4 11 0.2518 -0.0151
-13 4 12 1.4365 -0.0157
-13 4 13 0.3711 0.0270
-13 4 14 -1.6041 0.0109
-13 4 15 0.0991 -0.0009
-13 4 16 1.7134 0.0033
-13 4 17 -0.1985 0.0114
-13 5 1 -0.9169 0.0147
-13 5 2 -0.9469 0.0151
-13 5 3 4.2278 -0.0025
-13 5 4 1.5568 0.0008
-13 5 5 -4.9409 0.0251
-13 5 6 -2.1226 0.0124
-13 5 7 4.7371 -0.0098
-13 5 8 1.2944 0.0004
-13 5 9 -3.0066 -0.0157
-13 5 10 -0.9628 -0.0165
-13 5 11 0.6698 -0.0353
-13 5 12 1.9937 -0.0224
-13 5 13 -0.1708 0.0187
-13 5 14 -2.0735 -0.0126
-13 5 15 0.6650 -0.0114
-13 5 16 1.5308 0.0103
-13 5 17 -1.1464 -0.0135
-13 6 1 -2.0821 0.0072
-13 6 2 0.0742 -0.0175
-13 6 3 5.6559 -0.0138
-13 6 4 0.4550 -0.0142
-13 6 5 -5.8280 0.0087
-13 6 6 -0.8004 -0.0097
-13 6 7 4.5468 0.0183
-13 6 8 0.3109 0.0395
-13 6 9 -2.4742 0.0010
-13 6 10 -1.5175 0.0125
-13 6 11 0.9854 0.0134
-13 6 12 2.6927 0.0150
-13 6 13 -0.9895 -0.0044
-13 6 14 -2.3880 -0.0203
-13 6 15 1.4887 0.0425
-13 6 16 1.3488 0.0285
-13 6 17 -1.7375 -0.0184
-13 7 1 -2.8651 -0.0076
-13 7 2 1.4955 0.0059
-13 7 3 5.6674 0.0175
-13 7 4 -1.5436 -0.0164
-13 7 5 -5.4483 0.0010
-13 7 6 0.5886 -0.0197
-13 7 7 3.5421 0.0048
-13 7 8 0.6264 0.0070
-13 7 9 -1.9009 -0.0184
-13 7 10 -2.3456 -0.0049
-13 7 11 1.8360 0.0247
-13 7 12 2.7476 0.0336
-13 7 13 -2.2567 -0.0270
-13 7 14 -2.4315 -0.0086
-13 7 15 1.8173 0.0231
-13 7 16 0.6145 -0.0254
-13 7 17 -1.7354 -0.0255
-13 8 1 -2.8798 -0.0311
-13 8 2 3.1049 0.0192
-13 8 3 4.7045 0.0030
-13 8 4 -2.8521 -0.0437
-13 8 5 -3.4667 0.0040
-13 8 6 1.2661 -0.0083
-13 8 7 2.3151 -0.0113
-13 8 8 1.1160 -0.0045
-13 8 9 -2.2345 0.0080
-13 8 10 -1.8986 -0.0248
-13 8 11 3.2959 -0.0102
-13 8 12 1.8621 0.0010
-13 8 13 -2.8686 0.0007
-13 8 14 -1.0832 0.0295
-13 8 15 2.2028 -0.0365
-13 8 16 -0.3381 0.0006
-13 8 17 -1.3993 -0.0085
-13 9 1 -2.3311 -0.0329
-13 9 2 3.4752 0.0478
-13 9 3 2.1444 0.0269
-13 9 4 -3.5791 -0.0181
-13 9 5 -1.3051 0.0080
-13 9 6 1.5222 -0.0009
-13 9 7 2.2718 -0.0209
-13 9 8 0.7349 -0.0150
-13 9 9 -3.4147 0.0341
-13 9 10 -0.4612 0.0077
-13 9 11 3.8455 0.0090
-13 9 12 -0.0126 -0.0097
-13 9 13 -3.4075 0.0756
-13 9 14 0.0739 0.0226
-13 9 15 2.3037 -0.0723
-13 9 16 -0.4077 0.0948
-13 10 1 -0.7953 -0.0483
-13 10 2 3.7125 0.0152
-13 10 3 0.3527 0.0358
-13 10 4 -3.1913 0.0122
-13 10 5 -0.7255 -0.0150
-13 10 6 1.0271 0.0148
-13 10 7 2.7086 0.0092
-13 10 8 -0.3869 -0.0257
-13 10 9 -3.8793 -0.0179
-13 10 10 0.8192 -0.0123
-13 10 11 3.5939 -0.0059
-13 10 12 -0.6687 -0.0405
-13 10 13 -3.1386 0.0925
-13 10 14 0.1515 -0.0464
-13 10 15 1.0207 -0.0318
-13 10 16 -0.4605 0.1302
-13 11 1 0.0699 -0.0314
-13 11 2 2.8386 -0.0074
-13 11 3 -0.2014 0.0329
-13 11 4 -1.7467 0.0279
-13 11 5 -0.5374 -0.0459
-13 11 6 1.2033 -0.0106
-13 11 7 2.8320 0.0085
-13 11 8 -1.1857 0.0094
-13 11 9 -3.1206 -0.0179
-13 11 10 0.8134 0.0045
-13 11 11 2.6885 0.0032
-13 11 12 -0.4719 -0.0435
-13 11 13 -1.8386 0.0381
-13 11 14 0.7668 -0.1216
-13 11 15 0.2519 0.0283
-13 12 1 0.6724 0.0023
-13 12 2 1.8616 -0.0394
-13 12 3 -0.4404 -0.0119
-13 12 4 -1.7011 0.0465
-13 12 5 -0.9197 0.0144
-13 12 6 1.5003 -0.0019
-13 12 7 1.8844 -0.0124
-13 12 8 -1.4271 0.0416
-13 12 9 -2.0409 -0.0077
-13 12 10 0.6538 0.0282
-13 12 11 2.2064 0.0539
-13 12 12 -0.7420 0.0370
-13 12 13 -1.0968 0.0296
-13 12 14 0.8546 -0.0902
-13 12 15 -0.0365 0.1050
-13 13 1 0.8875 0.0461
-13 13 2 2.2069 -0.0262
-13 13 3 -0.1235 -0.0513
-13 13 4 -2.0280 -0.0051
-13 13 5 -0.4801 0.0197
-13 13 6 1.7665 -0.0077
-13 13 7 0.7515 -0.0249
-13 13 8 -1.5379 0.0359
-13 13 9 -1.9493 -0.0410
-13 13 10 0.6065 -0.0288
-13 13 11 1.8040 -0.0029
-13 13 12 -1.0175 0.0317
-13 13 13 -0.2481 -0.0155
-13 13 14 0.7276 -0.0844
-13 14 1 0.9172 -0.0106
-13 14 2 2.5983 -0.0068
-13 14 3 -0.7342 -0.0306
-13 14 4 -2.1312 -0.0397
-13 14 5 0.2339 0.0113
-13 14 6 1.5464 0.0191
-13 14 7 0.3995 -0.0038
-13 14 8 -1.2982 0.0237
-13 14 9 -1.6218 -0.0026
-13 14 10 1.0972 -0.0242
-13 14 11 1.0144 -0.0544
-13 14 12 -1.2411 0.0108
-13 14 13 0.0895 -0.0138
-13 15 1 1.3920 -0.0001
-13 15 2 2.1474 0.0453
-13 15 3 -1.2908 -0.0018
-13 15 4 -1.0840 -0.0548
-13 15 5 0.6559 0.0143
-13 15 6 1.2191 0.0737
-13 15 7 0.3316 0.0060
-13 15 8 -1.5508 0.0018
-13 15 9 -1.2693 0.0793
-13 15 10 1.1240 0.0119
-13 15 11 0.3192 -0.0475
-13 15 12 -0.7887 0.0063
-13 16 1 1.6062 0.0027
-13 16 2 0.4940 0.0463
-13 16 3 -1.3612 -0.0017
-13 16 4 -0.3726 -0.0708
-13 16 5 0.4471 -0.0020
-13 16 6 1.6410 0.0884
-13 16 7 0.8115 -0.0466
-13 16 8 -0.8932 -0.0326
-13 16 9 -0.1755 0.0830
-13 16 10 0.6717 -0.0629
-13 16 11 -0.2569 -0.0476
-13 17 1 1.1755 0.0064
-13 17 2 -0.4688 0.0454
-13 17 3 -0.8462 0.0124
-13 17 4 -1.0028 -0.1061
-13 17 5 -0.4236 -0.0177
-13 17 6 1.1520 0.0974
-13 17 7 0.0013 -0.0811
-13 17 8 -0.3148 0.0251
-13 17 9 0.7898 0.1001
-13 18 1 0.7664 -0.0130
-13 18 2 -0.0238 0.1078
-13 18 3 -0.1893 0.0447
-13 18 4 -1.1629 -0.1348
-13 18 5 -0.1093 0.0369
-13 18 6 0.5091 0.1223
-13 18 7 -0.7953 -0.1055
-13 19 1 0.8478 -0.0020
-13 19 2 0.4127 0.1475
-13 19 3 -0.1326 -0.0390
-13 19 4 -0.5824 -0.1940
-12 -9 3 -0.0280 -0.0585
-12 -9 4 -0.4593 -0.1866
-12 -9 5 -0.1086 -0.0515
-12 -9 6 0.1266 0.0960
-12 -9 7 0.5313 0.0554
-12 -9 8 -0.5324 -0.0362
-12 -8 1 0.1343 0.0736
-12 -8 2 0.7282 0.0912
-12 -8 3 -0.4775 -0.0716
-12 -8 4 -0.1002 -0.1665
-12 -8 5 0.3229 -0.0544
-12 -8 6 0.0886 0.0905
-12 -8 7 0.2533 0.0548
-12 -8 8 -0.7144 -0.0292
-12 -8 9 -0.1597 0.0511
-12 -8 10 0.2512 -0.0475
-12 -8 11 0.2515 -0.1250
-12 -7 1 0.7862 0.0099
-12 -7 2 0.0066 0.0271
-12 -7 3 -1.3910 -0.0316
-12 -7 4 0.1317 -0.0509
-12 -7 5 0.3881 0.0105
-12 -7 6 0.1704 0.0973
-12 -7 7 0.2048 0.0536
-12 -7 8 -0.6433 0.0162
-12 -7 9 0.4903 0.0598
-12 -7 10 0.6108 -0.0592
-12 -7 11 0.1843 -0.0851
-12 -7 12 -0.2547 -0.0106
-12 -7 13 -0.2120 -0.1441
-12 -6 1 1.1519 -0.0454
-12 -6 2 -0.1913 -0.0506
-12 -6 3 -1.0654 -0.0804
-12 -6 4 0.0411 -0.0699
-12 -6 5 -0.3001 0.0288
-12 -6 6 0.1985 0.1041
-12 -6 7 -0.4785 0.0346
-12 -6 8 -0.9501 0.0096
-12 -6 9 1.1939 0.0459
-12 -6 10 0.7244 -0.0092
-12 -6 11 -0.2019 0.0430
-12 -6 12 -0.4412 0.0321
-12 -6 13 0.1648 -0.1465
-12 -6 14 0.4260 -0.0178
-12 -5 1 0.3137 0.0066
-12 -5 2 -0.2989 0.0059
-12 -5 3 -0.4912 -0.0378
-12 -5 4 -0.0459 -0.0737
-12 -5 5 0.2202 0.0045
-12 -5 6 0.7071 0.0325
-12 -5 7 -1.6276 -0.0136
-12 -5 8 -0.8039 0.0184
-12 -5 9 1.6239 0.0519
-12 -5 10 0.1056 -0.0272
-12 -5 11 -0.6748 0.0152
-12 -5 12 -0.6304 0.0026
-12 -5 13 0.0683 -0.1147
-12 -5 14 0.2704 -0.0369
-12 -5 15 0.0665 0.0735
-12 -4 1 0.1846 0.0119
-12 -4 2 0.0003 0.0114
-12 -4 3 -0.9526 0.0045
-12 -4 4 -0.2148 -0.0235
-12 -4 5 1.4330 0.0104
-12 -4 6 0.3619 -0.0168
-12 -4 7 -2.4420 -0.0307
-12 -4 8 0.6488 0.0236
-12 -4 9 1.8506 0.0612
-12 -4 10 -0.6363 -0.0100
-12 -4 11 -0.8307 0.0052
-12 -4 12 -0.4671 -0.0130
-12 -4 13 -0.0048 -0.0608
-12 -4 14 0.0507 -0.0700
-12 -4 15 0.0252 0.0350
-12 -4 16 -0.6632 0.1655
-12 -3 1 0.3916 0.0030
-12 -3 2 -0.1471 -0.0075
-12 -3 3 -1.4118 0.0219
-12 -3 4 1.0279 0.0004
-12 -3 5 2.4982 -0.0241
-12 -3 6 -1.1551 -0.0470
-12 -3 7 -2.7038 -0.0040
-12 -3 8 2.0971 0.0300
-12 -3 9 1.8921 0.0432
-12 -3 10 -0.9641 -0.0054
-12 -3 11 -1.0598 -0.0158
-12 -3 12 -0.0581 -0.0200
-12 -3 13 0.3694 0.0066
-12 -3 14 -0.0478 -0.0432
-12 -3 15 -0.3827 0.0742
-12 -3 16 -0.8417 0.1309
-12 -3 17 0.6714 -0.1383
-12 -2 1 0.6158 -0.0084
-12 -2 2 -1.2802 -0.0190
-12 -2 3 -1.5608 0.0183
-12 -2 4 2.4110 0.0273
-12 -2 5 2.3569 0.0012
-12 -2 6 -2.3667 -0.0233
-12 -2 7 -2.3430 -0.0084
-12 -2 8 2.6252 -0.0171
-12 -2 9 1.8442 0.0075
-12 -2 10 -1.2564 0.0004
-12 -2 11 -1.4870 -0.0197
-12 -2 12 0.4822 -0.0070
-12 -2 13 0.9917 0.0290
-12 -2 14 0.0509 -0.0247
-12 -2 15 -0.8103 0.0796
-12 -2 16 -0.7354 -0.0019
-12 -2 17 0.8924 -0.1548
-12 -1 1 0.1281 -0.0089
-12 -1 2 -1.9981 -0.0101
-12 -1 3 -0.4295 -0.0239
-12 -1 4 2.9778 0.0027
-12 -1 5 0.9736 0.0299
-12 -1 6 -3.1041 0.0325
-12 -1 7 -1.7692 0.0133
-12 -1 8 3.0892 -0.0317
-12 -1 9 1.5364 -0.0241
-12 -1 10 -2.1579 -0.0419
-12 -1 11 -1.7383 -0.0373
-12 -1 12 0.9379 0.0242
-12 -1 13 1.3457 0.0579
-12 -1 14 0.0343 0.0211
-12 -1 15 -1.0476 0.0821
-12 -1 16 -0.1892 -0.0581
-12 -1 17 1.0192 -0.0829
-12 0 1 -0.8795 -0.0114
-12 0 2 -2.3157 -0.0075
-12 0 3 1.1118 -0.0299
-12 0 4 3.2844 0.0099
-12 0 5 -0.2117 0.0246
-12 0 6 -3.8461 0.0273
-12 0 7 -0.8203 0.0118
-12 0 8 4.3774 -0.0154
-12 0 9 0.8772 -0.0147
-12 0 10 -2.9377 -0.0498
-12 0 11 -1.3013 -0.0357
-12 0 12 1.3383 0.0153
-12 0 13 1.4512 0.0190
-12 0 14 -0.5476 -0.0258
-12 0 15 -1.3760 0.0305
-12 0 16 0.6259 -0.0283
-12 0 17 1.1056 0.0021
-12 0 18 -0.6023 0.0448
-12 1 1 -1.3358 0.0019
-12 1 2 -2.3917 -0.0091
-12 1 3 1.9525 -0.0049
-12 1 4 3.5255 0.0235
-12 1 5 -1.1338 -0.0064
-12 1 6 -4.7058 0.0168
-12 1 7 0.7485 0.0231
-12 1 8 5.2935 0.0047
-12 1 9 -0.4608 -0.0076
-12 1 10 -2.9886 -0.0171
-12 1 11 -0.5374 0.0006
-12 1 12 2.0162 0.0226
-12 1 13 1.9102 0.0048
-12 1 14 -1.3624 -0.0598
-12 1 15 -1.6454 -0.0080
-12 1 16 1.3407 -0.0286
-12 1 17 0.8960 0.0054
-12 1 18 -0.8022 0.0153
-12 2 1 -1.6438 -0.0257
-12 2 2 -2.9542 -0.0150
-12 2 3 2.0628 0.0338
-12 2 4 3.3057 0.0306
-12 2 5 -2.7061 -0.0307
-12 2 6 -5.1498 -0.0129
-12 2 7 2.5300 -0.0006
-12 2 8 4.5904 0.0079
-12 2 9 -1.9006 0.0171
-12 2 10 -2.5403 0.0413
-12 2 11 -0.6023 0.0173
-12 2 12 2.2027 0.0141
-12 2 13 2.0994 0.0136
-12 2 14 -1.9047 -0.0043
-12 2 15 -1.0313 0.0317
-12 2 16 2.0427 -0.0294
-12 2 17 0.3359 -0.0052
-12 2 18 -0.8124 0.0161
-12 3 1 -1.2064 -0.0093
-12 3 2 -2.7939 -0.0109
-12 3 3 3.1278 0.0039
-12 3 4 2.8918 0.0062
-12 3 5 -4.3476 0.0078
-12 3 6 -4.1639 0.0011
-12 3 7 3.8157 -0.0225
-12 3 8 2.4839 -0.0274
-12 3 9 -2.4913 -0.0070
-12 3 10 -1.6686 0.0307
-12 3 11 -0.8778 -0.0119
-12 3 12 2.1535 -0.0113
-12 3 13 1.2353 0.0000
-12 3 14 -2.8304 0.0149
-12 3 15 -0.0908 0.0178
-12 3 16 2.4858 -0.0130
-12 3 17 -0.3021 0.0220
-12 3 18 -0.4899 -0.0003
-12 4 1 -1.7951 0.0202
-12 4 2 -1.7496 0.0185
-12 4 3 5.3623 -0.0245
-12 4 4 2.1490 -0.0223
-12 4 5 -5.2633 0.0151
-12 4 6 -1.9096 0.0077
-12 4 7 4.5359 0.0145
-12 4 8 0.8608 0.0031
-12 4 9 -2.0420 -0.0114
-12 4 10 -1.5063 -0.0122
-12 4 11 -0.8014 -0.0348
-12 4 12 3.1619 -0.0163
-12 4 13 0.4327 -0.0006
-12 4 14 -3.6390 -0.0014
-12 4 15 0.7494 -0.0226
-12 4 16 2.1928 -0.0030
-12 4 17 -1.2792 0.0122
-12 4 18 -0.3448 0.0055
-12 5 1 -3.8278 0.0067
-12 5 2 -0.6038 -0.0034
-12 5 3 6.7841 -0.0276
-12 5 4 0.7188 -0.0082
-12 5 5 -5.3569 0.0039
-12 5 6 -0.4484 -0.0134
-12 5 7 3.7340 0.0246
-12 5 8 0.5964 0.0292
-12 5 9 -0.9799 -0.0021
-12 5 10 -2.5662 -0.0088
-12 5 11 -0.5086 0.0023
-12 5 12 4.3302 0.0006
-12 5 13 -0.5495 0.0021
-12 5 14 -3.6500 -0.0012
-12 5 15 1.9503 0.0214
-12 5 16 1.6783 0.0245
-12 5 17 -2.0188 -0.0042
-12 5 18 -0.2841 0.0186
-12 6 1 -4.9944 0.0054
-12 6 2 0.9511 0.0035
-12 6 3 6.1494 -0.0048
-12 6 4 -0.9564 0.0071
-12 6 5 -4.1347 0.0166
-12 6 6 0.1007 -0.0069
-12 6 7 2.0864 0.0099
-12 6 8 1.1775 0.0106
-12 6 9 -0.5693 -0.0229
-12 6 10 -3.6174 -0.0023
-12 6 11 0.8969 0.0233
-12 6 12 4.5368 0.0080
-12 6 13 -2.2473 -0.0128
-12 6 14 -3.1712 -0.0219
-12 6 15 2.6147 0.0258
-12 6 16 0.6927 -0.0036
-12 6 17 -1.9887 0.0016
-12 6 18 0.1725 -0.0017
-12 7 1 -4.2475 -0.0226
-12 7 2 2.8631 0.0062
-12 7 3 4.3780 -0.0181
-12 7 4 -1.9631 -0.0206
-12 7 5 -2.2798 0.0167
-12 7 6 0.0882 -0.0059
-12 7 7 1.1653 -0.0049
-12 7 8 1.8548 -0.0060
-12 7 9 -1.4247 -0.0196
-12 7 10 -3.3552 -0.0057
-12 7 11 3.1031 -0.0126
-12 7 12 3.6709 0.0116
-12 7 13 -3.1679 0.0092
-12 7 14 -1.6422 -0.0069
-12 7 15 2.5671 0.0127
-12 7 16 -0.6712 0.0041
-12 7 17 -1.4160 0.0066
-12 7 18 0.7408 -0.1047
-12 8 1 -2.9197 -0.0158
-12 8 2 3.3801 0.0368
-12 8 3 1.9369 0.0023
-12 8 4 -2.1541 -0.0087
-12 8 5 -0.7771 0.0075
-12 8 6 -0.0423 -0.0130
-12 8 7 1.5224 -0.0107
-12 8 8 1.7230 -0.0193
-12 8 9 -2.8432 0.0164
-12 8 10 -1.9043 0.0154
-12 8 11 4.1511 -0.0220
-12 8 12 1.6501 0.0170
-12 8 13 -3.4632 0.0253
-12 8 14 -0.1215 0.0020
-12 8 15 2.3004 0.0177
-12 8 16 -1.0564 0.0769
-12 8 17 -0.3908 -0.0078
-12 9 1 -1.1782 -0.0339
-12 9 2 3.0833 0.0139
-12 9 3 -0.0411 0.0217
-12 9 4 -2.0732 0.0296
-12 9 5 -0.8661 0.0070
-12 9 6 -0.3628 0.0193
-12 9 7 2.4449 0.0116
-12 9 8 0.8939 -0.0382
-12 9 9 -3.4762 -0.0091
-12 9 10 -0.3965 -0.0060
-12 9 11 4.0929 -0.0052
-12 9 12 0.3991 0.0047
-12 9 13 -3.4699 0.0094
-12 9 14 -0.2109 -0.0113
-12 9 15 0.9805 0.0454
-12 9 16 -0.7778 0.0863
-12 9 17 0.7575 -0.1209
-12 10 1 -0.0930 -0.0145
-12 10 2 2.3967 -0.0127
-12 10 3 -0.3073 0.0047
-12 10 4 -0.9950 0.0116
-12 10 5 -1.3216 -0.0326
-12 10 6 -0.2497 0.0062
-12 10 7 2.9004 0.0191
-12 10 8 0.2672 0.0017
-12 10 9 -3.0684 -0.0220
-12 10 10 -0.2400 -0.0193
-12 10 11 3.3979 0.0146
-12 10 12 0.3886 -0.0245
-12 10 13 -2.3552 -0.0285
-12 10 14 0.0841 -0.0449
-12 10 15 -0.1501 0.0711
-12 10 16 -0.5797 0.0342
-12 11 1 0.2933 0.0090
-12 11 2 1.2809 -0.0216
-12 11 3 -0.3430 0.0057
-12 11 4 -0.6458 0.0382
-12 11 5 -1.5966 0.0029
-12 11 6 0.2330 -0.0222
-12 11 7 2.3493 -0.0124
-12 11 8 0.2596 0.0376
-12 11 9 -2.2763 -0.0107
-12 11 10 -0.4086 0.0190
-12 11 11 2.7812 0.0638
-12 11 12 -0.4317 0.0273
-12 11 13 -1.6804 0.0081
-12 11 14 0.7224 -0.0142
-12 11 15 -0.0813 0.1163
-12 11 16 0.1392 -0.0262
-12 12 1 0.6564 0.0424
-12 12 2 1.3946 -0.0260
-12 12 3 0.0652 -0.0235
-12 12 4 -0.7812 0.0120
-12 12 5 -1.1491 0.0193
-12 12 6 0.5475 -0.0346
-12 12 7 1.3795 -0.0236
-12 12 8 0.0951 0.0219
-12 12 9 -2.6514 -0.0432
-12 12 10 -0.1017 -0.0189
-12 12 11 2.6182 0.0089
-12 12 12 -1.3933 0.0196
-12 12 13 -1.1955 -0.0238
-12 12 14 0.6510 -0.0226
-12 12 15 -0.1363 0.1084
-12 13 1 0.6696 0.0158
-12 13 2 1.4906 -0.0029
-12 13 3 -0.0946 -0.0105
-12 13 4 -0.7161 -0.0171
-12 13 5 -0.3812 -0.0017
-12 13 6 0.6021 -0.0305
-12 13 7 1.5422 -0.0040
-12 13 8 0.1129 0.0213
-12 13 9 -3.0335 -0.0064
-12 13 10 0.8202 -0.0210
-12 13 11 1.8375 -0.0222
-12 13 12 -1.9260 0.0111
-12 13 13 -0.4931 -0.0435
-12 13 14 0.6105 0.0027
-12 14 1 1.0498 0.0058
-12 14 2 0.9812 0.0051
-12 14 3 -0.2790 -0.0090
-12 14 4 -0.1720 -0.0098
-12 14 5 -0.4275 0.0065
-12 14 6 0.3150 0.0036
-12 14 7 1.8014 0.0105
-12 14 8 -0.7528 0.0301
-12 14 9 -2.6722 0.0636
-12 14 10 1.8530 0.0151
-12 14 11 0.9089 0.0079
-12 14 12 -1.5304 -0.0053
-12 14 13 -0.3527 -0.0437
-12 14 14 0.0363 0.1017
-12 15 1 1.0163 0.0145
-12 15 2 -0.2495 -0.0105
-12 15 3 0.0684 -0.0238
-12 15 4 0.1261 -0.0066
-12 15 5 -0.6990 -0.0095
-12 15 6 1.1187 0.0079
-12 15 7 2.1102 -0.0233
-12 15 8 -1.3300 0.0061
-12 15 9 -1.4145 0.0450
-12 15 10 1.7359 -0.0256
-12 15 11 -0.0447 0.0179
-12 15 12 -0.5546 -0.0618
-12 15 13 -0.2697 -0.1253
-12 16 1 0.6011 -0.0190
-12 16 2 -0.7435 -0.0226
-12 16 3 0.3332 -0.0103
-12 16 4 -1.0789 -0.0318
-12 16 5 -1.3558 -0.0345
-12 16 6 1.1423 0.0217
-12 16 7 1.0496 -0.0384
-12 16 8 -1.0351 0.0500
-12 16 9 0.4396 0.0492
-12 16 10 1.4180 -0.0536
-12 16 11 -0.2213 0.0466
-12 17 1 0.4141 -0.0361
-12 17 2 0.1708 0.0598
-12 17 3 0.5354 0.0446
-12 17 4 -1.5003 -0.0512
-12 17 5 -0.7372 0.0170
-12 17 6 0.3671 0.0491
-12 17 7 -0.5766 -0.0807
-12 17 8 -0.8785 0.0885
-12 17 9 0.6419 0.0534
-12 17 10 0.5568 -0.0550
-12 18 1 0.8134 -0.0208
-12 18 2 0.7958 0.1036
-12 18 3 0.1645 -0.0377
-12 18 4 -0.6863 -0.1173
-12 18 5 0.3514 0.0935
-12 18 6 -0.1075 0.0534
-12 18 7 -0.4389 -0.1061
-12 18 8 -0.1115 0.0986
-12 19 1 0.7126 0.0657
-12 19 2 0.2916 0.1270
-12 19 3 -0.2651 -0.1096
-12 19 4 -0.0367 -0.1033
-12 19 5 0.1880 0.1279
-11 -10 1 -0.6219 -0.0747
-11 -10 2 0.3385 0.1014
-11 -10 3 -0.4185 0.0087
-11 -10 4 -0.0430 -0.0471
-11 -10 5 -0.2036 -0.0209
-11 -10 6 0.4711 0.0099
-11 -10 7 0.5524 -0.0133
-11 -10 8 -0.8367 -0.0173
-11 -10 9 -0.2850 0.1192
-11 -9 1 0.2995 0.0243
-11 -9 2 0.5292 0.1103
-11 -9 3 -0.8379 -0.0118
-11 -9 4 0.1837 -0.0712
-11 -9 5 -0.0486 -0.0738
-11 -9 6 0.6014 -0.0221
-11 -9 7 0.0486 -0.0327
-11 -9 8 -1.1226 0.0064
-11 -9 9 -0.2611 0.1052
-11 -9 10 0.5725 -0.0245
-11 -9 11 0.3699 0.0157
-11 -8 1 1.1569 0.0478
-11 -8 2 -0.2560 0.1047
-11 -8 3 -1.0700 0.0432
-11 -8 4 0.5716 -0.0206
-11 -8 5 0.3349 -0.0794
-11 -8 6 0.8078 -0.0348
-11 -8 7 -0.5482 -0.0068
-11 -8 8 -1.2227 0.0697
-11 -8 9 0.5109 0.0863
-11 -8 10 1.3459 -0.0636
-11 -8 11 -0.0819 -0.0336
-11 -8 12 -1.0139 -0.0405
-11 -8 13 0.3458 -0.1011
-11 -7 1 1.6042 -0.0104
-11 -7 2 -0.5074 -0.0037
-11 -7 3 -0.7150 -0.0158
-11 -7 4 0.1480 -0.0272
-11 -7 5 0.1914 -0.0351
-11 -7 6 0.7306 -0.0021
-11 -7 7 -1.5318 0.0015
-11 -7 8 -1.4655 0.0730
-11 -7 9 1.4103 0.0953
-11 -7 10 1.6720 0.0188
-11 -7 11 -0.9002 0.0354
-11 -7 12 -0.9795 -0.0384
-11 -7 13 0.9309 -0.1103
-11 -7 14 0.6278 0.0131
-11 -7 15 -0.1283 0.0607
-11 -6 1 0.7794 0.0363
-11 -6 2 -0.1867 -0.0095
-11 -6 3 -0.1390 -0.0418
-11 -6 4 0.1153 -0.0662
-11 -6 5 0.9148 -0.0449
-11 -6 6 0.4530 -0.0069
-11 -6 7 -2.7082 0.0065
-11 -6 8 -1.1076 0.0483
-11 -6 9 2.0201 0.0423
-11 -6 10 0.9201 -0.0237
-11 -6 11 -1.7234 0.0138
-11 -6 12 -0.8625 0.0139
-11 -6 13 0.7649 -0.0334
-11 -6 14 0.5210 -0.0148
-11 -6 15 -0.2590 0.0529
-11 -6 16 -0.6933 0.0810
-11 -5 1 0.5387 0.0342
-11 -5 2 -0.2809 -0.0022
-11 -5 3 -1.0703 0.0202
-11 -5 4 0.3031 -0.0043
-11 -5 5 2.1540 -0.0290
-11 -5 6 -0.1947 -0.0321
-11 -5 7 -2.9995 -0.0122
-11 -5 8 0.4494 0.0219
-11 -5 9 2.3637 0.0386
-11 -5 10 0.0550 -0.0195
-11 -5 11 -1.8351 -0.0208
-11 -5 12 -0.4214 -0.0121
-11 -5 13 0.6255 -0.0172
-11 -5 14 0.4434 -0.0512
-11 -5 15 -0.5664 0.0239
-11 -5 16 -1.0483 0.0605
-11 -4 1 1.0748 -0.0062
-11 -4 2 -0.6739 -0.0348
-11 -4 3 -1.6754 0.0328
-11 -4 4 1.3163 0.0185
-11 -4 5 2.6155 -0.0156
-11 -4 6 -1.5889 -0.0054
-11 -4 7 -2.7257 0.0052
-11 -4 8 1.8777 -0.0131
-11 -4 9 2.5658 0.0112
-11 -4 10 -0.3865 0.0081
-11 -4 11 -1.9380 -0.0005
-11 -4 12 0.1286 -0.0093
-11 -4 13 1.0560 0.0175
-11 -4 14 0.4275 -0.0215
-11 -4 15 -1.1566 0.0577
-11 -4 16 -1.0327 0.0218
-11 -4 17 0.7490 -0.1020
-11 -3 1 0.7057 -0.0168
-11 -3 2 -2.1489 -0.0113
-11 -3 3 -1.4758 0.0429
-11 -3 4 2.4930 0.0124
-11 -3 5 2.4004 -0.0195
-11 -3 6 -2.5362 0.0002
-11 -3 7 -2.4315 0.0046
-11 -3 8 2.3388 -0.0240
-11 -3 9 2.7406 0.0003
-11 -3 10 -0.9246 0.0143
-11 -3 11 -2.3454 -0.0104
-11 -3 12 0.6991 -0.0281
-11 -3 13 1.6989 0.0120
-11 -3 14 0.3433 -0.0012
-11 -3 15 -1.7853 0.0606
-11 -3 16 -0.7285 -0.0621
-11 -3 17 1.0069 -0.0667
-11 -3 18 -0.0647 0.1424
-11 -2 1 -0.1769 -0.0289
-11 -2 2 -2.7979 0.0130
-11 -2 3 -0.4064 0.0137
-11 -2 4 2.8038 -0.0030
-11 -2 5 1.6446 0.0080
-11 -2 6 -3.1400 0.0269
-11 -2 7 -2.2252 0.0061
-11 -2 8 2.8098 -0.0269
-11 -2 9 2.4555 -0.0146
-11 -2 10 -2.1246 -0.0088
-11 -2 11 -2.4293 -0.0203
-11 -2 12 1.1367 -0.0123
-11 -2 13 2.0161 0.0234
-11 -2 14 0.0763 0.0171
-11 -2 15 -2.1004 0.0331
-11 -2 16 0.0635 -0.0973
-11 -2 17 1.2622 0.0016
-11 -2 18 -0.3668 0.1090
-11 -1 1 -1.6212 -0.0198
-11 -1 2 -2.6512 0.0286
-11 -1 3 0.7989 -0.0075
-11 -1 4 3.2371 -0.0150
-11 -1 5 1.1186 -0.0028
-11 -1 6 -4.0842 0.0274
-11 -1 7 -1.3447 0.0202
-11 -1 8 4.2545 0.0074
-11 -1 9 1.5431 0.0003
-11 -1 10 -3.0776 -0.0230
-11 -1 11 -1.8426 -0.0281
-11 -1 12 1.2945 -0.0083
-11 -1 13 2.1498 0.0080
-11 -1 14 -0.6320 -0.0145
-11 -1 15 -2.2996 0.0022
-11 -1 16 1.0970 -0.0347
-11 -1 17 1.4464 0.0622
-11 -1 18 -0.6818 0.0195
-11 0 1 -1.7883 -0.0038
-11 0 2 -2.2898 0.0093
-11 0 3 1.1179 -0.0002
-11 0 4 3.9247 0.0038
-11 0 5 0.1660 -0.0106
-11 0 6 -5.5074 0.0175
-11 0 7 0.1979 0.0080
-11 0 8 5.0397 0.0112
-11 0 9 0.1307 0.0031
-11 0 10 -2.6787 0.0027
-11 0 11 -1.0227 0.0069
-11 0 12 1.6193 0.0113
-11 0 13 2.5469 -0.0077
-11 0 14 -1.6778 -0.0515
-11 0 15 -2.2732 -0.0166
-11 0 16 1.9052 0.0009
-11 0 17 1.2379 0.0557
-11 0 18 -0.8774 -0.0192
-11 0 19 -0.2449 -0.0411
-11 1 1 -1.4823 -0.0061
-11 1 2 -2.4383 -0.0097
-11 1 3 1.3228 0.0136
-11 1 4 4.4298 0.0005
-11 1 5 -1.7686 -0.0195
-11 1 6 -5.8626 -0.0010
-11 1 7 1.9711 -0.0047
-11 1 8 3.7200 0.0081
-11 1 9 -1.3086 -0.0012
-11 1 10 -1.9902 0.0305
-11 1 11 -1.3277 0.0209
-11 1 12 2.0543 0.0148
-11 1 13 2.8439 -0.0037
-11 1 14 -2.4752 -0.0102
-11 1 15 -1.4790 0.0140
-11 1 16 2.2845 -0.0047
-11 1 17 0.5253 0.0265
-11 1 18 -0.8846 0.0036
-11 1 19 0.1010 0.0316
-11 2 1 -1.1017 -0.0083
-11 2 2 -2.7313 -0.0072
-11 2 3 2.6107 0.0082
-11 2 4 3.9888 0.0027
-11 2 5 -4.0647 0.0094
-11 2 6 -4.3260 -0.0090
-11 2 7 3.0387 -0.0121
-11 2 8 1.7455 -0.0158
-11 2 9 -0.9978 -0.0140
-11 2 10 -1.4372 0.0271
-11 2 11 -2.3230 -0.0021
-11 2 12 2.3328 -0.0056
-11 2 13 1.9290 -0.0119
-11 2 14 -3.3135 0.0205
-11 2 15 -0.2618 0.0125
-11 2 16 2.4248 -0.0028
-11 2 17 -0.1465 0.0076
-11 2 18 -0.6004 -0.0303
-11 2 19 0.5808 0.0051
-11 3 1 -1.6338 0.0129
-11 3 2 -1.9617 0.0093
-11 3 3 5.1969 -0.0301
-11 3 4 2.7900 -0.0170
-11 3 5 -4.7305 0.0075
-11 3 6 -1.6771 0.0061
-11 3 7 2.5918 0.0318
-11 3 8 0.5322 -0.0013
-11 3 9 0.3465 -0.0049
-11 3 10 -1.6717 -0.0057
-11 3 11 -2.3172 -0.0255
-11 3 12 3.6212 -0.0159
-11 3 13 0.6823 -0.0099
-11 3 14 -4.0907 0.0103
-11 3 15 0.4964 -0.0230
-11 3 16 1.9633 0.0052
-11 3 17 -0.8376 0.0051
-11 3 18 -0.3365 -0.0034
-11 3 19 0.8532 0.0119
-11 4 1 -4.1112 0.0123
-11 4 2 -1.0529 0.0008
-11 4 3 6.1721 -0.0309
-11 4 4 0.7447 -0.0099
-11 4 5 -3.6396 -0.0281
-11 4 6 -0.0520 -0.0075
-11 4 7 1.4025 0.0252
-11 4 8 1.2470 0.0112
-11 4 9 1.3141 0.0142
-11 4 10 -3.4004 -0.0101
-11 4 11 -1.7864 -0.0017
-11 4 12 4.9418 -0.0090
-11 4 13 -0.3124 0.0071
-11 4 14 -3.7027 0.0153
-11 4 15 1.4469 0.0027
-11 4 16 1.3161 0.0028
-11 4 17 -1.2938 -0.0127
-11 4 18 -0.1450 0.0315
-11 4 19 0.5398 0.0055
-11 5 1 -5.3860 0.0191
-11 5 2 0.2390 -0.0067
-11 5 3 4.4970 0.0014
-11 5 4 -0.8721 0.0226
-11 5 5 -1.8102 0.0058
-11 5 6 -0.5763 0.0199
-11 5 7 -0.0157 -0.0024
-11 5 8 2.6210 0.0006
-11 5 9 1.3475 -0.0064
-11 5 10 -4.5860 -0.0042
-11 5 11 -0.2677 0.0125
-11 5 12 4.8288 -0.0124
-11 5 13 -1.8823 -0.0054
-11 5 14 -2.7197 -0.0074
-11 5 15 2.1613 0.0163
-11 5 16 0.5958 -0.0141
-11 5 17 -1.0725 0.0230
-11 5 18 0.2687 0.0154
-11 5 19 -0.1363 -0.0753
-11 6 1 -4.0302 -0.0102
-11 6 2 1.8119 -0.0236
-11 6 3 2.1003 -0.0114
-11 6 4 -0.9104 -0.0083
-11 6 5 -0.1485 0.0231
-11 6 6 -1.3539 0.0244
-11 6 7 -0.3254 -0.0107
-11 6 8 2.9799 -0.0024
-11 6 9 -0.2127 -0.0153
-11 6 10 -4.3989 0.0058
-11 6 11 2.0880 -0.0088
-11 6 12 3.9946 0.0109
-11 6 13 -2.6402 0.0064
-11 6 14 -1.3557 -0.0075
-11 6 15 1.9892 -0.0002
-11 6 16 -0.3402 -0.0157
-11 6 17 -0.4770 0.0485
-11 6 18 0.6155 -0.0924
-11 7 1 -2.2517 -0.0061
-11 7 2 2.0440 0.0072
-11 7 3 0.4640 -0.0008
-11 7 4 -0.2185 -0.0233
-11 7 5 0.2421 -0.0006
-11 7 6 -1.4754 -0.0129
-11 7 7 0.6828 -0.0131
-11 7 8 2.6911 -0.0158
-11 7 9 -1.9157 0.0106
-11 7 10 -3.3911 0.0140
-11 7 11 3.1058 -0.0336
-11 7 12 2.4654 0.0185
-11 7 13 -2.3217 0.0011
-11 7 14 -0.0284 0.0216
-11 7 15 1.6059 0.0150
-11 7 16 -0.6727 0.0649
-11 7 17 0.1587 0.0552
-11 7 18 0.5487 -0.1388
-11 8 1 -0.9796 -0.0157
-11 8 2 1.2729 0.0259
-11 8 3 -0.2839 0.0386
-11 8 4 -0.1654 0.0251
-11 8 5 -0.7425 0.0055
-11 8 6 -1.4950 0.0045
-11 8 7 1.5593 0.0054
-11 8 8 1.9871 -0.0368
-11 8 9 -2.4796 0.0133
-11 8 10 -1.9197 0.0058
-11 8 11 3.0836 -0.0056
-11 8 12 1.2623 -0.0042
-11 8 13 -2.2307 -0.0269
-11 8 14 -0.2454 0.0324
-11 8 15 0.7521 0.0159
-11 8 16 -0.3617 0.0767
-11 8 17 0.7725 -0.0616
-11 8 18 0.0995 -0.1301
-11 9 1 -0.2010 -0.0154
-11 9 2 1.1075 -0.0106
-11 9 3 0.2729 -0.0011
-11 9 4 -0.0439 -0.0029
-11 9 5 -1.6591 -0.0253
-11 9 6 -1.3642 0.0156
-11 9 7 1.8346 0.0276
-11 9 8 1.3569 -0.0091
-11 9 9 -2.4113 -0.0104
-11 9 10 -1.3288 -0.0210
-11 9 11 2.8952 0.0141
-11 9 12 1.3676 -0.0517
-11 9 13 -1.6389 -0.0292
-11 9 14 -0.5731 0.0246
-11 9 15 -0.3731 0.0358
-11 9 16 -0.4140 0.0615
-11 9 17 1.0033 -0.1397
-11 10 1 -0.1263 0.0126
-11 10 2 0.7924 -0.0034
-11 10 3 0.5489 0.0058
-11 10 4 0.0404 0.0064
-11 10 5 -1.6629 -0.0228
-11 10 6 -0.9821 -0.0189
-11 10 7 1.6064 0.0077
-11 10 8 1.4424 0.0311
-11 10 9 -1.9378 0.0007
-11 10 10 -1.1980 0.0152
-11 10 11 2.5045 0.0370
-11 10 12 0.6403 -0.0240
-11 10 13 -1.2397 0.0376
-11 10 14 0.2233 0.0255
-11 10 15 -0.3529 0.0622
-11 10 16 -0.2847 -0.0051
-11 10 17 0.7099 -0.1572
-11 11 1 0.2677 0.0092
-11 11 2 0.9159 -0.0208
-11 11 3 0.3918 -0.0016
-11 11 4 -0.0872 0.0224
-11 11 5 -1.0130 0.0182
-11 11 6 -0.7574 -0.0201
-11 11 7 1.0181 -0.0158
-11 11 8 1.2527 -0.0059
-11 11 9 -2.2731 -0.0310
-11 11 10 -0.3865 -0.0069
-11 11 11 2.6254 -0.0204
-11 11 12 -0.8629 -0.0126
-11 11 13 -1.5534 0.0345
-11 11 14 0.3815 0.0260
-11 11 15 -0.2503 0.1149
-11 11 16 0.1159 -0.0420
-11 12 1 0.2627 0.0041
-11 12 2 0.7172 -0.0067
-11 12 3 0.0839 -0.0085
-11 12 4 0.1237 -0.0028
-11 12 5 -0.2076 0.0084
-11 12 6 -0.4563 -0.0054
-11 12 7 1.6132 -0.0046
-11 12 8 0.9617 -0.0135
-11 12 9 -3.0507 -0.0103
-11 12 10 0.8386 -0.0199
-11 12 11 2.2837 -0.0385
-11 12 12 -1.7459 -0.0078
-11 12 13 -1.1461 -0.0302
-11 12 14 0.2481 -0.0086
-11 12 15 -0.3680 0.0453
-11 12 16 0.0115 -0.1394
-11 13 1 0.3152 0.0022
-11 13 2 -0.0260 0.0006
-11 13 3 -0.0492 -0.0050
-11 13 4 0.3664 0.0151
-11 13 5 -0.5507 0.0147
-11 13 6 -0.5735 0.0024
-11 13 7 2.3307 -0.0013
-11 13 8 -0.1040 0.0148
-11 13 9 -2.7608 0.0372
-11 13 10 2.3841 0.0145
-11 13 11 1.3072 0.0260
-11 13 12 -1.7309 0.0207
-11 13 13 -0.6751 0.0173
-11 13 14 -0.0536 0.1139
-11 13 15 -0.0710 0.1145
-11 14 1 0.0781 0.0294
-11 14 2 -0.7164 -0.0226
-11 14 3 0.6183 -0.0271
-11 14 4 0.6021 0.0311
-11 14 5 -0.9506 0.0047
-11 14 6 0.2357 -0.0240
-11 14 7 2.5114 -0.0231
-11 14 8 -1.6762 -0.0001
-11 14 9 -1.6504 -0.0084
-11 14 10 2.6496 -0.0030
-11 14 11 0.1511 0.0201
-11 14 12 -0.7525 -0.0727
-11 14 13 -0.4293 -0.0785
-11 14 14 -0.5972 -0.0073
-11 15 1 -0.2525 0.0032
-11 15 2 -0.8462 -0.0492
-11 15 3 0.7298 -0.0356
-11 15 4 -0.4995 0.0200
-11 15 5 -1.5260 -0.0259
-11 15 6 0.8068 -0.0259
-11 15 7 1.6741 -0.0005
-11 15 8 -1.8995 0.0206
-11 15 9 0.4353 -0.0176
-11 15 10 2.0511 0.0102
-11 15 11 -0.4492 0.0524
-11 15 12 0.1570 -0.0199
-11 15 13 -0.2408 0.0037
-11 16 1 0.1683 -0.0055
-11 16 2 0.2883 0.0043
-11 16 3 0.7427 0.0099
-11 16 4 -0.9834 0.0232
-11 16 5 -1.2547 -0.0107
-11 16 6 0.2569 -0.0080
-11 16 7 -0.3444 -0.0259
-11 16 8 -1.9716 0.0374
-11 16 9 1.1703 0.0187
-11 16 10 1.0227 0.0198
-11 16 11 -0.2942 0.0405
-11 16 12 0.4108 -0.0095
-11 17 1 0.8397 -0.0170
-11 17 2 0.7722 0.0073
-11 17 3 0.4012 -0.0318
-11 17 4 -0.1598 0.0023
-11 17 5 -0.0552 0.0714
-11 17 6 0.3116 0.0251
-11 17 7 -0.6518 -0.0896
-11 17 8 -1.2443 0.0269
-11 17 9 0.8556 -0.0094
-11 17 10 0.1026 -0.0330
-11 18 1 0.9003 0.0377
-11 18 2 0.0856 0.0258
-11 18 3 -0.0187 -0.0917
-11 18 4 0.3193 -0.0479
-11 18 5 -0.0243 0.0969
-11 18 6 0.1994 -0.0093
-11 18 7 -0.2129 -0.0992
-11 18 8 -0.4581 0.1177
-11 18 9 0.6669 0.0426
-11 19 1 -0.0234 0.0234
-11 19 2 -0.5904 0.0477
-11 19 3 0.1469 -0.0807
-11 19 4 0.3191 -0.0116
-11 19 5 -0.4835 0.1341
-11 19 6 0.0613 -0.0678
-11 20 1 -0.6143 0.0784
-11 20 2 -0.3857 0.0738
-11 20 3 0.5603 -0.1336
-10 -11 1 -0.1281 -0.0404
-10 -11 2 0.2299 0.0172
-10 -11 3 -0.4329 -0.0090
-10 -11 4 0.1180 0.0284
-10 -11 5 -0.2807 0.0003
-10 -11 6 0.4836 0.0226
-10 -11 7 0.2296 0.0124
-10 -11 8 -0.6656 0.0457
-10 -11 9 -0.1783 0.0299
-10 -10 1 0.7977 -0.0255
-10 -10 2 -0.1226 -0.0224
-10 -10 3 -0.9583 -0.0058
-10 -10 4 -0.0441 0.0420
-10 -10 5 -0.2571 -0.0013
-10 -10 6 0.8483 -0.0076
-10 -10 7 -0.1299 -0.0398
-10 -10 8 -1.1616 0.0418
-10 -10 9 -0.2451 0.0199
-10 -10 10 0.9952 -0.0846
-10 -10 11 -0.0622 0.1000
-10 -10 12 -0.8546 0.0721
-10 -9 1 1.3521 0.0137
-10 -9 2 -0.7887 0.0192
-10 -9 3 -0.6569 0.0668
-10 -9 4 0.1605 0.0574
-10 -9 5 0.2968 -0.0285
-10 -9 6 1.2197 -0.0490
-10 -9 7 -0.7900 -0.0489
-10 -9 8 -1.4574 0.0141
-10 -9 9 0.6406 -0.0479
-10 -9 10 1.8159 -0.0577
-10 -9 11 -0.8332 0.0688
-10 -9 12 -1.4087 0.0001
-10 -9 13 0.6405 -0.0038
-10 -9 14 0.6251 0.0870
-10 -8 1 1.0395 -0.0308
-10 -8 2 -1.0552 -0.0103
-10 -8 3 -0.3033 0.0719
-10 -8 4 -0.1509 0.0675
-10 -8 5 0.9560 -0.0116
-10 -8 6 1.2699 -0.0562
-10 -8 7 -1.7955 -0.0415
-10 -8 8 -1.8228 0.0227
-10 -8 9 1.6242 0.0283
-10 -8 10 2.1421 0.0458
-10 -8 11 -1.6524 0.0229
-10 -8 12 -1.2151 -0.0665
-10 -8 13 1.2128 -0.0376
-10 -8 14 0.9587 0.0414
-10 -8 15 -0.3582 0.0383
-10 -7 1 0.2836 0.0063
-10 -7 2 -0.2525 -0.0199
-10 -7 3 -0.0039 0.0043
-10 -7 4 -0.0094 -0.0058
-10 -7 5 1.7476 -0.0294
-10 -7 6 0.5530 -0.0315
-10 -7 7 -2.6981 -0.0168
-10 -7 8 -1.5075 -0.0053
-10 -7 9 2.1140 0.0301
-10 -7 10 1.1675 0.0397
-10 -7 11 -2.4072 0.0169
-10 -7 12 -1.0025 0.0196
-10 -7 13 1.0001 0.0128
-10 -7 14 0.9491 -0.0069
-10 -7 15 -0.5556 0.0232
-10 -7 16 -0.5662 0.0287
-10 -6 1 0.0876 0.0504
-10 -6 2 -0.3090 0.0291
-10 -6 3 -0.8561 0.0234
-10 -6 4 0.8667 -0.0214
-10 -6 5 2.6034 -0.0593
-10 -6 6 -0.3616 -0.0310
-10 -6 7 -2.6247 0.0016
-10 -6 8 -0.2430 -0.0001
-10 -6 9 2.3962 0.0308
-10 -6 10 0.3286 -0.0231
-10 -6 11 -2.2626 -0.0543
-10 -6 12 -0.5988 0.0056
-10 -6 13 0.8654 0.0299
-10 -6 14 0.9230 -0.0190
-10 -6 15 -0.9388 -0.0086
-10 -6 16 -0.8066 -0.0058
-10 -6 17 0.1354 -0.0274
-10 -5 1 1.1358 0.0096
-10 -5 2 -0.8922 -0.0020
-10 -5 3 -1.4930 0.0190
-10 -5 4 1.6553 0.0107
-10 -5 5 2.2614 -0.0100
-10 -5 6 -1.4289 0.0168
-10 -5 7 -2.0659 0.0022
-10 -5 8 0.8436 -0.0277
-10 -5 9 2.6632 0.0144
-10 -5 10 0.0073 0.0042
-10 -5 11 -2.0892 -0.0128
-10 -5 12 -0.0590 -0.0037
-10 -5 13 1.4744 0.0255
-10 -5 14 0.9630 0.0037
-10 -5 15 -1.3229 0.0101
-10 -5 16 -0.6242 -0.0309
-10 -5 17 0.2151 -0.0318
-10 -4 1 0.6721 -0.0013
-10 -4 2 -2.1636 -0.0149
-10 -4 3 -0.9435 -0.0032
-10 -4 4 2.3156 -0.0004
-10 -4 5 1.6027 0.0024
-10 -4 6 -2.0876 0.0353
-10 -4 7 -1.9726 0.0176
-10 -4 8 1.1524 -0.0204
-10 -4 9 2.9548 -0.0213
-10 -4 10 -0.4986 0.0057
-10 -4 11 -2.3196 0.0137
-10 -4 12 0.4791 -0.0166
-10 -4 13 2.1406 0.0086
-10 -4 14 0.6969 0.0162
-10 -4 15 -1.8161 0.0112
-10 -4 16 -0.4085 -0.0535
-10 -4 17 0.4246 0.0076
-10 -4 18 0.0421 0.0618
-10 -3 1 -0.5932 -0.0207
-10 -3 2 -2.7843 0.0040
-10 -3 3 -0.3471 0.0106
-10 -3 4 2.1727 0.0162
-10 -3 5 1.2428 0.0126
-10 -3 6 -2.4695 0.0033
-10 -3 7 -2.1526 -0.0062
-10 -3 8 1.5315 -0.0149
-10 -3 9 2.6855 -0.0259
-10 -3 10 -1.5222 0.0169
-10 -3 11 -2.1946 0.0182
-10 -3 12 0.7614 -0.0245
-10 -3 13 2.3661 0.0022
-10 -3 14 0.3306 0.0093
-10 -3 15 -2.1422 -0.0276
-10 -3 16 0.0172 -0.0631
-10 -3 17 0.8009 0.0311
-10 -3 18 -0.1595 0.0269
-10 -2 1 -1.9126 -0.0270
-10 -2 2 -2.0566 0.0162
-10 -2 3 0.1779 0.0014
-10 -2 4 2.5853 0.0112
-10 -2 5 1.3885 0.0152
-10 -2 6 -3.1174 0.0032
-10 -2 7 -1.4635 0.0022
-10 -2 8 2.6818 -0.0007
-10 -2 9 1.5765 -0.0104
-10 -2 10 -2.1203 0.0219
-10 -2 11 -1.5182 0.0056
-10 -2 12 0.5800 -0.0229
-10 -2 13 2.4454 0.0028
-10 -2 14 -0.3377 -0.0147
-10 -2 15 -2.4634 -0.0365
-10 -2 16 0.7681 0.0018
-10 -2 17 1.3449 0.0427
-10 -2 18 -0.4813 -0.0151
-10 -2 19 -0.5269 0.0199
-10 -1 1 -2.0515 0.0014
-10 -1 2 -1.6709 0.0224
-10 -1 3 -0.2139 0.0020
-10 -1 4 3.5694 0.0071
-10 -1 5 0.7820 -0.0025
-10 -1 6 -4.2670 -0.0087
-10 -1 7 0.0371 -0.0074
-10 -1 8 3.3574 0.0089
-10 -1 9 0.4590 0.0150
-10 -1 10 -1.2246 0.0355
-10 -1 11 -1.0864 0.0145
-10 -1 12 0.4785 -0.0033
-10 -1 13 2.8292 -0.0043
-10 -1 14 -1.3454 -0.0468
-10 -1 15 -2.5190 -0.0294
-10 -1 16 1.4851 0.0354
-10 -1 17 1.4827 0.0209
-10 -1 18 -0.7172 -0.0178
-10 -1 19 -0.3011 0.0023
-10 0 1 -0.8916 0.0127
-10 0 2 -1.7122 -0.0037
-10 0 3 -0.0116 -0.0063
-10 0 4 4.5572 0.0001
-10 0 5 -1.0705 -0.0030
-10 0 6 -4.6433 -0.0130
-10 0 7 0.9885 -0.0177
-10 0 8 1.6776 0.0072
-10 0 9 -0.3138 0.0016
-10 0 10 -0.2529 0.0215
-10 0 11 -1.8342 0.0160
-10 0 12 1.0699 0.0097
-10 0 13 3.0702 -0.0007
-10 0 14 -2.2857 -0.0198
-10 0 15 -1.8690 0.0012
-10 0 16 1.7607 0.0237
-10 0 17 0.9449 0.0158
-10 0 18 -0.7815 0.0362
-10 0 19 0.1205 0.0295
-10 1 1 -0.4540 0.0135
-10 1 2 -2.3853 -0.0083
-10 1 3 1.6476 -0.0034
-10 1 4 4.4371 -0.0002
-10 1 5 -2.8087 0.0065
-10 1 6 -2.7005 -0.0205
-10 1 7 1.2487 -0.0113
-10 1 8 0.0049 0.0070
-10 1 9 0.7041 -0.0126
-10 1 10 -0.5768 0.0027
-10 1 11 -3.4522 -0.0004
-10 1 12 1.8482 -0.0018
-10 1 13 2.2164 -0.0060
-10 1 14 -2.8208 0.0050
-10 1 15 -0.7035 0.0008
-10 1 16 1.7662 0.0019
-10 1 17 0.3316 -0.0132
-10 1 18 -0.6597 -0.0070
-10 1 19 0.4018 0.0132
-10 2 1 -0.7545 0.0090
-10 2 2 -2.0680 -0.0034
-10 2 3 4.0736 -0.0152
-10 2 4 2.7515 -0.0005
-10 2 5 -2.8322 0.0130
-10 2 6 -0.3915 -0.0005
-10 2 7 -0.2829 0.0203
-10 2 8 0.1224 0.0107
-10 2 9 3.0504 -0.0052
-10 2 10 -1.5079 -0.0154
-10 2 11 -3.4359 -0.0150
-10 2 12 3.0223 -0.0089
-10 2 13 0.6422 -0.0031
-10 2 14 -3.1643 0.0047
-10 2 15 -0.1325 -0.0080
-10 2 16 1.3730 0.0186
-10 2 17 -0.0749 -0.0140
-10 2 18 -0.4586 -0.0211
-10 2 19 0.4402 -0.0106
-10 3 1 -2.6908 0.0018
-10 3 2 -1.1152 -0.0090
-10 3 3 4.4480 -0.0233
-10 3 4 0.3999 -0.0150
-10 3 5 -0.6084 -0.0265
-10 3 6 0.3407 -0.0042
-10 3 7 -2.1330 0.0084
-10 3 8 1.8697 0.0129
-10 3 9 3.5191 0.0192
-10 3 10 -3.5611 -0.0116
-10 3 11 -2.0677 0.0023
-10 3 12 4.1570 -0.0055
-10 3 13 -0.1696 0.0062
-10 3 14 -2.5233 0.0088
-10 3 15 0.2212 0.0061
-10 3 16 0.8261 0.0024
-10 3 17 -0.3279 -0.0237
-10 3 18 -0.3870 0.0315
-10 3 19 0.0640 0.0326
-10 4 1 -3.6237 0.0181
-10 4 2 -0.1067 -0.0027
-10 4 3 1.7482 0.0166
-10 4 4 -1.0446 0.0134
-10 4 5 1.4216 0.0020
-10 4 6 -1.5814 0.0184
-10 4 7 -2.5076 -0.0257
-10 4 8 4.3552 0.0026
-10 4 9 2.4989 0.0009
-10 4 10 -4.8674 -0.0125
-10 4 11 -0.6369 0.0103
-10 4 12 3.5966 -0.0120
-10 4 13 -0.9865 -0.0018
-10 4 14 -1.5047 0.0054
-10 4 15 0.7616 0.0199
-10 4 16 0.6336 -0.0190
-10 4 17 -0.0663 -0.0029
-10 4 18 -0.0789 0.0176
-10 4 19 -0.2813 -0.0279
-10 5 1 -1.7204 -0.0080
-10 5 2 0.8969 -0.0223
-10 5 3 -0.9404 0.0093
-10 5 4 0.0889 -0.0083
-10 5 5 2.1731 0.0349
-10 5 6 -3.7079 0.0351
-10 5 7 -1.6277 -0.0146
-10 5 8 4.6646 0.0166
-10 5 9 0.4535 -0.0100
-10 5 10 -4.3146 -0.0006
-10 5 11 1.1193 -0.0003
-10 5 12 2.7980 0.0086
-10 5 13 -1.4357 0.0057
-10 5 14 -0.9952 -0.0042
-10 5 15 0.8755 -0.0144
-10 5 16 0.4579 -0.0243
-10 5 17 0.2707 0.0348
-10 5 18 0.0839 -0.0382
-10 5 19 -0.5874 -0.0590
-10 6 1 0.0290 -0.0189
-10 6 2 0.4236 -0.0071
-10 6 3 -1.6818 -0.0055
-10 6 4 1.8786 -0.0458
-10 6 5 1.2991 0.0023
-10 6 6 -3.5288 -0.0132
-10 6 7 0.4610 -0.0099
-10 6 8 3.6778 -0.0001
-10 6 9 -1.4651 -0.0023
-10 6 10 -3.8190 0.0008
-10 6 11 1.5173 -0.0262
-10 6 12 2.3617 0.0230
-10 6 13 -0.9842 0.0174
-10 6 14 -0.5318 0.0267
-10 6 15 1.0108 -0.0094
-10 6 16 0.4723 0.0428
-10 6 17 0.5439 0.0534
-10 6 18 0.1165 -0.0675
-10 6 19 -0.5568 -0.0244
-10 7 1 0.1530 -0.0059
-10 7 2 -1.0474 0.0510
-10 7 3 -0.8862 0.0436
-10 7 4 1.9987 0.0105
-10 7 5 -0.7407 0.0046
-10 7 6 -2.6062 -0.0155
-10 7 7 1.6284 0.0010
-10 7 8 2.8505 -0.0269
-10 7 9 -1.6370 0.0166
-10 7 10 -3.0787 0.0051
-10 7 11 1.1660 -0.0106
-10 7 12 1.8362 -0.0076
-10 7 13 -1.1742 -0.0128
-10 7 14 -0.6383 0.0238
-10 7 15 1.0467 -0.0261
-10 7 16 0.5584 0.0592
-10 7 17 0.6039 -0.0052
-10 7 18 -0.2423 -0.0437
-10 7 19 -0.4769 0.0444
-10 8 1 -0.1447 -0.0249
-10 8 2 -1.0260 0.0146
-10 8 3 0.7209 0.0103
-10 8 4 1.1478 0.0117
-10 8 5 -1.8659 -0.0085
-10 8 6 -1.8296 0.0084
-10 8 7 1.3294 0.0151
-10 8 8 1.8484 -0.0241
-10 8 9 -1.6720 -0.0015
-10 8 10 -2.4361 -0.0109
-10 8 11 1.7279 0.0155
-10 8 12 2.0458 -0.0399
-10 8 13 -1.4790 -0.0004
-10 8 14 -0.8344 0.0211
-10 8 15 0.4446 -0.0082
-10 8 16 0.2776 0.0581
-10 8 17 0.7080 -0.0719
-10 8 18 -0.5523 -0.0682
-10 9 1 -0.7404 0.0097
-10 9 2 -0.1339 0.0111
-10 9 3 1.5230 -0.0014
-10 9 4 0.5307 -0.0093
-10 9 5 -1.3523 -0.0381
-10 9 6 -1.1660 -0.0132
-10 9 7 0.9701 0.0137
-10 9 8 1.5970 0.0224
-10 9 9 -1.8338 0.0088
-10 9 10 -2.1216 0.0052
-10 9 11 2.2379 0.0137
-10 9 12 1.5714 -0.0314
-10 9 13 -1.3286 0.0435
-10 9 14 0.1544 -0.0026
-10 9 15 0.0841 0.0117
-10 9 16 -0.2293 0.0358
-10 9 17 0.4476 -0.0537
-10 9 18 -0.6322 -0.0128
-10 10 1 -0.6247 -0.0026
-10 10 2 0.6296 0.0075
-10 10 3 0.8033 0.0193
-10 10 4 0.1643 0.0152
-10 10 5 -0.2482 -0.0062
-10 10 6 -1.0641 -0.0144
-10 10 7 0.4533 -0.0127
-10 10 8 1.3236 -0.0051
-10 10 9 -2.0305 -0.0034
-10 10 10 -0.7711 0.0011
-10 10 11 2.7533 -0.0281
-10 10 12 -0.2349 -0.0050
-10 10 13 -1.7773 0.0552
-10 10 14 0.8088 0.0163
-10 10 15 0.1207 0.0750
-10 10 16 -0.0495 -0.0048
-10 10 17 0.2026 -0.0900
-10 11 1 -0.3124 -0.0206
-10 11 2 0.7728 -0.0025
-10 11 3 -0.2126 -0.0073
-10 11 4 0.2833 -0.0111
-10 11 5 0.6839 0.0059
-10 11 6 -0.8091 0.0273
-10 11 7 0.8072 -0.0015
-10 11 8 0.5815 -0.0279
-10 11 9 -2.6122 -0.0076
-10 11 10 1.0358 -0.0274
-10 11 11 2.8926 -0.0535
-10 11 12 -1.4877 -0.0199
-10 11 13 -1.7072 -0.0406
-10 11 14 0.4711 -0.0344
-10 11 15 -0.3910 0.0521
-10 11 16 0.0503 -0.0152
-10 11 17 0.1764 -0.0651
-10 12 1 -0.0669 -0.0119
-10 12 2 0.0372 0.0110
-10 12 3 -0.9053 -0.0046
-10 12 4 0.3137 -0.0072
-10 12 5 0.3024 0.0087
-10 12 6 -0.7697 0.0398
-10 12 7 1.5133 0.0102
-10 12 8 -0.4040 0.0109
-10 12 9 -2.0323 0.0284
-10 12 10 2.8103 0.0061
-10 12 11 1.8945 0.0274
-10 12 12 -1.8196 0.0487
-10 12 13 -0.8524 0.0340
-10 12 14 0.2686 0.0368
-10 12 15 -0.4425 0.0609
-10 12 16 0.0803 -0.0057
-10 13 1 0.2379 0.0093
-10 13 2 -0.3782 -0.0051
-10 13 3 -0.4349 -0.0065
-10 13 4 0.6445 0.0181
-10 13 5 -0.1729 0.0061
-10 13 6 -0.3001 -0.0051
-10 13 7 1.2825 -0.0140
-10 13 8 -2.0754 -0.0040
-10 13 9 -0.7362 -0.0299
-10 13 10 3.3809 -0.0192
-10 13 11 0.4366 -0.0180
-10 13 12 -1.3427 -0.0411
-10 13 13 -0.2999 -0.0073
-10 13 14 -0.1359 -0.0049
-10 13 15 -0.2038 0.1195
-10 14 1 0.1718 -0.0054
-10 14 2 -0.6974 -0.0280
-10 14 3 -0.3572 -0.0196
-10 14 4 0.1887 0.0252
-10 14 5 -0.4797 -0.0140
-10 14 6 0.5586 -0.0206
-10 14 7 0.7063 0.0272
-10 14 8 -2.4468 -0.0006
-10 14 9 1.0964 -0.0469
-10 14 10 2.5744 0.0132
-10 14 11 -0.7294 -0.0017
-10 14 12 -0.6544 -0.0221
-10 14 13 0.0751 -0.0282
-10 14 14 -0.1485 -0.1528
-10 15 1 0.9712 0.0129
-10 15 2 0.0278 -0.0007
-10 15 3 -0.2856 -0.0047
-10 15 4 -0.2869 0.0387
-10 15 5 -0.7439 -0.0371
-10 15 6 0.3062 -0.0141
-10 15 7 -0.9910 0.0416
-10 15 8 -2.4141 0.0091
-10 15 9 2.1402 -0.0113
-10 15 10 1.5869 0.0363
-10 15 11 -0.9200 0.0337
-10 15 12 -0.4135 0.0548
-10 15 13 0.2987 0.1304
-10 16 1 1.5513 0.0215
-10 16 2 0.3726 -0.0297
-10 16 3 0.0005 -0.0097
-10 16 4 0.3955 0.0659
-10 16 5 0.2695 0.0146
-10 16 6 0.9122 0.0147
-10 16 7 -1.6258 -0.0383
-10 16 8 -2.0489 -0.0264
-10 16 9 1.7647 -0.0548
-10 16 10 0.4791 -0.0192
-10 16 11 -0.9706 -0.0128
-10 16 12 -0.7304 -0.1298
-10 17 1 1.3353 0.0306
-10 17 2 -0.5116 -0.0813
-10 17 3 -0.2213 -0.0659
-10 17 4 0.3684 0.0008
-10 17 5 0.5288 0.0587
-10 17 6 1.2963 0.0210
-10 17 7 -1.2886 -0.0527
-10 17 8 -0.8446 0.0682
-10 17 9 1.6540 -0.0434
-10 17 10 0.2653 0.0419
-10 17 11 -0.6712 0.0813
-10 18 1 0.1746 0.0213
-10 18 2 -1.2950 0.0017
-10 18 3 0.0735 -0.0237
-10 18 4 0.2158 -0.0005
-10 18 5 0.2441 0.0961
-10 18 6 0.6653 -0.0986
-10 18 7 -1.3399 -0.1008
-10 18 8 -0.1998 0.1087
-10 18 9 1.0593 -0.0244
-10 19 1 -0.9344 0.0336
-10 19 2 -1.3765 0.0461
-10 19 3 0.5754 -0.0808
-10 19 4 0.4371 0.0201
-10 19 5 0.1881 0.1345
-10 19 6 0.0029 -0.1634
-10 19 7 -0.9339 -0.0902
-10 20 1 -1.1395 0.1832
-10 20 2 -0.9830 0.1080
-10 20 3 0.7569 -0.0784
-10 20 4 0.6903 0.0623
-9 -12 1 0.3944 0.0166
-9 -12 2 0.2910 0.0160
-9 -12 3 -0.1482 -0.0058
-9 -12 4 0.0560 -0.0068
-9 -12 5 0.0323 -0.0403
-9 -12 6 0.1523 0.0015
-9 -12 7 0.0616 0.0099
-9 -12 8 -0.3042 0.1118
-9 -12 9 -0.2653 0.0205
-9 -12 10 0.8124 -0.2385
-9 -11 1 1.1236 -0.0204
-9 -11 2 -0.2433 -0.0561
-9 -11 3 -0.6394 -0.0200
-9 -11 4 -0.2107 0.0176
-9 -11 5 -0.0559 0.0117
-9 -11 6 0.3895 0.0280
-9 -11 7 -0.2381 0.0180
-9 -11 8 -1.0434 0.1303
-9 -11 9 -0.2160 0.0015
-9 -11 10 1.1604 -0.1430
-9 -11 11 -0.0561 0.0157
-9 -11 12 -0.8843 0.0268
-9 -10 1 1.5163 -0.0064
-9 -10 2 -0.5596 -0.0491
-9 -10 3 -0.3797 -0.0142
-9 -10 4 -0.4369 0.0036
-9 -10 5 0.2169 0.0264
-9 -10 6 0.8576 0.0329
-9 -10 7 -0.6629 0.0014
-9 -10 8 -1.3577 0.0137
-9 -10 9 0.7195 -0.1072
-9 -10 10 1.6788 -0.0793
-9 -10 11 -0.9114 0.0548
-9 -10 12 -1.5741 0.0464
-9 -10 13 0.3440 0.0480
-9 -10 14 0.9213 0.0466
-9 -9 1 0.6259 -0.0450
-9 -9 2 -0.6650 -0.0328
-9 -9 3 -0.2195 0.0263
-9 -9 4 -0.6075 0.0466
-9 -9 5 1.0719 0.0530
-9 -9 6 1.0820 0.0230
-9 -9 7 -1.4071 -0.0036
-9 -9 8 -1.5199 -0.0226
-9 -9 9 1.7284 -0.0695
-9 -9 10 1.9134 -0.0405
-9 -9 11 -1.4696 -0.0267
-9 -9 12 -1.5234 -0.0127
-9 -9 13 0.8950 0.0179
-9 -9 14 1.2440 0.0399
-9 -9 15 -0.3783 0.0311
-9 -8 1 -0.1792 -0.0542
-9 -8 2 -0.1562 -0.0395
-9 -8 3 -0.6261 -0.0020
-9 -8 4 -0.3831 0.0373
-9 -8 5 1.7759 0.0539
-9 -8 6 0.6491 0.0233
-9 -8 7 -1.7493 -0.0215
-9 -8 8 -1.2817 -0.0503
-9 -8 9 1.7423 0.0019
-9 -8 10 0.9219 0.0263
-9 -8 11 -1.9230 0.0119
-9 -8 12 -1.4060 0.0280
-9 -8 13 0.8275 -0.0019
-9 -8 14 1.1870 -0.0131
-9 -8 15 -0.5678 0.0161
-9 -8 16 -0.2556 0.0406
-9 -7 1 -0.2949 0.0104
-9 -7 2 -0.3188 0.0335
-9 -7 3 -1.1570 -0.0008
-9 -7 4 0.8757 -0.0166
-9 -7 5 2.0668 -0.0176
-9 -7 6 0.0433 0.0066
-9 -7 7 -1.3141 -0.0112
-9 -7 8 -0.5160 -0.0390
-9 -7 9 1.7222 0.0068
-9 -7 10 0.3832 -0.0241
-9 -7 11 -1.7314 -0.0304
-9 -7 12 -1.2189 0.0293
-9 -7 13 0.7849 0.0333
-9 -7 14 0.9878 -0.0165
-9 -7 15 -0.8209 -0.0276
-9 -7 16 -0.4290 0.0080
-9 -7 17 -0.4652 0.0103
-9 -6 1 0.6333 0.0241
-9 -6 2 -1.2093 0.0563
-9 -6 3 -1.3181 0.0166
-9 -6 4 1.6310 0.0076
-9 -6 5 1.3689 -0.0152
-9 -6 6 -0.3153 0.0001
-9 -6 7 -0.8475 -0.0210
-9 -6 8 -0.1268 -0.0176
-9 -6 9 1.9772 0.0349
-9 -6 10 0.4383 0.0030
-9 -6 11 -1.5648 -0.0339
-9 -6 12 -0.6624 -0.0124
-9 -6 13 1.4966 0.0285
-9 -6 14 0.9516 0.0054
-9 -6 15 -0.7863 -0.0122
-9 -6 16 -0.2577 -0.0111
-9 -6 17 -0.5254 -0.0170
-9 -6 18 0.3529 -0.0177
-9 -5 1 0.4120 0.0255
-9 -5 2 -1.7821 -0.0043
-9 -5 3 -0.2567 -0.0299
-9 -5 4 1.6745 0.0089
-9 -5 5 0.4393 0.0115
-9 -5 6 -0.5955 0.0264
-9 -5 7 -1.1809 0.0105
-9 -5 8 -0.2146 -0.0012
-9 -5 9 2.3508 -0.0059
-9 -5 10 0.1327 0.0058
-9 -5 11 -1.8528 0.0045
-9 -5 12 -0.1132 -0.0051
-9 -5 13 1.9905 0.0074
-9 -5 14 0.6538 0.0023
-9 -5 15 -0.8643 0.0067
-9 -5 16 -0.1841 0.0071
-9 -5 17 -0.1637 0.0037
-9 -5 18 0.6380 -0.0044
-9 -4 1 -0.9716 0.0222
-9 -4 2 -1.8894 -0.0247
-9 -4 3 0.1821 -0.0173
-9 -4 4 1.0915 0.0141
-9 -4 5 0.2589 -0.0067
-9 -4 6 -0.7975 -0.0169
-9 -4 7 -1.7735 0.0158
-9 -4 8 -0.1558 0.0216
-9 -4 9 2.1624 -0.0217
-9 -4 10 -0.5937 0.0041
-9 -4 11 -1.7807 0.0133
-9 -4 12 0.0898 -0.0027
-9 -4 13 2.0845 -0.0055
-9 -4 14 0.5215 -0.0186
-9 -4 15 -1.1669 -0.0255
-9 -4 16 -0.2478 -0.0022
-9 -4 17 0.4257 -0.0075
-9 -4 18 0.4363 -0.0130
-9 -4 19 -0.5363 0.0450
-9 -3 1 -1.4088 -0.0182
-9 -3 2 -0.5851 -0.0319
-9 -3 3 0.0076 0.0023
-9 -3 4 1.0202 0.0358
-9 -3 5 0.6449 0.0200
-9 -3 6 -0.9606 -0.0166
-9 -3 7 -1.4038 0.0050
-9 -3 8 0.3955 -0.0046
-9 -3 9 1.2320 -0.0214
-9 -3 10 -0.7419 0.0217
-9 -3 11 -1.2825 0.0139
-9 -3 12 -0.3377 -0.0036
-9 -3 13 2.1830 -0.0014
-9 -3 14 0.3033 -0.0224
-9 -3 15 -1.7128 -0.0129
-9 -3 16 0.1120 0.0298
-9 -3 17 1.1966 -0.0245
-9 -3 18 -0.1170 -0.0088
-9 -3 19 -0.8245 0.0425
-9 -2 1 -1.1951 -0.0093
-9 -2 2 -0.2019 -0.0136
-9 -2 3 -0.7815 -0.0052
-9 -2 4 1.6966 0.0167
-9 -2 5 0.5142 0.0123
-9 -2 6 -1.1584 -0.0056
-9 -2 7 -0.1171 0.0073
-9 -2 8 0.8336 -0.0060
-9 -2 9 0.6415 0.0036
-9 -2 10 0.3042 0.0327
-9 -2 11 -1.2618 0.0173
-9 -2 12 -0.5703 0.0018
-9 -2 13 2.7604 -0.0084
-9 -2 14 -0.3934 -0.0371
-9 -2 15 -2.1905 0.0047
-9 -2 16 0.6550 0.0313
-9 -2 17 1.5275 -0.0375
-9 -2 18 -0.4722 0.0221
-9 -2 19 -0.5394 0.0160
-9 -1 1 0.2951 0.0039
-9 -1 2 -0.7535 -0.0109
-9 -1 3 -1.0106 -0.0011
-9 -1 4 2.0712 0.0144
-9 -1 5 -0.7952 0.0001
-9 -1 6 -1.3373 -0.0182
-9 -1 7 -0.1144 -0.0140
-9 -1 8 -0.4995 -0.0024
-9 -1 9 0.8705 -0.0005
-9 -1 10 1.2355 0.0106
-9 -1 11 -2.3093 0.0162
-9 -1 12 0.0890 0.0085
-9 -1 13 3.0670 0.0008
-9 -1 14 -1.3378 -0.0075
-9 -1 15 -2.0128 0.0236
-9 -1 16 0.8846 0.0047
-9 -1 17 1.1285 -0.0099
-9 -1 18 -0.4825 0.0652
-9 -1 19 -0.0440 -0.0054
-9 -1 20 -0.0011 -0.0452
-9 0 1 0.8931 0.0057
-9 0 2 -1.2903 -0.0170
-9 0 3 0.4917 0.0034
-9 0 4 1.8720 0.0049
-9 0 5 -0.9296 0.0009
-9 0 6 0.4447 -0.0196
-9 0 7 -1.1119 -0.0075
-9 0 8 -1.8051 0.0157
-9 0 9 2.1325 -0.0178
-9 0 10 0.2409 -0.0146
-9 0 11 -3.8531 -0.0010
-9 0 12 1.2427 -0.0091
-9 0 13 2.3654 -0.0011
-9 0 14 -1.8066 0.0066
-9 0 15 -1.2902 0.0008
-9 0 16 0.8389 -0.0261
-9 0 17 0.6414 -0.0066
-9 0 18 -0.4003 0.0332
-9 0 19 -0.0402 0.0055
-9 0 20 -0.2225 0.0409
-9 1 1 0.3936 0.0015
-9 1 2 -1.1272 -0.0012
-9 1 3 1.6488 0.0092
-9 1 4 0.1472 0.0004
-9 1 5 0.7182 0.0156
-9 1 6 2.2033 -0.0071
-9 1 7 -2.8704 0.0107
-9 1 8 -0.2941 0.0214
-9 1 9 4.6032 -0.0161
-9 1 10 -1.3233 -0.0155
-9 1 11 -3.7551 -0.0079
-9 1 12 2.0239 -0.0062
-9 1 13 0.8331 0.0115
-9 1 14 -1.7702 0.0073
-9 1 15 -0.9397 -0.0060
-9 1 16 0.7060 -0.0042
-9 1 17 0.6444 -0.0173
-9 1 18 -0.2919 -0.0345
-9 1 19 -0.3904 -0.0362
-9 1 20 -0.1627 -0.0003
-9 2 1 -0.4606 -0.0171
-9 2 2 -0.1136 -0.0065
-9 2 3 0.5327 -0.0154
-9 2 4 -1.6263 -0.0165
-9 2 5 3.6288 0.0041
-9 2 6 1.2442 -0.0069
-9 2 7 -4.8910 0.0035
-9 2 8 2.1656 0.0126
-9 2 9 4.5708 0.0034
-9 2 10 -2.8277 -0.0034
-9 2 11 -1.5720 0.0029
-9 2 12 2.5542 0.0013
-9 2 13 0.1584 0.0080
-9 2 14 -1.1864 -0.0009
-9 2 15 -1.0738 0.0081
-9 2 16 0.4955 0.0107
-9 2 17 0.6221 -0.0037
-9 2 18 -0.5511 0.0209
-9 2 19 -0.8245 0.0196
-9 2 20 0.0817 -0.0046
-9 3 1 -0.5383 0.0049
-9 3 2 0.3882 0.0045
-9 3 3 -2.7285 0.0031
-9 3 4 -1.6101 0.0063
-9 3 5 5.3500 0.0114
-9 3 6 -1.9210 -0.0049
-9 3 7 -4.1228 -0.0252
-9 3 8 4.6398 -0.0057
-9 3 9 2.0635 -0.0076
-9 3 10 -3.8884 -0.0076
-9 3 11 -0.2173 0.0147
-9 3 12 1.8523 0.0030
-9 3 13 0.2496 -0.0049
-9 3 14 -0.5025 -0.0031
-9 3 15 -0.6733 0.0179
-9 3 16 0.8908 -0.0141
-9 3 17 0.7242 -0.0219
-9 3 18 -0.6943 0.0137
-9 3 19 -0.8353 0.0113
-9 3 20 0.2070 -0.0018
-9 4 1 1.5045 -0.0006
-9 4 2 0.2598 -0.0061
-9 4 3 -4.6767 0.0124
-9 4 4 1.0892 0.0111
-9 4 5 4.5141 0.0321
-9 4 6 -5.0047 0.0181
-9 4 7 -1.8704 -0.0016
-9 4 8 4.8631 0.0177
-9 4 9 0.0089 -0.0090
-9 4 10 -2.9050 -0.0055
-9 4 11 0.3301 0.0073
-9 4 12 1.1727 0.0075
-9 4 13 0.0439 -0.0067
-9 4 14 -0.9853 -0.0119
-9 4 15 -0.0724 -0.0001
-9 4 16 1.3430 -0.0136
-9 4 17 0.5735 -0.0013
-9 4 18 -0.6819 0.0046
-9 4 19 -0.4061 -0.0081
-9 4 20 0.2545 -0.0671
-9 5 1 2.7507 -0.0227
-9 5 2 -1.0796 -0.0170
-9 5 3 -3.8634 -0.0137
-9 5 4 3.8483 -0.0364
-9 5 5 2.3658 -0.0105
-9 5 6 -4.4701 -0.0165
-9 5 7 0.5910 0.0036
-9 5 8 2.8365 0.0098
-9 5 9 -1.2988 -0.0032
-9 5 10 -2.4712 -0.0031
-9 5 11 0.0369 -0.0112
-9 5 12 1.9145 0.0235
-9 5 13 -0.0860 0.0201
-9 5 14 -1.5612 0.0139
-9 5 15 0.7900 0.0002
-9 5 16 1.5249 0.0100
-9 5 17 0.3597 0.0096
-9 5 18 -0.5619 0.0261
-9 5 19 -0.1219 0.0042
-9 6 1 1.5439 0.0137
-9 6 2 -2.8724 0.0431
-9 6 3 -1.5782 0.0232
-9 6 4 3.5583 0.0005
-9 6 5 -0.4809 -0.0080
-9 6 6 -2.1865 -0.0169
-9 6 7 1.9231 0.0051
-9 6 8 1.7939 -0.0153
-9 6 9 -0.6793 0.0101
-9 6 10 -2.8824 -0.0068
-9 6 11 -0.5726 -0.0220
-9 6 12 2.2637 -0.0070
-9 6 13 -1.1317 -0.0031
-9 6 14 -1.4490 0.0114
-9 6 15 1.5500 -0.0127
-9 6 16 1.2254 0.0136
-9 6 17 0.2851 0.0183
-9 6 18 -0.3826 0.0792
-9 6 19 0.1974 0.0084
-9 7 1 0.0956 -0.0024
-9 7 2 -2.6424 0.0204
-9 7 3 0.8004 0.0105
-9 7 4 1.5163 0.0292
-9 7 5 -1.8372 0.0096
-9 7 6 -0.6682 0.0111
-9 7 7 0.9382 0.0023
-9 7 8 1.0346 -0.0245
-9 7 9 -0.1935 0.0032
-9 7 10 -2.8030 -0.0069
-9 7 11 0.7696 0.0159
-9 7 12 2.1149 -0.0106
-9 7 13 -2.5439 0.0027
-9 7 14 -0.7821 0.0091
-9 7 15 1.4752 -0.0220
-9 7 16 0.6760 -0.0056
-9 7 17 0.2886 -0.0055
-9 7 18 -0.7580 0.0125
-9 7 19 -0.0816 -0.0756
-9 8 1 -0.9225 0.0087
-9 8 2 -0.6896 -0.0126
-9 8 3 1.8661 -0.0184
-9 8 4 -0.0465 0.0030
-9 8 5 -0.7863 -0.0109
-9 8 6 0.3324 0.0011
-9 8 7 0.1012 0.0014
-9 8 8 0.8588 0.0083
-9 8 9 -1.2071 -0.0088
-9 8 10 -2.7382 -0.0198
-9 8 11 2.5845 0.0157
-9 8 12 1.2979 -0.0073
-9 8 13 -2.6604 0.0165
-9 8 14 0.6007 -0.0040
-9 8 15 0.8419 -0.0059
-9 8 16 0.1581 0.0356
-9 8 17 0.2948 0.0599
-9 8 18 -0.7807 -0.0232
-9 9 1 -1.2332 0.0130
-9 9 2 0.7772 0.0109
-9 9 3 0.7508 0.0178
-9 9 4 -0.7089 0.0172
-9 9 5 0.9295 -0.0025
-9 9 6 0.2150 -0.0191
-9 9 7 -0.2717 -0.0147
-9 9 8 1.1007 0.0147
-9 9 9 -2.0157 0.0036
-9 9 10 -1.3132 -0.0038
-9 9 11 3.4719 0.0063
-9 9 12 -0.8060 0.0098
-9 9 13 -2.3246 0.0212
-9 9 14 1.7471 0.0069
-9 9 15 0.6424 0.0060
-9 9 16 0.0247 0.0058
-9 9 17 -0.3022 -0.0018
-9 9 18 -0.9372 -0.0864
-9 10 1 -0.6169 -0.0185
-9 10 2 1.3958 0.0061
-9 10 3 -1.1303 -0.0016
-9 10 4 -0.5860 -0.0013
-9 10 5 2.1912 0.0076
-9 10 6 -0.1483 0.0100
-9 10 7 -0.3008 -0.0151
-9 10 8 0.1699 -0.0256
-9 10 9 -2.6402 -0.0144
-9 10 10 1.2226 -0.0237
-9 10 11 3.6069 -0.0197
-9 10 12 -2.4187 -0.0276
-9 10 13 -1.9283 -0.0472
-9 10 14 1.4313 -0.0097
-9 10 15 0.3121 0.0475
-9 10 16 0.2994 0.0756
-9 10 17 -0.4112 -0.0345
-9 11 1 0.1765 -0.0031
-9 11 2 0.9642 0.0187
-9 11 3 -2.5864 -0.0085
-9 11 4 -0.3324 -0.0200
-9 11 5 2.0887 -0.0021
-9 11 6 -0.2998 0.0473
-9 11 7 0.1623 0.0197
-9 11 8 -1.0644 0.0103
-9 11 9 -1.9658 0.0223
-9 11 10 3.3701 0.0114
-9 11 11 2.4182 0.0375
-9 11 12 -2.7005 0.0290
-9 11 13 -0.7091 0.0025
-9 11 14 0.9764 -0.0446
-9 11 15 -0.1471 0.0075
-9 11 16 0.0810 0.0779
-9 11 17 -0.6418 -0.0911
-9 12 1 1.5440 0.0061
-9 12 2 0.5240 0.0109
-9 12 3 -2.6498 0.0091
-9 12 4 0.4016 -0.0138
-9 12 5 1.5206 -0.0153
-9 12 6 -0.4389 0.0159
-9 12 7 -0.4674 -0.0064
-9 12 8 -2.5052 -0.0003
-9 12 9 -0.1597 -0.0106
-9 12 10 4.2490 -0.0148
-9 12 11 0.5017 -0.0290
-9 12 12 -2.4753 0.0033
-9 12 13 0.2769 0.0588
-9 12 14 0.8159 -0.0100
-9 12 15 0.0845 0.1375
-9 12 16 0.2262 0.1775
-9 13 1 2.1230 -0.0261
-9 13 2 -0.3426 -0.0032
-9 13 3 -2.3958 0.0124
-9 13 4 0.9486 -0.0058
-9 13 5 1.4195 -0.0157
-9 13 6 0.1530 0.0024
-9 13 7 -1.1168 0.0150
-9 13 8 -2.8111 -0.0097
-9 13 9 1.6084 -0.0241
-9 13 10 3.4917 0.0029
-9 13 11 -1.2214 -0.0757
-9 13 12 -2.0801 -0.0557
-9 13 13 0.7570 -0.0770
-9 13 14 0.5434 -0.1841
-9 13 15 0.0682 0.0280
-9 14 1 2.7035 -0.0177
-9 14 2 -0.6497 0.0107
-9 14 3 -2.1308 0.0078
-9 14 4 0.5451 0.0067
-9 14 5 0.7289 -0.0375
-9 14 6 0.0433 0.0111
-9 14 7 -2.0524 0.0651
-9 14 8 -2.2685 0.0128
-9 14 9 2.9421 0.0129
-9 14 10 2.5368 0.0608
-9 14 11 -2.0907 0.0239
-9 14 12 -1.6695 0.0837
-9 14 13 1.1776 0.0700
-9 14 14 0.7609 0.0413
-9 14 15 0.0254 0.0630
-9 15 1 2.8175 0.0257
-9 15 2 -0.2564 -0.0069
-9 15 3 -1.0311 0.0248
-9 15 4 0.8704 0.0466
-9 15 5 1.1814 -0.0403
-9 15 6 0.6822 0.0026
-9 15 7 -2.6995 0.0093
-9 15 8 -2.1079 -0.0309
-9 15 9 2.8650 -0.0568
-9 15 10 1.2870 -0.0098
-9 15 11 -2.4160 -0.0393
-9 15 12 -1.3130 -0.0933
-9 15 13 1.1164 -0.0594
-9 16 1 1.8174 0.0107
-9 16 2 -1.0645 -0.0965
-9 16 3 -0.9411 -0.0077
-9 16 4 0.4583 0.0124
-9 16 5 1.6517 0.0068
-9 16 6 1.6387 0.0345
-9 16 7 -2.2722 0.0269
-9 16 8 -0.8037 0.0238
-9 16 9 2.8154 -0.0892
-9 16 10 0.2981 0.0403
-9 16 11 -2.0251 0.0298
-9 16 12 -0.7823 -0.1233
-9 17 1 0.6615 0.0190
-9 17 2 -1.7428 -0.0271
-9 17 3 -0.6839 0.0134
-9 17 4 -0.0246 -0.0288
-9 17 5 1.3406 0.0124
-9 17 6 0.7071 -0.0656
-9 17 7 -2.4896 0.0469
-9 17 8 0.3294 0.0669
-9 17 9 2.1358 -0.0758
-9 17 10 -0.1823 0.1514
-9 17 11 -0.8552 0.1161
-9 18 1 -0.7691 0.0044
-9 18 2 -1.9550 0.0155
-9 18 3 0.0259 -0.0033
-9 18 4 0.5165 0.0607
-9 18 5 1.4113 0.0484
-9 18 6 -0.4593 -0.1521
-9 18 7 -1.9677 0.0489
-9 18 8 0.9567 -0.1012
-9 18 9 0.8540 -0.1784
-9 19 1 -1.2765 0.1121
-9 19 2 -1.5224 -0.0192
-9 19 3 0.3302 -0.0377
-9 19 4 0.9717 0.1355
-9 19 5 1.0207 -0.0350
-9 19 6 -1.2210 -0.0970
-9 19 7 -0.9573 0.1933
-9 20 1 -1.0439 0.0519
-9 20 2 -0.8897 -0.1320
-9 20 3 0.3331 0.0900
-9 20 4 1.0596 0.2197
-8 -13 1 0.4740 0.0157
-8 -13 2 0.2894 0.0299
-8 -13 3 -0.3673 -0.0074
-8 -13 4 -0.2746 -0.0107
-8 -13 5 0.4348 -0.0256
-8 -13 6 0.0009 -0.0153
-8 -13 7 0.5329 -0.0294
-8 -13 8 -0.0187 0.0587
-8 -13 9 -0.7626 -0.0247
-8 -12 1 0.8524 -0.0008
-8 -12 2 -0.1009 0.0025
-8 -12 3 -0.6696 0.0061
-8 -12 4 -0.0742 0.0166
-8 -12 5 0.3893 0.0082
-8 -12 6 -0.0454 0.0073
-8 -12 7 0.1364 0.0031
-8 -12 8 -0.9444 0.1055
-8 -12 9 -0.6174 0.0075
-8 -12 10 1.1841 -0.0747
-8 -12 11 0.4940 -0.0275
-8 -12 12 -1.2248 -0.0138
-8 -11 1 1.0853 0.0202
-8 -11 2 -0.1548 -0.0173
-8 -11 3 -0.4858 -0.0489
-8 -11 4 -0.1058 -0.0469
-8 -11 5 0.4283 0.0117
-8 -11 6 0.3578 0.0414
-8 -11 7 -0.2956 0.0099
-8 -11 8 -1.4087 0.0342
-8 -11 9 0.1031 -0.0162
-8 -11 10 1.5118 -0.0118
-8 -11 11 -0.2417 0.0061
-8 -11 12 -1.8399 0.0178
-8 -11 13 0.2882 0.0136
-8 -11 14 0.8888 0.0115
-8 -10 1 0.5521 0.0268
-8 -10 2 0.1746 -0.0008
-8 -10 3 -0.2407 -0.0390
-8 -10 4 -0.1069 -0.0417
-8 -10 5 0.7300 0.0218
-8 -10 6 0.4374 0.0536
-8 -10 7 -0.7922 0.0260
-8 -10 8 -1.1126 0.0068
-8 -10 9 1.1128 -0.0476
-8 -10 10 1.7391 -0.0886
-8 -10 11 -0.6728 -0.0545
-8 -10 12 -1.9293 0.0176
-8 -10 13 0.7836 0.0064
-8 -10 14 1.1122 0.0249
-8 -10 15 -0.2877 0.0134
-8 -9 1 0.0736 -0.0141
-8 -9 2 0.1591 -0.0331
-8 -9 3 -0.9036 -0.0349
-8 -9 4 0.0401 0.0003
-8 -9 5 0.8842 0.0493
-8 -9 6 0.2261 0.0555
-8 -9 7 -0.7419 0.0244
-8 -9 8 -0.8512 0.0239
-8 -9 9 0.8090 0.0086
-8 -9 10 1.0850 -0.0456
-8 -9 11 -0.8567 -0.0123
-8 -9 12 -1.7913 0.0012
-8 -9 13 0.6954 -0.0428
-8 -9 14 0.8735 -0.0032
-8 -9 15 -0.3154 0.0109
-8 -9 16 -0.1064 0.0293
-8 -8 1 0.2786 -0.0085
-8 -8 2 -0.3880 -0.0084
-8 -8 3 -1.2395 -0.0371
-8 -8 4 0.7015 -0.0284
-8 -8 5 0.4173 0.0112
-8 -8 6 0.2429 0.0446
-8 -8 7 0.1186 0.0148
-8 -8 8 -0.4419 -0.0118
-8 -8 9 0.5726 -0.0229
-8 -8 10 0.8317 -0.0302
-8 -8 11 -0.8604 0.0204
-8 -8 12 -1.6279 0.0190
-8 -8 13 0.5915 -0.0069
-8 -8 14 0.5552 -0.0189
-8 -8 15 -0.3198 -0.0250
-8 -8 16 -0.3089 0.0172
-8 -8 17 -0.7977 0.0304
-8 -7 1 0.4849 0.0158
-8 -7 2 -1.5637 0.0505
-8 -7 3 -0.7557 0.0100
-8 -7 4 1.0343 -0.0094
-8 -7 5 -0.2998 -0.0192
-8 -7 6 0.7151 0.0047
-8 -7 7 0.4350 -0.0037
-8 -7 8 -0.5817 -0.0056
-8 -7 9 0.9529 0.0076
-8 -7 10 1.1065 -0.0009
-8 -7 11 -0.8417 -0.0253
-8 -7 12 -0.9069 -0.0193
-8 -7 13 1.1043 0.0161
-8 -7 14 0.5004 0.0047
-8 -7 15 0.0498 -0.0099
-8 -7 16 -0.2548 -0.0053
-8 -7 17 -0.9920 -0.0080
-8 -7 18 0.6324 -0.0068
-8 -6 1 -0.0647 0.0153
-8 -6 2 -1.6546 0.0094
-8 -6 3 0.5621 0.0051
-8 -6 4 0.3964 0.0269
-8 -6 5 -0.8654 0.0066
-8 -6 6 1.0271 0.0040
-8 -6 7 -0.2583 -0.0090
-8 -6 8 -0.9948 -0.0078
-8 -6 9 1.3964 0.0170
-8 -6 10 0.7798 0.0252
-8 -6 11 -1.2273 -0.0101
-8 -6 12 -0.3365 -0.0107
-8 -6 13 1.2026 -0.0103
-8 -6 14 0.3414 0.0073
-8 -6 15 0.2995 0.0358
-8 -6 16 -0.3123 0.0243
-8 -6 17 -0.5986 -0.0091
-8 -6 18 1.0882 -0.0193
-8 -5 1 -1.5677 0.0255
-8 -5 2 -0.7153 -0.0277
-8 -5 3 1.2275 -0.0051
-8 -5 4 -0.5432 -0.0008
-8 -5 5 -0.6914 -0.0256
-8 -5 6 0.9916 -0.0159
-8 -5 7 -1.1923 0.0205
-8 -5 8 -1.2534 0.0274
-8 -5 9 1.3253 0.0093
-8 -5 10 0.1818 -0.0054
-8 -5 11 -1.2584 -0.0064
-8 -5 12 -0.2285 0.0089
-8 -5 13 1.0308 -0.0258
-8 -5 14 0.4312 -0.0152
-8 -5 15 -0.0393 0.0054
-8 -5 16 -0.6452 0.0103
-8 -5 17 0.1675 -0.0149
-8 -5 18 1.1015 -0.0082
-8 -5 19 -0.3799 0.0098
-8 -4 1 -1.2014 -0.0004
-8 -4 2 1.3148 -0.0208
-8 -4 3 0.6945 0.0177
-8 -4 4 -1.1776 0.0034
-8 -4 5 -0.1111 -0.0117
-8 -4 6 1.2060 -0.0269
-8 -4 7 -1.1641 0.0029
-8 -4 8 -1.1948 0.0086
-8 -4 9 0.8337 0.0105
-8 -4 10 0.1254 -0.0021
-8 -4 11 -1.1686 -0.0033
-8 -4 12 -0.8245 0.0088
-8 -4 13 1.1670 -0.0045
-8 -4 14 0.7067 0.0031
-8 -4 15 -0.6534 0.0069
-8 -4 16 -0.5147 0.0054
-8 -4 17 1.0203 -0.0345
-8 -4 18 0.5575 -0.0010
-8 -4 19 -0.9034 -0.0062
-8 -3 1 0.1456 -0.0173
-8 -3 2 2.4307 -0.0146
-8 -3 3 -0.1780 -0.0147
-8 -3 4 -1.2239 -0.0126
-8 -3 5 0.1558 0.0164
-8 -3 6 1.8052 0.0154
-8 -3 7 -0.2839 0.0180
-8 -3 8 -0.8834 -0.0104
-8 -3 9 0.8874 0.0048
-8 -3 10 0.8429 0.0027
-8 -3 11 -1.4209 0.0026
-8 -3 12 -1.0354 -0.0006
-8 -3 13 1.8296 -0.0081
-8 -3 14 0.3965 -0.0050
-8 -3 15 -1.2866 0.0184
-8 -3 16 -0.0755 0.0069
-8 -3 17 1.4507 -0.0210
-8 -3 18 0.1517 0.0333
-8 -3 19 -0.9311 -0.0041
-8 -3 20 -0.2233 -0.0131
-8 -2 1 1.6680 -0.0097
-8 -2 2 1.6397 0.0003
-8 -2 3 -1.1556 -0.0123
-8 -2 4 -2.0089 -0.0098
-8 -2 5 -0.4092 -0.0064
-8 -2 6 1.9196 0.0018
-8 -2 7 -0.8313 0.0105
-8 -2 8 -1.3418 -0.0037
-8 -2 9 1.7163 -0.0000
-8 -2 10 1.1192 -0.0032
-8 -2 11 -2.3983 0.0123
-8 -2 12 -0.2931 0.0056
-8 -2 13 2.3534 0.0037
-8 -2 14 -0.2473 0.0082
-8 -2 15 -1.4520 0.0188
-8 -2 16 0.0463 -0.0143
-8 -2 17 1.2381 0.0035
-8 -2 18 0.1185 0.0384
-8 -2 19 -0.6492 -0.0180
-8 -2 20 -0.3797 -0.0018
-8 -1 1 2.8000 -0.0241
-8 -1 2 1.7083 -0.0078
-8 -1 3 -0.9997 0.0101
-8 -1 4 -2.9249 0.0035
-8 -1 5 0.9215 -0.0054
-8 -1 6 2.9251 -0.0039
-8 -1 7 -2.8593 0.0015
-8 -1 8 -2.0878 0.0029
-8 -1 9 2.6761 -0.0177
-8 -1 10 -0.1245 -0.0148
-8 -1 11 -3.2764 -0.0057
-8 -1 12 0.8654 -0.0191
-8 -1 13 1.9704 0.0006
-8 -1 14 -0.6088 0.0149
-8 -1 15 -1.3314 -0.0011
-8 -1 16 -0.1358 -0.0223
-8 -1 17 0.9391 0.0233
-8 -1 18 -0.0224 0.0246
-8 -1 19 -0.8000 0.0068
-8 -1 20 -0.3888 0.0267
-8 0 1 2.5824 -0.0190
-8 0 2 2.4520 0.0151
-8 0 3 -2.0124 0.0201
-8 0 4 -4.0659 -0.0093
-8 0 5 4.4883 0.0108
-8 0 6 4.1222 0.0039
-8 0 7 -4.1744 0.0091
-8 0 8 -0.1205 0.0073
-8 0 9 4.0210 -0.0123
-8 0 10 -1.6953 0.0002
-8 0 11 -2.8065 -0.0113
-8 0 12 1.3359 -0.0148
-8 0 13 1.0520 0.0138
-8 0 14 -0.3776 0.0106
-8 0 15 -1.4517 -0.0166
-8 0 16 -0.0233 -0.0167
-8 0 17 1.3088 -0.0111
-8 0 18 -0.2422 -0.0417
-8 0 19 -1.2510 -0.0241
-8 0 20 -0.2555 0.0064
-8 1 1 3.0113 -0.0232
-8 1 2 2.8001 0.0232
-8 1 3 -5.5166 -0.0069
-8 1 4 -4.4979 -0.0188
-8 1 5 7.2757 0.0210
-8 1 6 1.8233 0.0031
-8 1 7 -5.1858 0.0068
-8 1 8 2.4649 -0.0041
-8 1 9 3.5608 0.0036
-8 1 10 -1.9439 0.0080
-8 1 11 -0.4507 -0.0091
-8 1 12 1.1588 0.0007
-8 1 13 0.6573 0.0165
-8 1 14 -0.1393 0.0084
-8 1 15 -2.0733 0.0081
-8 1 16 0.2910 0.0225
-8 1 17 1.5590 0.0146
-8 1 18 -0.7223 -0.0017
-8 1 19 -1.3676 -0.0197
-8 1 20 0.1385 -0.0228
-8 2 1 4.5506 -0.0024
-8 2 2 1.7671 0.0164
-8 2 3 -8.8710 -0.0191
-8 2 4 -2.3087 0.0009
-8 2 5 7.6338 0.0120
-8 2 6 -1.9284 -0.0056
-8 2 7 -3.6364 -0.0110
-8 2 8 3.4680 -0.0238
-8 2 9 0.2095 -0.0033
-8 2 10 -1.9787 -0.0036
-8 2 11 0.8243 0.0095
-8 2 12 0.6512 0.0128
-8 2 13 1.3494 -0.0020
-8 2 14 -0.1735 -0.0114
-8 2 15 -1.9187 0.0003
-8 2 16 1.3046 -0.0043
-8 2 17 1.3510 -0.0069
-8 2 18 -1.3100 0.0093
-8 2 19 -1.1568 0.0069
-8 2 20 0.2933 0.0204
-8 3 1 6.2363 0.0113
-8 3 2 -0.5040 0.0000
-8 3 3 -8.8135 0.0032
-8 3 4 1.6776 0.0271
-8 3 5 5.1449 0.0118
-8 3 6 -4.1369 0.0167
-8 3 7 -0.3999 0.0072
-8 3 8 2.9380 -0.0021
-8 3 9 -1.4421 -0.0070
-8 3 10 -0.9594 -0.0148
-8 3 11 -0.0191 0.0119
-8 3 12 0.2427 0.0125
-8 3 13 1.3606 -0.0066
-8 3 14 -1.4598 -0.0180
-8 3 15 -0.8792 0.0025
-8 3 16 2.3958 -0.0008
-8 3 17 0.7432 -0.0151
-8 3 18 -1.2921 -0.0090
-8 3 19 -0.3922 -0.0041
-8 3 20 0.4076 -0.0335
-8 4 1 5.8178 -0.0172
-8 4 2 -3.0743 -0.0305
-8 4 3 -5.8027 -0.0049
-8 4 4 4.1598 -0.0154
-8 4 5 2.4438 -0.0316
-8 4 6 -2.4342 -0.0045
-8 4 7 1.2881 0.0022
-8 4 8 0.1672 0.0089
-8 4 9 -1.1070 0.0075
-8 4 10 -0.2777 0.0048
-8 4 11 -0.9579 0.0077
-8 4 12 1.5506 0.0163
-8 4 13 0.4489 0.0088
-8 4 14 -2.8734 -0.0081
-8 4 15 0.5910 0.0054
-8 4 16 2.5098 0.0012
-8 4 17 -0.1464 -0.0104
-8 4 18 -1.1016 0.0424
-8 4 19 -0.0397 0.0388
-8 4 20 0.3948 -0.0905
-8 5 1 2.7452 0.0114
-8 5 2 -4.2483 0.0092
-8 5 3 -2.4371 0.0218
-8 5 4 2.4080 -0.0077
-8 5 5 0.3222 -0.0238
-8 5 6 1.3484 -0.0089
-8 5 7 1.6524 -0.0091
-8 5 8 -1.2377 -0.0110
-8 5 9 0.3556 0.0058
-8 5 10 -1.4537 0.0009
-8 5 11 -1.4080 -0.0204
-8 5 12 2.5802 -0.0125
-8 5 13 -1.4031 -0.0043
-8 5 14 -2.6551 0.0038
-8 5 15 1.8738 0.0067
-8 5 16 1.7042 -0.0082
-8 5 17 -0.2712 0.0101
-8 5 18 -0.4855 0.1033
-8 5 19 0.2337 0.0313
-8 5 20 0.5972 -0.1400
-8 6 1 -0.0321 0.0155
-8 6 2 -2.7032 0.0098
-8 6 3 0.0172 0.0145
-8 6 4 -0.8717 0.0165
-8 6 5 -0.4387 0.0135
-8 6 6 2.9863 0.0150
-8 6 7 -0.1212 -0.0002
-8 6 8 -1.0640 -0.0060
-8 6 9 1.5585 0.0142
-8 6 10 -2.0816 0.0107
-8 6 11 0.3935 0.0038
-8 6 12 1.9305 -0.0135
-8 6 13 -3.6123 -0.0144
-8 6 14 -1.1015 0.0010
-8 6 15 2.0658 -0.0236
-8 6 16 0.4902 -0.0392
-8 6 17 -0.2052 0.0175
-8 6 18 -0.5644 0.0799
-8 6 19 0.2859 -0.0229
-8 7 1 -0.9067 0.0006
-8 7 2 0.4616 -0.0335
-8 7 3 0.6823 -0.0265
-8 7 4 -2.6010 -0.0002
-8 7 5 1.1652 0.0113
-8 7 6 3.1540 0.0044
-8 7 7 -1.7233 -0.0031
-8 7 8 -0.4970 0.0017
-8 7 9 0.1484 -0.0173
-8 7 10 -2.2312 -0.0219
-8 7 11 3.2009 0.0142
-8 7 12 0.3598 0.0012
-8 7 13 -4.1417 -0.0012
-8 7 14 0.8030 0.0168
-8 7 15 1.4161 -0.0049
-8 7 16 0.0342 0.0187
-8 7 17 0.1611 0.0776
-8 7 18 -0.6993 0.0104
-8 7 19 0.2000 -0.1221
-8 8 1 -0.8982 0.0140
-8 8 2 2.4383 -0.0101
-8 8 3 -0.7094 -0.0041
-8 8 4 -2.7151 0.0162
-8 8 5 3.1160 0.0200
-8 8 6 2.1117 -0.0124
-8 8 7 -1.7479 0.0035
-8 8 8 0.8720 0.0323
-8 8 9 -1.5959 -0.0008
-8 8 10 -1.1669 -0.0182
-8 8 11 4.2598 0.0150
-8 8 12 -2.0598 -0.0036
-8 8 13 -3.0329 -0.0143
-8 8 14 2.2099 0.0059
-8 8 15 0.8116 -0.0290
-8 8 16 -0.1645 0.0072
-8 8 17 -0.1238 0.0666
-8 8 18 -0.5080 -0.0036
-8 8 19 0.5247 -0.0651
-8 9 1 0.0580 -0.0077
-8 9 2 2.8394 0.0012
-8 9 3 -3.0476 -0.0119
-8 9 4 -2.0253 0.0143
-8 9 5 4.2002 0.0175
-8 9 6 0.5357 -0.0190
-8 9 7 -1.5313 -0.0212
-8 9 8 0.5702 -0.0103
-8 9 9 -2.5529 -0.0108
-8 9 10 1.6648 -0.0138
-8 9 11 3.7220 0.0127
-8 9 12 -4.0356 -0.0278
-8 9 13 -1.8006 -0.0266
-8 9 14 2.2959 0.0352
-8 9 15 0.7840 0.0343
-8 9 16 0.1952 0.0519
-8 9 17 -0.3951 -0.0161
-8 9 18 -0.4925 -0.1140
-8 10 1 1.4163 0.0076
-8 10 2 2.4174 0.0137
-8 10 3 -4.8867 -0.0154
-8 10 4 -1.2101 0.0029
-8 10 5 4.0936 0.0074
-8 10 6 -0.1008 0.0240
-8 10 7 -0.8194 0.0054
-8 10 8 -1.1083 -0.0002
-8 10 9 -2.2762 0.0089
-8 10 10 4.1531 0.0031
-8 10 11 2.0041 0.0259
-8 10 12 -4.1669 -0.0144
-8 10 13 -0.3725 -0.0245
-8 10 14 1.5479 -0.0426
-8 10 15 0.2891 0.0118
-8 10 16 0.2658 0.1033
-8 10 17 -0.1322 0.0117
-8 10 18 0.0885 -0.0609
-8 11 1 3.4656 0.0177
-8 11 2 1.5845 0.0100
-8 11 3 -5.3208 0.0060
-8 11 4 0.1302 -0.0123
-8 11 5 3.2327 -0.0127
-8 11 6 -0.5004 0.0210
-8 11 7 -1.0158 -0.0100
-8 11 8 -2.7028 0.0114
-8 11 9 -0.3549 0.0200
-8 11 10 5.1040 -0.0060
-8 11 11 -0.3094 -0.0178
-8 11 12 -3.5124 0.0355
-8 11 13 0.9933 0.0871
-8 11 14 1.4053 0.0012
-8 11 15 0.1640 0.0608
-8 11 16 0.1213 0.0590
-8 11 17 -0.4281 -0.0662
-8 12 1 4.7707 -0.0201
-8 12 2 -0.0601 0.0085
-8 12 3 -4.6684 0.0140
-8 12 4 1.7636 -0.0317
-8 12 5 2.8923 -0.0095
-8 12 6 -0.2173 0.0049
-8 12 7 -1.7519 -0.0313
-8 12 8 -3.3315 -0.0124
-8 12 9 1.5625 0.0059
-8 12 10 4.4419 -0.0240
-8 12 11 -2.2486 -0.1196
-8 12 12 -3.0636 -0.0655
-8 12 13 1.4614 -0.0551
-8 12 14 1.0409 -0.0714
-8 12 15 0.2196 0.0728
-8 12 16 0.3727 0.0543
-8 13 1 4.6820 -0.0413
-8 13 2 -1.7448 0.0234
-8 13 3 -3.8094 0.0050
-8 13 4 1.7389 -0.0207
-8 13 5 1.9344 0.0072
-8 13 6 -0.0587 0.0284
-8 13 7 -2.2370 0.0248
-8 13 8 -2.6140 0.0141
-8 13 9 3.2018 0.0545
-8 13 10 3.4500 0.0709
-8 13 11 -3.4009 0.0170
-8 13 12 -2.3378 0.0651
-8 13 13 1.8180 -0.0157
-8 13 14 0.6658 -0.0084
-8 13 15 -0.0459 -0.0653
-8 14 1 4.0095 0.0033
-8 14 2 -1.4333 0.0215
-8 14 3 -1.8603 0.0108
-8 14 4 1.4834 0.0028
-8 14 5 1.5795 -0.0232
-8 14 6 0.2405 -0.0042
-8 14 7 -2.9945 -0.0054
-8 14 8 -2.2703 -0.0327
-8 14 9 3.8840 -0.0043
-8 14 10 2.0948 0.0062
-8 14 11 -3.8772 -0.0213
-8 14 12 -1.2094 0.0039
-8 14 13 1.7179 0.0088
-8 14 14 0.5059 0.2115
-8 14 15 0.0004 0.1202
-8 15 1 2.0208 -0.0172
-8 15 2 -1.6046 -0.0354
-8 15 3 -1.0553 0.0206
-8 15 4 0.9210 0.0051
-8 15 5 2.1173 -0.0016
-8 15 6 1.3064 0.0164
-8 15 7 -2.7999 0.0046
-8 15 8 -0.9460 -0.0269
-8 15 9 4.0246 -0.0208
-8 15 10 0.1317 0.0045
-8 15 11 -3.3257 -0.0522
-8 15 12 -0.0212 -0.1114
-8 15 13 0.8053 -0.2026
-8 15 14 0.0550 -0.1050
-8 16 1 0.6853 -0.0193
-8 16 2 -2.0317 0.0079
-8 16 3 -1.0649 0.0224
-8 16 4 -0.0483 -0.0561
-8 16 5 1.6568 -0.0217
-8 16 6 0.3945 -0.0029
-8 16 7 -2.9663 0.0780
-8 16 8 0.9482 0.0284
-8 16 9 3.3527 0.0471
-8 16 10 -1.1124 0.0883
-8 16 11 -1.2908 0.0463
-8 16 12 0.8214 0.1643
-8 17 1 -0.4761 -0.0127
-8 17 2 -1.8395 0.0736
-8 17 3 -0.2047 0.0446
-8 17 4 0.4818 0.0040
-8 17 5 1.7606 -0.0526
-8 17 6 -1.0744 -0.0604
-8 17 7 -2.6307 0.0615
-8 17 8 1.8085 -0.1200
-8 17 9 1.1343 -0.0085
-8 17 10 -1.3808 -0.0258
-8 17 11 0.2832 -0.0982
-8 18 1 -1.2544 0.0209
-8 18 2 -1.4445 -0.0265
-8 18 3 -0.0988 0.0151
-8 18 4 0.9705 0.0676
-8 18 5 1.6326 -0.0963
-8 18 6 -1.8217 0.0808
-8 18 7 -1.0930 0.1499
-8 18 8 1.6840 -0.1877
-8 18 9 -0.2812 -0.0096
-8 19 1 -0.8062 -0.0252
-8 19 2 -0.5696 -0.1143
-8 19 3 -0.2420 0.1329
-8 19 4 1.2347 0.0680
-8 19 5 0.8405 -0.1862
-8 19 6 -1.7859 0.1845
-8 19 7 -0.0762 0.1392
-8 20 1 -0.3493 -0.2240
-8 20 2 -0.4067 -0.1910
-8 20 3 -0.2311 0.1650
-8 20 4 1.1934 -0.0208
-7 -14 1 0.4705 0.0120
-7 -14 2 0.2291 -0.0473
-7 -14 3 -0.7315 -0.0299
-7 -14 4 -0.3452 -0.0050
-7 -14 5 0.3773 -0.0017
-7 -14 6 -0.1789 0.0095
-7 -14 7 0.8860 0.0192
-7 -14 8 0.1960 0.0503
-7 -14 9 -0.9293 -0.1226
-7 -13 1 0.6596 0.0028
-7 -13 2 -0.1408 -0.0185
-7 -13 3 -1.0959 0.0206
-7 -13 4 0.1254 0.0312
-7 -13 5 0.2720 0.0293
-7 -13 6 -0.3203 0.0207
-7 -13 7 0.7423 0.0138
-7 -13 8 -0.5104 0.0150
-7 -13 9 -0.8335 -0.0865
-7 -13 10 1.0880 -0.0046
-7 -13 11 0.5051 0.0197
-7 -13 12 -1.4636 -0.0234
-7 -12 1 0.3869 -0.0019
-7 -12 2 -0.4817 -0.0242
-7 -12 3 -0.8838 -0.0166
-7 -12 4 0.7565 -0.0175
-7 -12 5 0.3716 0.0304
-7 -12 6 0.0404 0.0495
-7 -12 7 0.2975 -0.0045
-7 -12 8 -1.2452 -0.0317
-7 -12 9 -0.5893 0.0011
-7 -12 10 1.3976 0.0847
-7 -12 11 -0.0381 0.0121
-7 -12 12 -1.7324 -0.0296
-7 -12 13 0.7269 -0.0030
-7 -12 14 0.3476 0.0194
-7 -11 1 0.1673 0.0442
-7 -11 2 -0.2432 0.0079
-7 -11 3 -0.3480 -0.0167
-7 -11 4 1.1397 -0.0481
-7 -11 5 0.2783 -0.0063
-7 -11 6 0.1254 0.0242
-7 -11 7 0.1516 -0.0219
-7 -11 8 -0.8003 -0.0288
-7 -11 9 0.0923 0.0020
-7 -11 10 1.5285 -0.0027
-7 -11 11 -0.4418 -0.0098
-7 -11 12 -1.6438 0.0040
-7 -11 13 1.1056 -0.0117
-7 -11 14 0.5822 0.0147
-7 -11 15 -0.1404 -0.0144
-7 -10 1 0.0599 0.0294
-7 -10 2 -0.4200 -0.0095
-7 -10 3 -0.2098 0.0090
-7 -10 4 1.3824 -0.0097
-7 -10 5 -0.2624 -0.0040
-7 -10 6 -0.2266 0.0022
-7 -10 7 0.2289 0.0096
-7 -10 8 -0.6843 0.0681
-7 -10 9 -0.2258 0.0402
-7 -10 10 1.3543 -0.0400
-7 -10 11 -0.3414 -0.0127
-7 -10 12 -1.3900 -0.0294
-7 -10 13 0.6610 -0.0421
-7 -10 14 0.2833 0.0131
-7 -10 15 -0.0135 -0.0179
-7 -10 16 -0.2454 -0.0190
-7 -9 1 0.4969 0.0036
-7 -9 2 -1.0173 -0.0200
-7 -9 3 0.0565 -0.0095
-7 -9 4 1.1656 -0.0325
-7 -9 5 -1.3950 -0.0200
-7 -9 6 0.1481 -0.0030
-7 -9 7 1.1427 0.0193
-7 -9 8 -0.6893 0.0498
-7 -9 9 -0.5301 0.0052
-7 -9 10 1.2472 -0.0017
-7 -9 11 -0.3131 0.0413
-7 -9 12 -1.1254 -0.0155
-7 -9 13 0.2887 -0.0255
-7 -9 14 0.0695 -0.0040
-7 -9 15 0.0338 -0.0317
-7 -9 16 -0.5007 -0.0149
-7 -9 17 -0.6139 0.0223
-7 -8 1 0.2950 0.0091
-7 -8 2 -1.6640 0.0227
-7 -8 3 1.1806 0.0026
-7 -8 4 0.4712 -0.0366
-7 -8 5 -2.3495 -0.0368
-7 -8 6 1.0146 -0.0035
-7 -8 7 1.4013 0.0310
-7 -8 8 -0.8909 0.0197
-7 -8 9 0.0501 -0.0179
-7 -8 10 1.4981 -0.0057
-7 -8 11 -0.1887 -0.0032
-7 -8 12 -0.4375 -0.0126
-7 -8 13 0.4440 0.0122
-7 -8 14 0.2438 0.0050
-7 -8 15 0.5335 -0.0300
-7 -8 16 -0.4358 -0.0162
-7 -8 17 -0.9352 0.0176
-7 -8 18 0.6037 0.0081
-7 -7 1 -0.9164 0.0055
-7 -7 2 -1.3378 0.0116
-7 -7 3 2.3336 0.0180
-7 -7 4 -0.9892 0.0158
-7 -7 5 -2.4316 -0.0090
-7 -7 6 1.7873 -0.0063
-7 -7 7 0.6899 0.0029
-7 -7 8 -1.2918 -0.0033
-7 -7 9 0.3866 0.0155
-7 -7 10 1.0361 0.0168
-7 -7 11 -0.4118 -0.0117
-7 -7 12 -0.1172 -0.0131
-7 -7 13 0.2655 -0.0128
-7 -7 14 0.3673 0.0221
-7 -7 15 0.8921 0.0255
-7 -7 16 -0.5303 0.0168
-7 -7 17 -0.7373 0.0002
-7 -7 18 1.1228 -0.0281
-7 -6 1 -2.5803 -0.0005
-7 -6 2 0.5517 -0.0233
-7 -6 3 2.7606 0.0058
-7 -6 4 -2.5026 0.0040
-7 -6 5 -1.8069 -0.0078
-7 -6 6 2.0494 0.0062
-7 -6 7 -0.1770 0.0090
-7 -6 8 -1.6755 0.0043
-7 -6 9 0.3065 0.0141
-7 -6 10 0.5935 -0.0111
-7 -6 11 -0.4626 -0.0015
-7 -6 12 -0.3273 -0.0028
-7 -6 13 -0.0666 -0.0398
-7 -6 14 0.4846 0.0052
-7 -6 15 0.5129 0.0154
-7 -6 16 -0.9610 0.0258
-7 -6 17 -0.0706 0.0138
-7 -6 18 1.3578 -0.0154
-7 -6 19 -0.3228 -0.0311
-7 -5 1 -2.2963 0.0081
-7 -5 2 3.2030 0.0062
-7 -5 3 1.9721 0.0162
-7 -5 4 -3.3825 -0.0208
-7 -5 5 -0.7760 -0.0165
-7 -5 6 2.5438 -0.0163
-7 -5 7 -0.3814 -0.0111
-7 -5 8 -1.9670 0.0153
-7 -5 9 0.2114 0.0337
-7 -5 10 0.4929 -0.0136
-7 -5 11 -0.7365 -0.0074
-7 -5 12 -0.8959 -0.0041
-7 -5 13 0.1610 0.0020
-7 -5 14 0.8769 0.0283
-7 -5 15 -0.0297 -0.0081
-7 -5 16 -1.0713 -0.0055
-7 -5 17 0.7211 -0.0044
-7 -5 18 1.1242 -0.0172
-7 -5 19 -0.9475 -0.0453
-7 -4 1 -0.0245 0.0050
-7 -4 2 5.2151 0.0205
-7 -4 3 0.9353 -0.0176
-7 -4 4 -3.7524 -0.0261
-7 -4 5 -0.0933 0.0210
-7 -4 6 3.4169 0.0096
-7 -4 7 0.0338 -0.0111
-7 -4 8 -1.5203 -0.0099
-7 -4 9 0.9630 0.0172
-7 -4 10 0.6825 -0.0125
-7 -4 11 -1.1474 -0.0164
-7 -4 12 -1.0492 -0.0165
-7 -4 13 0.5389 0.0172
-7 -4 14 0.7675 0.0267
-7 -4 15 -0.4692 0.0021
-7 -4 16 -0.8569 0.0086
-7 -4 17 1.3088 0.0126
-7 -4 18 0.8945 -0.0029
-7 -4 19 -1.2921 -0.0261
-7 -4 20 -0.2341 -0.0034
-7 -3 1 1.6940 0.0132
-7 -3 2 4.9752 0.0222
-7 -3 3 -0.5097 -0.0346
-7 -3 4 -5.0019 -0.0250
-7 -3 5 -0.1613 -0.0035
-7 -3 6 3.5102 0.0085
-7 -3 7 -0.7493 0.0165
-7 -3 8 -0.9423 0.0048
-7 -3 9 1.9202 0.0073
-7 -3 10 0.1029 -0.0137
-7 -3 11 -1.5661 -0.0006
-7 -3 12 -0.2473 0.0065
-7 -3 13 0.9406 0.0187
-7 -3 14 0.5076 -0.0011
-7 -3 15 -0.7645 -0.0137
-7 -3 16 -0.8639 -0.0020
-7 -3 17 1.6009 0.0123
-7 -3 18 0.7728 -0.0053
-7 -3 19 -1.3626 0.0086
-7 -3 20 -0.2650 0.0242
-7 -2 1 3.6127 -0.0117
-7 -2 2 5.6010 0.0051
-7 -2 3 -2.0186 -0.0004
-7 -2 4 -6.5113 0.0092
-7 -2 5 1.6290 -0.0136
-7 -2 6 3.5021 -0.0069
-7 -2 7 -3.0804 0.0017
-7 -2 8 -0.7359 -0.0018
-7 -2 9 2.1265 -0.0059
-7 -2 10 -1.3268 -0.0152
-7 -2 11 -1.6788 -0.0027
-7 -2 12 0.4239 0.0014
-7 -2 13 0.8449 0.0090
-7 -2 14 0.5192 -0.0014
-7 -2 15 -1.1691 -0.0088
-7 -2 16 -0.9848 0.0073
-7 -2 17 1.7366 0.0148
-7 -2 18 0.1754 -0.0069
-7 -2 19 -1.4852 0.0208
-7 -2 20 0.0483 0.0029
-7 -1 1 5.1659 -0.0203
-7 -1 2 7.2736 0.0091
-7 -1 3 -4.8756 0.0093
-7 -1 4 -6.8084 0.0003
-7 -1 5 6.1565 0.0051
-7 -1 6 3.9946 0.0077
-7 -1 7 -3.7806 -0.0039
-7 -1 8 1.0004 -0.0095
-7 -1 9 1.6144 0.0019
-7 -1 10 -2.3163 0.0063
-7 -1 11 -0.7203 -0.0016
-7 -1 12 0.4950 -0.0108
-7 -1 13 0.8275 -0.0085
-7 -1 14 0.8628 -0.0132
-7 -1 15 -1.8265 -0.0205
-7 -1 16 -0.4216 -0.0041
-7 -1 17 2.1543 -0.0162
-7 -1 18 -0.7513 -0.0162
-7 -1 19 -1.6582 0.0125
-7 -1 20 0.2485 -0.0056
-7 0 1 7.0343 -0.0113
-7 0 2 6.3744 0.0338
-7 0 3 -9.9749 -0.0015
-7 0 4 -5.5761 -0.0098
-7 0 5 8.2970 0.0192
-7 0 6 1.2025 0.0102
-7 0 7 -2.8849 -0.0042
-7 0 8 3.1115 -0.0112
-7 0 9 0.2209 0.0189
-7 0 10 -1.3617 0.0134
-7 0 11 1.1158 0.0007
-7 0 12 -0.0776 -0.0022
-7 0 13 1.1986 0.0047
-7 0 14 0.6830 0.0109
-7 0 15 -2.7340 0.0139
-7 0 16 0.6525 0.0232
-7 0 17 2.3053 0.0013
-7 0 18 -1.3289 -0.0018
-7 0 19 -1.1463 -0.0320
-7 0 20 0.3738 -0.0218
-7 1 1 10.1040 -0.0001
-7 1 2 2.8393 0.0259
-7 1 3 -12.7121 -0.0214
-7 1 4 -1.7259 -0.0021
-7 1 5 6.3637 0.0047
-7 1 6 -2.7827 0.0009
-7 1 7 -0.6787 -0.0082
-7 1 8 2.1047 -0.0139
-7 1 9 -3.0272 0.0144
-7 1 10 0.1131 -0.0043
-7 1 11 2.0102 0.0055
-7 1 12 -0.1450 -0.0043
-7 1 13 2.2296 -0.0087
-7 1 14 -0.3559 -0.0073
-7 1 15 -2.7690 0.0017
-7 1 16 2.0744 0.0110
-7 1 17 1.4347 0.0168
-7 1 18 -1.8460 0.0214
-7 1 19 -0.5838 -0.0134
-7 1 20 0.2670 0.0270
-7 2 1 11.3740 0.0177
-7 2 2 -1.2528 0.0069
-7 2 3 -9.8013 -0.0050
-7 2 4 2.4518 0.0190
-7 2 5 2.2412 -0.0058
-7 2 6 -3.0390 0.0174
-7 2 7 2.7828 0.0036
-7 2 8 -0.1210 0.0004
-7 2 9 -4.0053 -0.0054
-7 2 10 1.0034 -0.0250
-7 2 11 0.2258 0.0082
-7 2 12 0.2167 0.0043
-7 2 13 2.4287 0.0048
-7 2 14 -2.3390 -0.0119
-7 2 15 -1.3130 -0.0022
-7 2 16 3.5457 0.0003
-7 2 17 0.3797 -0.0119
-7 2 18 -1.4974 -0.0323
-7 2 19 -0.1119 -0.0214
-7 2 20 -0.0157 0.0168
-7 3 1 8.4487 -0.0008
-7 3 2 -4.2497 -0.0260
-7 3 3 -4.6930 -0.0028
-7 3 4 2.8302 -0.0130
-7 3 5 -0.5785 -0.0308
-7 3 6 0.7046 0.0108
-7 3 7 3.3780 0.0009
-7 3 8 -2.9393 0.0190
-7 3 9 -1.4892 0.0047
-7 3 10 1.6791 0.0019
-7 3 11 -1.3115 0.0063
-7 3 12 1.5943 0.0050
-7 3 13 0.8434 0.0134
-7 3 14 -4.3186 -0.0135
-7 3 15 0.6380 0.0056
-7 3 16 3.3552 0.0151
-7 3 17 -0.8918 -0.0016
-7 3 18 -0.8947 -0.0020
-7 3 19 -0.0585 0.0368
-7 3 20 0.2094 -0.0217
-7 4 1 3.4700 0.0023
-7 4 2 -3.7295 -0.0027
-7 4 3 -1.7005 0.0243
-7 4 4 -1.9285 -0.0156
-7 4 5 -0.9705 -0.0195
-7 4 6 5.8774 -0.0086
-7 4 7 2.0041 -0.0230
-7 4 8 -4.3728 -0.0128
-7 4 9 0.8539 -0.0078
-7 4 10 0.4769 0.0173
-7 4 11 -1.1871 -0.0093
-7 4 12 2.9242 -0.0044
-7 4 13 -1.5773 0.0074
-7 4 14 -4.0721 -0.0070
-7 4 15 2.4271 0.0017
-7 4 16 1.8641 0.0019
-7 4 17 -1.1278 -0.0092
-7 4 18 -0.3502 0.0309
-7 4 19 -0.4319 0.0610
-7 4 20 0.6536 -0.0717
-7 5 1 -0.1826 0.0023
-7 5 2 0.2803 0.0081
-7 5 3 -0.7380 0.0197
-7 5 4 -6.7659 0.0043
-7 5 5 -0.0990 0.0192
-7 5 6 7.4383 0.0107
-7 5 7 -0.2067 0.0078
-7 5 8 -3.1730 -0.0054
-7 5 9 2.0838 0.0085
-7 5 10 -0.6850 0.0297
-7 5 11 0.7527 -0.0086
-7 5 12 2.1007 -0.0167
-7 5 13 -4.1057 -0.0165
-7 5 14 -1.8518 -0.0152
-7 5 15 2.8359 -0.0231
-7 5 16 -0.1899 -0.0116
-7 5 17 -0.6685 -0.0036
-7 5 18 -0.2685 0.0561
-7 5 19 -0.1367 0.0565
-7 5 20 1.5778 -0.0775
-7 6 1 -0.6602 -0.0145
-7 6 2 4.2078 -0.0159
-7 6 3 -1.6679 -0.0206
-7 6 4 -7.4499 -0.0158
-7 6 5 2.5277 -0.0057
-7 6 6 6.1207 -0.0115
-7 6 7 -2.2614 0.0075
-7 6 8 -1.8522 -0.0088
-7 6 9 0.7217 -0.0010
-7 6 10 -0.7973 0.0096
-7 6 11 3.7432 0.0119
-7 6 12 -0.0122 0.0056
-7 6 13 -5.0741 -0.0016
-7 6 14 0.7834 0.0061
-7 6 15 2.1598 -0.0063
-7 6 16 -1.1018 0.0132
-7 6 17 -0.1097 0.0083
-7 6 18 -0.9176 0.0294
-7 6 19 0.0376 -0.0328
-7 6 20 1.4866 -0.0915
-7 7 1 0.5299 -0.0062
-7 7 2 5.5448 -0.0006
-7 7 3 -3.6776 -0.0004
-7 7 4 -5.5095 0.0117
-7 7 5 4.8025 0.0043
-7 7 6 4.0499 -0.0069
-7 7 7 -2.2250 0.0241
-7 7 8 -0.0525 0.0224
-7 7 9 -1.4172 0.0038
-7 7 10 -0.0571 -0.0238
-7 7 11 4.8349 -0.0029
-7 7 12 -2.5942 -0.0166
-7 7 13 -3.8612 -0.0250
-7 7 14 2.4694 -0.0071
-7 7 15 0.9362 -0.0139
-7 7 16 -1.0622 0.0141
-7 7 17 0.3180 0.0597
-7 7 18 -0.6366 0.0833
-7 7 19 0.6663 -0.0755
-7 8 1 1.7688 -0.0130
-7 8 2 4.5046 -0.0024
-7 8 3 -5.5074 -0.0177
-7 8 4 -3.3150 0.0097
-7 8 5 5.4112 0.0008
-7 8 6 1.5644 -0.0183
-7 8 7 -1.8938 -0.0008
-7 8 8 0.3884 0.0161
-7 8 9 -2.2444 0.0164
-7 8 10 2.4701 -0.0056
-7 8 11 3.5617 0.0197
-7 8 12 -4.8616 -0.0182
-7 8 13 -1.8276 -0.0134
-7 8 14 2.9859 0.0314
-7 8 15 0.4020 0.0109
-7 8 16 -0.5916 -0.0221
-7 8 17 0.0016 0.0075
-7 8 18 -0.4924 0.0084
-7 8 19 0.6237 -0.1122
-7 9 1 3.2005 0.0078
-7 9 2 3.4338 0.0115
-7 9 3 -6.6355 -0.0198
-7 9 4 -2.0087 0.0106
-7 9 5 5.0108 -0.0003
-7 9 6 0.4450 -0.0010
-7 9 7 -1.2418 -0.0111
-7 9 8 -1.3424 -0.0065
-7 9 9 -2.0643 -0.0077
-7 9 10 5.0109 -0.0186
-7 9 11 1.1708 0.0117
-7 9 12 -5.3011 -0.0317
-7 9 13 -0.2073 -0.0291
-7 9 14 2.0773 0.0068
-7 9 15 0.0772 0.0414
-7 9 16 0.3248 0.0800
-7 9 17 0.4588 0.1022
-7 9 18 0.0425 -0.0365
-7 10 1 5.1460 0.0169
-7 10 2 2.5443 0.0050
-7 10 3 -6.7594 0.0016
-7 10 4 -0.5927 0.0198
-7 10 5 3.8711 0.0077
-7 10 6 0.0591 0.0206
-7 10 7 -0.6439 0.0033
-7 10 8 -2.9989 0.0320
-7 10 9 -0.4252 0.0187
-7 10 10 5.7681 -0.0150
-7 10 11 -1.3676 0.0012
-7 10 12 -4.1034 0.0247
-7 10 13 1.2805 0.0451
-7 10 14 1.3069 0.0003
-7 10 15 -0.4066 -0.0381
-7 10 16 0.3021 -0.0028
-7 10 17 0.3066 0.0650
-7 10 18 0.2586 -0.0670
-7 11 1 6.8083 -0.0013
-7 11 2 0.4699 -0.0077
-7 11 3 -5.8940 -0.0157
-7 11 4 1.5447 -0.0207
-7 11 5 3.0080 -0.0068
-7 11 6 0.1438 -0.0132
-7 11 7 -0.9643 -0.0388
-7 11 8 -3.8727 0.0080
-7 11 9 1.5264 0.0001
-7 11 10 4.8612 -0.0508
-7 11 11 -3.3255 -0.0920
-7 11 12 -3.1426 -0.0526
-7 11 13 1.8592 0.0099
-7 11 14 0.9515 0.0750
-7 11 15 -0.1221 0.0258
-7 11 16 0.5531 0.0115
-7 11 17 0.0942 0.0775
-7 12 1 6.2505 -0.0093
-7 12 2 -2.3689 0.0209
-7 12 3 -4.5215 -0.0124
-7 12 4 2.0637 -0.0055
-7 12 5 1.9163 0.0286
-7 12 6 0.7627 0.0110
-7 12 7 -1.3527 0.0010
-7 12 8 -3.4573 0.0243
-7 12 9 3.2645 0.0345
-7 12 10 3.5980 0.0306
-7 12 11 -4.2664 0.0129
-7 12 12 -2.1009 -0.0180
-7 12 13 1.8784 -0.0598
-7 12 14 0.1218 0.0217
-7 12 15 -0.2484 -0.1384
-7 12 16 0.3976 -0.1138
-7 13 1 4.6219 0.0138
-7 13 2 -2.6866 0.0064
-7 13 3 -2.0472 -0.0273
-7 13 4 1.2791 0.0097
-7 13 5 1.1188 0.0201
-7 13 6 1.0519 -0.0027
-7 13 7 -2.4798 -0.0073
-7 13 8 -2.8309 -0.0103
-7 13 9 4.5402 -0.0013
-7 13 10 2.1289 -0.0016
-7 13 11 -4.4369 0.0626
-7 13 12 -0.4324 0.0728
-7 13 13 1.7553 0.0888
-7 13 14 -0.2379 0.2092
-7 13 15 -0.1678 -0.0768
-7 14 1 1.8533 0.0072
-7 14 2 -1.9637 -0.0152
-7 14 3 -0.3315 -0.0150
-7 14 4 0.6963 0.0119
-7 14 5 1.8513 0.0213
-7 14 6 1.6422 -0.0122
-7 14 7 -3.1882 -0.0511
-7 14 8 -1.4727 -0.0412
-7 14 9 4.8464 -0.0133
-7 14 10 -0.2652 -0.0789
-7 14 11 -3.6473 -0.0501
-7 14 12 1.0145 -0.0770
-7 14 13 0.6068 -0.0939
-7 14 14 -0.4732 -0.0046
-7 14 15 -0.0727 -0.0753
-7 15 1 -0.1462 -0.0237
-7 15 2 -1.9501 0.0230
-7 15 3 -0.5544 -0.0064
-7 15 4 -0.3264 -0.0215
-7 15 5 1.7058 0.0340
-7 15 6 0.6373 0.0221
-7 15 7 -3.3845 -0.0088
-7 15 8 1.0769 0.0301
-7 15 9 4.1487 0.1092
-7 15 10 -2.0468 0.0044
-7 15 11 -1.2642 0.0671
-7 15 12 1.6520 0.1391
-7 15 13 -0.3460 0.0255
-7 16 1 -0.6701 -0.0013
-7 16 2 -1.0349 0.1029
-7 16 3 0.0672 0.0124
-7 16 4 -0.0420 -0.0258
-7 16 5 1.5542 -0.0276
-7 16 6 -1.3157 -0.0215
-7 16 7 -3.2282 -0.0570
-7 16 8 2.4404 -0.0256
-7 16 9 1.5468 0.1087
-7 16 10 -2.3075 -0.0893
-7 16 11 0.9088 -0.0244
-7 16 12 1.0292 0.1706
-7 17 1 -1.2995 0.0030
-7 17 2 -0.3611 0.0313
-7 17 3 0.0287 0.0058
-7 17 4 0.5263 0.0026
-7 17 5 1.8218 -0.0358
-7 17 6 -2.0118 0.0841
-7 17 7 -1.4140 -0.0567
-7 17 8 2.4589 -0.0578
-7 17 9 -0.7383 0.0810
-7 17 10 -1.0495 -0.1899
-7 17 11 1.1674 -0.1293
-7 18 1 -0.5587 -0.0116
-7 18 2 0.3546 -0.0179
-7 18 3 -0.7666 0.0489
-7 18 4 0.6174 -0.0691
-7 18 5 1.0793 -0.0478
-7 18 6 -2.0913 0.1885
-7 18 7 0.1107 -0.0300
-7 18 8 1.0806 0.1201
-7 18 9 -1.1353 0.1679
-7 19 1 0.1566 -0.1548
-7 19 2 0.3310 -0.0117
-7 19 3 -0.7568 0.0531
-7 19 4 1.0581 -0.1439
-7 19 5 0.2797 0.0467
-7 19 6 -1.1031 0.0998
-7 19 7 0.6366 -0.1872
-7 20 1 0.1208 -0.0710
-7 20 2 -0.4207 0.1107
-7 20 3 -0.3317 -0.0990
-7 20 4 0.6787 -0.2109
-6 -15 1 0.1415 -0.0266
-6 -15 2 -0.1122 -0.1334
-6 -15 3 -0.4511 -0.0020
-6 -15 4 0.2954 0.0362
-6 -15 5 0.1651 0.0326
-6 -15 6 -0.4531 -0.0608
-6 -15 7 0.4101 0.0042
-6 -15 8 0.3781 0.1499
-6 -14 1 0.4702 -0.0220
-6 -14 2 -0.4290 -0.0479
-6 -14 3 -0.7654 0.0229
-6 -14 4 0.6533 0.0089
-6 -14 5 -0.2553 0.0227
-6 -14 6 -0.7872 -0.0306
-6 -14 7 0.6897 0.0453
-6 -14 8 0.2945 0.0612
-6 -14 9 -0.4535 -0.1073
-6 -14 10 0.4881 -0.0030
-6 -14 11 0.0054 0.0327
-6 -13 1 0.0205 -0.0563
-6 -13 2 -0.9540 -0.0242
-6 -13 3 -0.4132 0.0022
-6 -13 4 1.4602 -0.0156
-6 -13 5 -0.4358 0.0365
-6 -13 6 -0.7481 0.0448
-6 -13 7 0.5340 0.0462
-6 -13 8 -0.3176 -0.0395
-6 -13 9 -0.5469 -0.0509
-6 -13 10 0.8025 0.0787
-6 -13 11 -0.2730 0.0092
-6 -13 12 -0.7734 -0.0386
-6 -13 13 0.7483 0.0241
-6 -12 1 -0.3458 -0.0151
-6 -12 2 -1.4007 -0.0098
-6 -12 3 0.0888 -0.0106
-6 -12 4 1.9839 -0.0363
-6 -12 5 -0.5880 0.0048
-6 -12 6 -0.3203 0.0338
-6 -12 7 1.0876 -0.0048
-6 -12 8 -0.0417 -0.0755
-6 -12 9 -0.4954 -0.0225
-6 -12 10 0.7500 0.0546
-6 -12 11 -0.5105 0.0214
-6 -12 12 -0.4688 -0.0067
-6 -12 13 0.9902 0.0046
-6 -12 14 -0.0714 -0.0002
-6 -12 15 0.0273 -0.0040
-6 -11 1 -0.4519 -0.0088
-6 -11 2 -1.7413 -0.0175
-6 -11 3 0.8928 0.0374
-6 -11 4 2.1149 0.0196
-6 -11 5 -1.5578 0.0046
-6 -11 6 -0.4847 -0.0044
-6 -11 7 1.4301 -0.0130
-6 -11 8 -0.2301 -0.0008
-6 -11 9 -0.7469 0.0064
-6 -11 10 0.9102 -0.0017
-6 -11 11 -0.2858 0.0074
-6 -11 12 -0.3651 -0.0138
-6 -11 13 0.2791 -0.0055
-6 -11 14 -0.1329 0.0050
-6 -11 15 0.3588 -0.0045
-6 -11 16 -0.1522 -0.0239
-6 -10 1 -0.5771 -0.0198
-6 -10 2 -2.1053 -0.0241
-6 -10 3 2.0244 0.0256
-6 -10 4 1.5469 0.0067
-6 -10 5 -2.7633 -0.0105
-6 -10 6 0.1827 -0.0327
-6 -10 7 1.9213 -0.0194
-6 -10 8 -0.9825 0.0243
-6 -10 9 -1.0767 0.0243
-6 -10 10 0.9180 0.0280
-6 -10 11 -0.0744 0.0284
-6 -10 12 -0.1659 -0.0167
-6 -10 13 -0.2133 0.0002
-6 -10 14 -0.1239 0.0153
-6 -10 15 0.2593 -0.0035
-6 -10 16 -0.5571 -0.0406
-6 -10 17 -0.5520 -0.0470
-6 -9 1 -1.1207 -0.0067
-6 -9 2 -1.6407 0.0157
-6 -9 3 3.6738 0.0137
-6 -9 4 0.0426 -0.0127
-6 -9 5 -3.7645 -0.0206
-6 -9 6 1.2248 -0.0208
-6 -9 7 2.0099 -0.0004
-6 -9 8 -1.1622 0.0052
-6 -9 9 -0.4506 -0.0123
-6 -9 10 1.0471 -0.0025
-6 -9 11 0.2365 0.0070
-6 -9 12 0.2140 0.0103
-6 -9 13 -0.0958 0.0274
-6 -9 14 0.4459 0.0077
-6 -9 15 0.6430 -0.0191
-6 -9 16 -0.5967 -0.0088
-6 -9 17 -0.9611 -0.0132
-6 -9 18 0.4609 -0.0296
-6 -8 1 -2.6141 0.0094
-6 -8 2 -0.2732 0.0071
-6 -8 3 4.7309 0.0028
-6 -8 4 -1.9935 0.0087
-6 -8 5 -3.6594 -0.0158
-6 -8 6 1.9843 -0.0153
-6 -8 7 1.3327 0.0071
-6 -8 8 -1.3588 0.0176
-6 -8 9 -0.3236 0.0044
-6 -8 10 0.6565 -0.0162
-6 -8 11 0.2465 -0.0087
-6 -8 12 0.0776 0.0091
-6 -8 13 -0.1244 0.0140
-6 -8 14 0.8110 0.0122
-6 -8 15 0.8203 0.0009
-6 -8 16 -0.6765 0.0144
-6 -8 17 -0.7794 -0.0310
-6 -8 18 1.0812 -0.0422
-6 -7 1 -3.9400 0.0077
-6 -7 2 2.3627 -0.0231
-6 -7 3 4.3292 -0.0013
-6 -7 4 -4.1822 0.0152
-6 -7 5 -2.7639 -0.0010
-6 -7 6 2.5384 0.0080
-6 -7 7 0.7901 0.0039
-6 -7 8 -1.7269 0.0030
-6 -7 9 -0.4752 -0.0120
-6 -7 10 0.5286 -0.0207
-6 -7 11 -0.0060 0.0124
-6 -7 12 -0.5471 -0.0032
-6 -7 13 -0.2656 -0.0252
-6 -7 14 0.7212 -0.0005
-6 -7 15 0.3221 0.0202
-6 -7 16 -1.0398 0.0443
-6 -7 17 -0.1988 -0.0057
-6 -7 18 1.3957 -0.0234
-6 -7 19 -0.3442 -0.0161
-6 -6 1 -3.6519 0.0084
-6 -6 2 5.3496 -0.0133
-6 -6 3 2.8994 0.0051
-6 -6 4 -5.2447 -0.0102
-6 -6 5 -1.3161 -0.0018
-6 -6 6 3.2595 0.0119
-6 -6 7 0.4492 0.0046
-6 -6 8 -2.2632 0.0144
-6 -6 9 -0.2365 0.0056
-6 -6 10 0.5230 -0.0077
-6 -6 11 -0.5486 0.0060
-6 -6 12 -0.7668 -0.0115
-6 -6 13 0.1401 -0.0006
-6 -6 14 0.7634 0.0047
-6 -6 15 -0.0912 -0.0123
-6 -6 16 -1.2576 0.0105
-6 -6 17 0.5055 0.0126
-6 -6 18 1.3964 0.0027
-6 -6 19 -1.0497 -0.0297
-6 -5 1 -1.3081 0.0185
-6 -5 2 7.2052 0.0058
-6 -5 3 1.3335 -0.0090
-6 -5 4 -5.2278 -0.0148
-6 -5 5 -0.0462 0.0184
-6 -5 6 4.0980 0.0026
-6 -5 7 0.4218 -0.0245
-6 -5 8 -1.5882 -0.0172
-6 -5 9 0.9657 0.0085
-6 -5 10 0.1438 0.0023
-6 -5 11 -1.0202 -0.0179
-6 -5 12 -0.6067 -0.0218
-6 -5 13 0.1153 0.0270
-6 -5 14 0.6510 0.0261
-6 -5 15 -0.1708 0.0016
-6 -5 16 -1.3717 0.0177
-6 -5 17 1.1860 0.0198
-6 -5 18 1.3768 -0.0110
-6 -5 19 -1.5525 -0.0360
-6 -5 20 -0.2970 -0.0361
-6 -4 1 0.4770 0.0247
-6 -4 2 7.1679 0.0124
-6 -4 3 -0.1491 -0.0174
-6 -4 4 -5.8448 -0.0053
-6 -4 5 0.1039 0.0080
-6 -4 6 3.6995 0.0065
-6 -4 7 -0.5250 0.0079
-6 -4 8 -0.1312 -0.0055
-6 -4 9 1.7947 0.0003
-6 -4 10 -0.8733 -0.0111
-6 -4 11 -0.4735 -0.0111
-6 -4 12 0.2300 -0.0004
-6 -4 13 -0.0907 0.0129
-6 -4 14 0.6306 -0.0112
-6 -4 15 -0.4800 -0.0117
-6 -4 16 -1.5901 0.0189
-6 -4 17 1.9683 0.0120
-6 -4 18 1.1106 -0.0054
-6 -4 19 -1.9018 0.0099
-6 -4 20 -0.1133 -0.0102
-6 -3 1 2.4081 0.0026
-6 -3 2 7.7625 -0.0017
-6 -3 3 -2.0814 0.0124
-6 -3 4 -7.0281 0.0308
-6 -3 5 1.3778 -0.0153
-6 -3 6 2.5353 -0.0185
-6 -3 7 -2.5370 0.0040
-6 -3 8 1.0424 0.0031
-6 -3 9 0.9954 -0.0013
-6 -3 10 -2.2989 -0.0170
-6 -3 11 0.2190 0.0084
-6 -3 12 0.2828 0.0238
-6 -3 13 -0.1332 0.0146
-6 -3 14 1.0478 -0.0062
-6 -3 15 -1.3009 -0.0020
-6 -3 16 -1.4907 0.0097
-6 -3 17 2.6700 -0.0203
-6 -3 18 0.1176 -0.0164
-6 -3 19 -1.9139 0.0047
-6 -3 20 0.4978 -0.0105
-6 -2 1 5.8111 -0.0131
-6 -2 2 9.8529 -0.0200
-6 -2 3 -5.2177 0.0088
-6 -2 4 -6.5793 0.0279
-6 -2 5 5.2949 -0.0031
-6 -2 6 2.0068 -0.0082
-6 -2 7 -2.3934 -0.0150
-6 -2 8 2.5980 -0.0156
-6 -2 9 -1.0622 -0.0044
-6 -2 10 -2.3544 -0.0051
-6 -2 11 1.3669 0.0151
-6 -2 12 -0.4150 -0.0008
-6 -2 13 0.4042 -0.0179
-6 -2 14 1.3792 -0.0159
-6 -2 15 -2.3331 -0.0074
-6 -2 16 -0.3519 -0.0057
-6 -2 17 2.9441 -0.0267
-6 -2 18 -1.4376 0.0104
-6 -2 19 -1.6213 0.0032
-6 -2 20 0.8649 -0.0187
-6 -1 1 8.8145 -0.0025
-6 -1 2 8.1677 0.0074
-6 -1 3 -9.7224 0.0090
-6 -1 4 -4.1212 0.0120
-6 -1 5 6.3057 0.0063
-6 -1 6 -0.6158 0.0032
-6 -1 7 0.7978 -0.0126
-6 -1 8 3.8915 -0.0115
-6 -1 9 -3.6672 0.0092
-6 -1 10 -0.5801 0.0140
-6 -1 11 2.3097 0.0316
-6 -1 12 -1.1491 0.0017
-6 -1 13 1.5669 -0.0042
-6 -1 14 0.8280 0.0059
-6 -1 15 -3.0534 0.0038
-6 -1 16 1.5601 -0.0114
-6 -1 17 2.6811 -0.0243
-6 -1 18 -2.1209 0.0156
-6 -1 19 -0.6775 -0.0123
-6 -1 20 0.6422 0.0113
-6 -1 21 -0.6865 0.0437
-6 0 1 11.5423 -0.0067
-6 0 2 2.4422 0.0137
-6 0 3 -10.9564 -0.0035
-6 0 4 0.2273 0.0073
-6 0 5 2.0590 -0.0032
-6 0 6 -4.1896 -0.0019
-6 0 7 4.2478 -0.0068
-6 0 8 1.2772 0.0020
-6 0 9 -6.3715 0.0133
-6 0 10 1.8246 0.0062
-6 0 11 2.1824 0.0185
-6 0 12 -0.8205 -0.0190
-6 0 13 2.6959 -0.0107
-6 0 14 -1.0138 0.0002
-6 0 15 -2.8321 0.0102
-6 0 16 3.1088 0.0066
-6 0 17 1.1129 0.0167
-6 0 18 -2.1724 0.0345
-6 0 19 0.3000 -0.0083
-6 0 20 0.3733 0.0323
-6 0 21 -0.4504 0.0100
-6 1 1 12.0292 0.0083
-6 1 2 -1.7946 0.0082
-6 1 3 -5.6018 -0.0092
-6 1 4 3.5677 0.0077
-6 1 5 -3.2888 -0.0178
-6 1 6 -2.4313 -0.0010
-6 1 7 7.2274 -0.0023
-6 1 8 -3.2279 0.0118
-6 1 9 -6.5699 -0.0007
-6 1 10 2.4833 -0.0087
-6 1 11 0.0874 0.0063
-6 1 12 0.6921 -0.0145
-6 1 13 2.8761 -0.0004
-6 1 14 -3.3084 -0.0158
-6 1 15 -0.8614 -0.0060
-6 1 16 4.3162 -0.0141
-6 1 17 -0.5109 -0.0057
-6 1 18 -1.5600 -0.0098
-6 1 19 0.4144 -0.0090
-6 1 20 -0.1825 0.0340
-6 1 21 0.0180 -0.0481
-6 2 1 7.1979 0.0196
-6 2 2 -2.8328 -0.0151
-6 2 3 1.0468 -0.0182
-6 2 4 1.5458 -0.0097
-6 2 5 -5.9454 -0.0193
-6 2 6 3.5175 0.0082
-6 2 7 6.6019 0.0069
-6 2 8 -6.0148 0.0295
-6 2 9 -2.4782 0.0044
-6 2 10 2.3492 -0.0026
-6 2 11 -1.5725 -0.0134
-6 2 12 2.2700 -0.0078
-6 2 13 0.8398 0.0149
-6 2 14 -5.2095 -0.0031
-6 2 15 1.4610 0.0170
-6 2 16 3.6417 0.0151
-6 2 17 -1.7110 0.0143
-6 2 18 -0.3870 -0.0146
-6 2 19 0.2666 0.0161
-6 2 20 -0.0699 0.0076
-6 3 1 1.5542 0.0297
-6 3 2 0.1197 0.0030
-6 3 3 2.7891 0.0030
-6 3 4 -6.1624 -0.0170
-6 3 5 -5.0238 -0.0121
-6 3 6 9.2007 -0.0098
-6 3 7 3.1101 -0.0135
-6 3 8 -6.6835 -0.0025
-6 3 9 0.6788 -0.0058
-6 3 10 1.4434 0.0150
-6 3 11 -0.3610 -0.0122
-6 3 12 3.4828 0.0024
-6 3 13 -1.9895 0.0104
-6 3 14 -4.6786 -0.0063
-6 3 15 3.3973 -0.0014
-6 3 16 1.3302 0.0093
-6 3 17 -2.1071 0.0039
-6 3 18 -0.0304 -0.0161
-6 3 19 -0.5199 0.0504
-6 3 20 0.4915 -0.0095
-6 4 1 -0.5791 0.0006
-6 4 2 6.7524 0.0117
-6 4 3 1.5056 0.0157
-6 4 4 -12.8439 0.0117
-6 4 5 -2.9471 0.0270
-6 4 6 10.0861 0.0131
-6 4 7 0.5957 0.0157
-6 4 8 -4.4446 -0.0171
-6 4 9 0.9643 -0.0115
-6 4 10 0.2862 0.0121
-6 4 11 2.0915 -0.0136
-6 4 12 2.6247 -0.0029
-6 4 13 -4.4203 -0.0019
-6 4 14 -1.8756 -0.0101
-6 4 15 3.9571 -0.0157
-6 4 16 -1.1245 0.0202
-6 4 17 -1.1746 -0.0109
-6 4 18 -0.0841 -0.0163
-6 4 19 -0.4979 0.0559
-6 4 20 1.3575 -0.0452
-6 5 1 0.2482 -0.0194
-6 5 2 10.6827 -0.0032
-6 5 3 -1.3284 -0.0258
-6 5 4 -12.5310 -0.0213
-6 5 5 0.3938 -0.0199
-6 5 6 7.1302 -0.0072
-6 5 7 -0.8425 0.0201
-6 5 8 -2.3631 -0.0175
-6 5 9 -0.5955 0.0078
-6 5 10 0.5294 0.0217
-6 5 11 4.5887 0.0153
-6 5 12 0.1611 0.0117
-6 5 13 -5.4701 0.0052
-6 5 14 1.4170 -0.0108
-6 5 15 3.0235 -0.0113
-6 5 16 -2.5528 0.0241
-6 5 17 -0.5140 -0.0374
-6 5 18 -1.1197 -0.0001
-6 5 19 0.0683 0.0446
-6 5 20 1.8330 -0.0422
-6 6 1 2.8025 -0.0077
-6 6 2 9.5511 0.0325
-6 6 3 -4.9575 0.0219
-6 6 4 -8.5256 0.0102
-6 6 5 3.2712 -0.0289
-6 6 6 4.7506 -0.0068
-6 6 7 -0.4212 0.0108
-6 6 8 -1.2153 -0.0117
-6 6 9 -2.4317 0.0024
-6 6 10 1.4604 -0.0157
-6 6 11 5.3472 -0.0023
-6 6 12 -2.4991 -0.0068
-6 6 13 -4.4250 -0.0060
-6 6 14 3.4734 -0.0163
-6 6 15 1.2744 0.0090
-6 6 16 -2.1636 0.0236
-6 6 17 0.1636 -0.0047
-6 6 18 -1.3302 0.0614
-6 6 19 0.7252 -0.0331
-6 6 20 0.8673 -0.1254
-6 7 1 3.9696 -0.0311
-6 7 2 5.9703 0.0021
-6 7 3 -6.5503 0.0077
-6 7 4 -5.0565 0.0103
-6 7 5 3.8482 -0.0160
-6 7 6 3.0179 0.0078
-6 7 7 -0.1771 0.0101
-6 7 8 -1.0352 0.0244
-6 7 9 -2.5052 0.0339
-6 7 10 3.3840 0.0043
-6 7 11 3.6668 0.0119
-6 7 12 -4.7406 -0.0102
-6 7 13 -1.8999 -0.0075
-6 7 14 3.9780 -0.0121
-6 7 15 -0.3335 -0.0073
-6 7 16 -1.4341 -0.0459
-6 7 17 -0.0892 0.0003
-6 7 18 -0.6498 0.0899
-6 7 19 1.4232 -0.0329
-6 8 1 4.0394 0.0015
-6 8 2 3.5292 0.0075
-6 8 3 -6.5713 -0.0197
-6 8 4 -3.6308 -0.0199
-6 8 5 3.8372 -0.0311
-6 8 6 2.4332 -0.0085
-6 8 7 -0.5688 -0.0223
-6 8 8 -2.6379 -0.0121
-6 8 9 -1.7635 -0.0131
-6 8 10 5.4967 -0.0100
-6 8 11 0.9022 0.0108
-6 8 12 -5.6196 -0.0097
-6 8 13 0.1060 -0.0003
-6 8 14 2.8819 0.0176
-6 8 15 -0.6600 0.0447
-6 8 16 -0.0205 0.0415
-6 8 17 -0.1178 0.0702
-6 8 18 0.0450 -0.0124
-6 8 19 0.9594 -0.0867
-6 9 1 4.9274 0.0162
-6 9 2 3.2397 0.0214
-6 9 3 -6.0688 0.0219
-6 9 4 -2.7126 0.0316
-6 9 5 3.4196 0.0086
-6 9 6 2.1427 0.0282
-6 9 7 -0.1627 0.0222
-6 9 8 -3.8948 0.0220
-6 9 9 -0.4079 -0.0118
-6 9 10 6.1032 -0.0161
-6 9 11 -1.5032 -0.0009
-6 9 12 -4.3274 0.0009
-6 9 13 1.3054 -0.0028
-6 9 14 0.9915 -0.0460
-6 9 15 -1.0383 -0.0684
-6 9 16 0.3661 0.0435
-6 9 17 0.1034 0.1266
-6 9 18 0.9845 -0.0279
-6 10 1 6.3968 -0.0078
-6 10 2 1.8520 -0.0389
-6 10 3 -5.3085 -0.0230
-6 10 4 -0.3980 0.0010
-6 10 5 2.5535 -0.0155
-6 10 6 1.4791 -0.0038
-6 10 7 -0.0162 0.0018
-6 10 8 -4.3879 0.0159
-6 10 9 1.3432 -0.0142
-6 10 10 4.9587 -0.0239
-6 10 11 -3.3369 -0.0337
-6 10 12 -2.6712 -0.0188
-6 10 13 1.9204 0.0516
-6 10 14 0.3928 0.0683
-6 10 15 -0.6055 -0.0498
-6 10 16 0.0416 0.0086
-6 10 17 -0.3027 0.0083
-6 10 18 0.6477 -0.1457
-6 11 1 6.1989 0.0291
-6 11 2 -1.2829 -0.0041
-6 11 3 -4.0785 -0.0066
-6 11 4 0.9079 0.0037
-6 11 5 1.2342 -0.0141
-6 11 6 1.8801 -0.0077
-6 11 7 -0.2944 0.0101
-6 11 8 -4.1521 0.0093
-6 11 9 3.1317 -0.0166
-6 11 10 3.3218 0.0116
-6 11 11 -4.1917 -0.0000
-6 11 12 -1.5219 -0.0889
-6 11 13 1.5262 -0.0484
-6 11 14 -0.2026 0.0429
-6 11 15 -0.1884 -0.0661
-6 11 16 0.0980 0.0518
-6 11 17 0.2376 0.0678
-6 12 1 4.2925 0.0296
-6 12 2 -2.4759 -0.0168
-6 12 3 -1.6842 0.0101
-6 12 4 -0.0231 0.0398
-6 12 5 0.1371 0.0115
-6 12 6 2.5091 0.0083
-6 12 7 -1.6263 0.0348
-6 12 8 -3.2715 0.0153
-6 12 9 4.6532 -0.0298
-6 12 10 1.6574 0.0257
-6 12 11 -3.9174 0.1104
-6 12 12 0.1988 0.0413
-6 12 13 1.2777 0.0776
-6 12 14 -0.6179 0.0943
-6 12 15 -0.3452 -0.1332
-6 12 16 -0.5104 -0.0839
-6 13 1 1.4713 0.0198
-6 13 2 -1.3453 -0.0539
-6 13 3 0.4178 -0.0239
-6 13 4 -0.8811 0.0092
-6 13 5 1.0510 -0.0003
-6 13 6 2.7232 -0.0238
-6 13 7 -3.2155 -0.0228
-6 13 8 -1.7692 -0.0199
-6 13 9 4.8417 -0.0779
-6 13 10 -0.6692 -0.0995
-6 13 11 -2.9501 -0.0205
-6 13 12 1.4891 -0.0492
-6 13 13 0.4591 0.0477
-6 13 14 -0.5467 0.0865
-6 13 15 -0.1247 0.0055
-6 14 1 -1.0498 -0.0025
-6 14 2 -0.9081 0.0014
-6 14 3 0.0033 -0.0104
-6 14 4 -1.5082 0.0111
-6 14 5 1.8762 0.0454
-6 14 6 1.5637 0.0106
-6 14 7 -3.5671 -0.0120
-6 14 8 0.8458 0.0413
-6 14 9 3.8552 0.0194
-6 14 10 -2.3383 -0.0306
-6 14 11 -0.8732 0.0492
-6 14 12 1.7480 0.0204
-6 14 13 -0.5047 -0.0006
-6 14 14 -0.4194 -0.1628
-6 15 1 -1.0745 -0.0002
-6 15 2 0.1821 0.0520
-6 15 3 -0.2235 -0.0171
-6 15 4 -1.1451 0.0077
-6 15 5 1.7383 0.0209
-6 15 6 -0.8117 -0.0159
-6 15 7 -3.3447 -0.0461
-6 15 8 2.4313 0.0357
-6 15 9 1.5495 0.0274
-6 15 10 -2.3391 -0.0308
-6 15 11 1.0869 0.0759
-6 15 12 1.0407 0.1312
-6 15 13 -0.3317 0.2111
-6 16 1 -0.9062 0.0152
-6 16 2 1.1930 0.0071
-6 16 3 -0.1786 -0.0270
-6 16 4 -0.0828 0.0251
-6 16 5 2.0933 0.0073
-6 16 6 -1.7635 -0.0174
-6 16 7 -1.8174 -0.1011
-6 16 8 2.4450 -0.0049
-6 16 9 -0.7552 -0.0287
-6 16 10 -1.2595 -0.0789
-6 16 11 1.1129 -0.0527
-6 16 12 -0.1129 -0.1426
-6 17 1 -0.1358 0.0334
-6 17 2 1.3764 -0.0244
-6 17 3 -1.2915 -0.0236
-6 17 4 -0.0013 -0.0128
-6 17 5 1.5592 0.0421
-6 17 6 -1.9019 0.0349
-6 17 7 -0.1295 -0.0454
-6 17 8 1.5085 0.1346
-6 17 9 -1.1115 0.0335
-6 17 10 0.1602 0.0491
-6 17 11 0.2279 0.0578
-6 18 1 0.9960 -0.0149
-6 18 2 1.3009 0.0221
-6 18 3 -1.4335 -0.0351
-6 18 4 0.4766 -0.0528
-6 18 5 0.7512 0.0818
-6 18 6 -1.3298 -0.0898
-6 18 7 0.4321 -0.0936
-6 18 8 0.1187 0.1963
-6 18 9 -0.4720 0.0270
-6 19 1 0.6744 0.0508
-6 19 2 0.1101 0.0657
-6 19 3 -1.0728 -0.1723
-6 19 4 0.5681 -0.0603
-6 19 5 0.2344 0.1479
-6 19 6 -0.2263 -0.1605
-6 19 7 0.2885 -0.0837
-6 20 1 0.4155 0.2554
-6 20 2 -0.3105 0.1623
-6 20 3 -0.4954 -0.1685
-6 20 4 0.0330 -0.0089
-5 -16 1 -0.2969 -0.0678
-5 -16 2 -0.5929 -0.1835
-5 -16 3 0.0699 -0.0412
-5 -16 4 0.7292 0.1281
-5 -16 5 0.0743 0.1724
-5 -16 6 -0.4568 -0.1225
-5 -16 7 -0.2532 -0.1360
-5 -15 1 -0.1423 -0.0596
-5 -15 2 -0.9693 -0.0594
-5 -15 3 0.1910 -0.0112
-5 -15 4 1.2247 0.0617
-5 -15 5 -0.3576 0.0774
-5 -15 6 -1.0677 -0.1280
-5 -15 7 0.1482 -0.0493
-5 -15 8 0.9344 0.1074
-5 -15 9 -0.0023 0.0219
-5 -15 10 -0.3491 0.0103
-5 -15 11 -0.3554 -0.0015
-5 -14 1 -0.4091 -0.0765
-5 -14 2 -1.1525 0.0242
-5 -14 3 0.9112 0.0140
-5 -14 4 1.8440 0.0192
-5 -14 5 -1.0578 0.0153
-5 -14 6 -1.7067 -0.0611
-5 -14 7 0.2892 0.0075
-5 -14 8 0.7893 0.0248
-5 -14 9 -0.1906 0.0009
-5 -14 10 -0.1708 0.0365
-5 -14 11 -0.3105 -0.0113
-5 -14 12 0.2926 -0.0055
-5 -14 13 0.3828 0.0364
-5 -13 1 -0.8724 -0.0350
-5 -13 2 -1.7342 0.0178
-5 -13 3 1.4048 -0.0109
-5 -13 4 2.3102 -0.0210
-5 -13 5 -1.3857 -0.0229
-5 -13 6 -1.3053 -0.0086
-5 -13 7 1.3656 0.0297
-5 -13 8 0.8221 -0.0135
-5 -13 9 -0.6736 -0.0213
-5 -13 10 -0.2343 0.0206
-5 -13 11 -0.0989 0.0024
-5 -13 12 0.7287 0.0034
-5 -13 13 0.5024 0.0145
-5 -13 14 -0.5395 -0.0125
-5 -12 1 -0.8662 -0.0176
-5 -12 2 -2.1867 -0.0105
-5 -12 3 1.9177 0.0178
-5 -12 4 1.8890 0.0162
-5 -12 5 -2.6674 -0.0066
-5 -12 6 -0.9191 0.0067
-5 -12 7 2.3284 0.0260
-5 -12 8 0.4357 -0.0123
-5 -12 9 -0.8267 -0.0383
-5 -12 10 0.1111 -0.0067
-5 -12 11 0.0240 0.0108
-5 -12 12 0.5407 0.0121
-5 -12 13 -0.1767 -0.0057
-5 -12 14 -0.4710 -0.0092
-5 -12 15 0.5262 0.0707
-5 -12 16 0.2935 -0.0231
-5 -11 1 -1.5077 -0.0268
-5 -11 2 -2.2691 -0.0422
-5 -11 3 3.2381 -0.0108
-5 -11 4 1.0951 0.0060
-5 -11 5 -3.7606 0.0170
-5 -11 6 0.1215 0.0151
-5 -11 7 2.3070 -0.0018
-5 -11 8 -0.9141 -0.0170
-5 -11 9 -0.9069 -0.0095
-5 -11 10 0.2709 0.0105
-5 -11 11 0.1413 -0.0016
-5 -11 12 0.4799 0.0045
-5 -11 13 -0.7417 0.0044
-5 -11 14 -0.4383 0.0245
-5 -11 15 0.5802 0.0647
-5 -11 16 -0.0973 -0.0625
-5 -11 17 -0.7196 -0.0855
-5 -10 1 -2.6799 0.0009
-5 -10 2 -1.3473 0.0102
-5 -10 3 4.7770 -0.0106
-5 -10 4 -0.5064 -0.0014
-5 -10 5 -4.1136 0.0326
-5 -10 6 1.5537 0.0218
-5 -10 7 2.0201 -0.0294
-5 -10 8 -1.0924 -0.0368
-5 -10 9 -0.3336 -0.0139
-5 -10 10 0.1201 -0.0084
-5 -10 11 0.3383 -0.0131
-5 -10 12 0.5750 0.0223
-5 -10 13 -0.4787 0.0218
-5 -10 14 0.5135 0.0255
-5 -10 15 0.9705 0.0487
-5 -10 16 -0.4640 0.0013
-5 -10 17 -1.3048 -0.0437
-5 -9 1 -4.1310 0.0012
-5 -9 2 0.8543 -0.0093
-5 -9 3 5.6528 -0.0202
-5 -9 4 -2.4918 0.0162
-5 -9 5 -3.6934 0.0354
-5 -9 6 2.0083 0.0158
-5 -9 7 1.2306 -0.0114
-5 -9 8 -0.8607 0.0110
-5 -9 9 -0.3306 -0.0072
-5 -9 10 -0.1935 -0.0386
-5 -9 11 0.3576 -0.0225
-5 -9 12 0.1181 0.0265
-5 -9 13 -0.1423 0.0215
-5 -9 14 1.1915 0.0024
-5 -9 15 0.9588 0.0209
-5 -9 16 -0.6932 0.0261
-5 -9 17 -1.0827 -0.0524
-5 -9 18 0.9397 -0.0626
-5 -8 1 -4.7960 0.0253
-5 -8 2 3.8476 -0.0283
-5 -8 3 4.5761 -0.0168
-5 -8 4 -4.6312 0.0110
-5 -8 5 -2.5321 0.0106
-5 -8 6 2.3598 -0.0057
-5 -8 7 0.8297 -0.0098
-5 -8 8 -1.0500 0.0102
-5 -8 9 -0.5400 -0.0260
-5 -8 10 -0.1319 -0.0233
-5 -8 11 -0.3092 0.0005
-5 -8 12 -0.6552 0.0118
-5 -8 13 0.1640 -0.0011
-5 -8 14 0.8908 -0.0027
-5 -8 15 0.1552 0.0396
-5 -8 16 -1.0788 0.0344
-5 -8 17 -0.4850 -0.0594
-5 -8 18 1.3860 -0.0522
-5 -8 19 -0.2284 -0.0088
-5 -7 1 -3.5991 0.0098
-5 -7 2 6.7987 -0.0185
-5 -7 3 2.3855 0.0222
-5 -7 4 -5.7109 0.0059
-5 -7 5 -1.0033 0.0105
-5 -7 6 2.9092 0.0179
-5 -7 7 0.4797 0.0227
-5 -7 8 -1.5161 0.0048
-5 -7 9 0.0593 -0.0255
-5 -7 10 -0.0252 0.0007
-5 -7 11 -1.0726 0.0015
-5 -7 12 -0.3012 0.0014
-5 -7 13 0.7369 -0.0059
-5 -7 14 0.3592 -0.0139
-5 -7 15 -0.2959 0.0103
-5 -7 16 -1.3187 0.0146
-5 -7 17 0.2300 0.0047
-5 -7 18 1.6430 0.0158
-5 -7 19 -0.9292 -0.0142
-5 -6 1 -1.2639 -0.0114
-5 -6 2 7.6218 -0.0260
-5 -6 3 0.3910 0.0096
-5 -6 4 -4.9764 -0.0205
-5 -6 5 0.5642 0.0052
-5 -6 6 3.4334 0.0089
-5 -6 7 0.2881 -0.0007
-5 -6 8 -0.6226 -0.0247
-5 -6 9 1.2407 0.0005
-5 -6 10 -1.0217 0.0207
-5 -6 11 -1.4347 -0.0094
-5 -6 12 0.5246 -0.0020
-5 -6 13 0.4439 0.0149
-5 -6 14 0.0920 0.0098
-5 -6 15 -0.1297 -0.0060
-5 -6 16 -1.6430 -0.0056
-5 -6 17 1.1200 0.0154
-5 -6 18 1.8660 0.0103
-5 -6 19 -1.6155 -0.0143
-5 -6 20 -0.6525 0.0031
-5 -5 1 0.1944 -0.0047
-5 -5 2 6.5437 0.0057
-5 -5 3 -0.9813 0.0121
-5 -5 4 -4.5482 -0.0174
-5 -5 5 0.7379 0.0070
-5 -5 6 2.4881 0.0134
-5 -5 7 -0.4316 0.0018
-5 -5 8 1.3838 -0.0330
-5 -5 9 1.6507 -0.0078
-5 -5 10 -2.1616 -0.0015
-5 -5 11 0.0138 -0.0063
-5 -5 12 1.3332 -0.0077
-5 -5 13 -0.5176 -0.0081
-5 -5 14 0.2100 -0.0085
-5 -5 15 -0.3767 -0.0063
-5 -5 16 -2.0137 0.0172
-5 -5 17 2.2805 0.0233
-5 -5 18 1.3688 0.0188
-5 -5 19 -2.2774 -0.0018
-5 -5 20 -0.2576 -0.0182
-5 -4 1 1.0308 -0.0274
-5 -4 2 6.4637 0.0141
-5 -4 3 -2.0389 0.0375
-5 -4 4 -4.7525 0.0272
-5 -4 5 1.0637 -0.0002
-5 -4 6 0.3300 -0.0043
-5 -4 7 -1.7674 0.0131
-5 -4 8 2.7550 0.0052
-5 -4 9 -0.2385 0.0034
-5 -4 10 -3.1699 -0.0076
-5 -4 11 1.6330 0.0186
-5 -4 12 1.0612 0.0124
-5 -4 13 -0.6912 0.0052
-5 -4 14 0.9051 -0.0045
-5 -4 15 -1.4250 -0.0056
-5 -4 16 -1.6185 -0.0024
-5 -4 17 3.4168 -0.0121
-5 -4 18 -0.0857 0.0118
-5 -4 19 -2.3508 -0.0069
-5 -4 20 0.5727 0.0046
-5 -3 1 4.1425 -0.0348
-5 -3 2 8.1162 -0.0271
-5 -3 3 -3.7338 0.0077
-5 -3 4 -3.4677 0.0336
-5 -3 5 3.2857 -0.0017
-5 -3 6 -1.1721 -0.0151
-5 -3 7 -0.6969 -0.0138
-5 -3 8 3.8942 -0.0105
-5 -3 9 -3.0369 -0.0084
-5 -3 10 -2.2982 -0.0100
-5 -3 11 2.6410 0.0084
-5 -3 12 -0.4194 -0.0131
-5 -3 13 -0.0320 -0.0009
-5 -3 14 1.1881 0.0071
-5 -3 15 -2.6444 0.0085
-5 -3 16 -0.0541 -0.0073
-5 -3 17 3.5210 -0.0082
-5 -3 18 -1.9618 0.0123
-5 -3 19 -1.5860 -0.0388
-5 -3 20 1.1410 -0.0268
-5 -2 1 7.1149 -0.0043
-5 -2 2 6.5973 -0.0066
-5 -2 3 -5.7253 0.0126
-5 -2 4 -0.6898 0.0157
-5 -2 5 2.4580 -0.0078
-5 -2 6 -3.2298 0.0019
-5 -2 7 4.1177 -0.0064
-5 -2 8 4.2067 -0.0114
-5 -2 9 -5.9332 -0.0065
-5 -2 10 0.1809 0.0065
-5 -2 11 2.8910 0.0218
-5 -2 12 -1.3110 -0.0057
-5 -2 13 1.3629 0.0081
-5 -2 14 0.3535 0.0046
-5 -2 15 -3.0102 -0.0086
-5 -2 16 2.3200 -0.0300
-5 -2 17 2.7245 -0.0119
-5 -2 18 -2.7804 0.0168
-5 -2 19 -0.4777 -0.0028
-5 -2 20 0.7640 0.0141
-5 -2 21 -0.4771 -0.0200
-5 -1 1 7.4438 -0.0183
-5 -1 2 0.7196 0.0058
-5 -1 3 -4.6717 0.0201
-5 -1 4 2.4925 0.0129
-5 -1 5 -3.6855 -0.0062
-5 -1 6 -5.3670 0.0108
-5 -1 7 8.8343 0.0043
-5 -1 8 0.9894 0.0013
-5 -1 9 -7.7253 -0.0013
-5 -1 10 2.5336 0.0058
-5 -1 11 1.6017 0.0169
-5 -1 12 -0.9176 -0.0038
-5 -1 13 2.2872 0.0181
-5 -1 14 -1.8105 0.0125
-5 -1 15 -2.3160 0.0118
-5 -1 16 3.8488 -0.0075
-5 -1 17 0.9046 -0.0038
-5 -1 18 -2.3286 0.0075
-5 -1 19 0.6898 0.0079
-5 -1 20 0.4112 0.0323
-5 -1 21 -0.2528 0.0063
-5 0 1 6.2808 -0.0055
-5 0 2 -2.0270 -0.0010
-5 0 3 1.1818 -0.0161
-5 0 4 3.6275 -0.0060
-5 0 5 -9.1451 -0.0197
-5 0 6 -1.7050 -0.0024
-5 0 7 10.9616 -0.0058
-5 0 8 -4.6216 0.0039
-5 0 9 -6.9806 0.0001
-5 0 10 2.7287 0.0034
-5 0 11 -0.5362 0.0054
-5 0 12 1.1644 -0.0109
-5 0 13 2.1365 -0.0044
-5 0 14 -3.9262 -0.0236
-5 0 15 -0.0247 -0.0059
-5 0 16 4.3757 -0.0236
-5 0 17 -1.1693 -0.0125
-5 0 18 -1.7049 0.0052
-5 0 19 0.7989 0.0148
-5 0 20 0.0299 0.0192
-5 0 21 0.3019 -0.0357
-5 1 1 1.6059 0.0320
-5 1 2 0.5334 -0.0177
-5 1 3 7.2258 -0.0312
-5 1 4 -0.0783 -0.0002
-5 1 5 -10.3087 -0.0106
-5 1 6 6.0166 0.0006
-5 1 7 9.1794 -0.0069
-5 1 8 -7.2349 0.0151
-5 1 9 -2.8704 0.0093
-5 1 10 1.1648 -0.0012
-5 1 11 -1.8337 -0.0104
-5 1 12 2.9589 -0.0005
-5 1 13 0.0461 0.0064
-5 1 14 -5.0061 -0.0018
-5 1 15 2.5160 0.0175
-5 1 16 3.4124 -0.0124
-5 1 17 -2.1911 0.0052
-5 1 18 -0.4185 0.0044
-5 1 19 0.6820 0.0166
-5 1 20 -0.1510 0.0117
-5 1 21 0.3641 -0.0636
-5 2 1 -3.1592 0.0620
-5 2 2 4.8721 -0.0125
-5 2 3 7.4837 -0.0172
-5 2 4 -7.8776 -0.0078
-5 2 5 -7.7914 -0.0078
-5 2 6 11.1116 -0.0023
-5 2 7 4.0921 -0.0108
-5 2 8 -6.6345 0.0151
-5 2 9 0.0229 0.0158
-5 2 10 0.1601 0.0051
-5 2 11 0.3687 -0.0098
-5 2 12 3.6744 -0.0026
-5 2 13 -2.7148 -0.0080
-5 2 14 -3.8739 -0.0005
-5 2 15 4.0543 0.0034
-5 2 16 0.6337 -0.0041
-5 2 17 -2.7600 0.0316
-5 2 18 0.0618 0.0073
-5 2 19 0.2727 0.0366
-5 2 20 0.3305 0.0207
-5 2 21 0.4708 -0.0599
-5 3 1 -2.1575 0.0172
-5 3 2 11.3924 0.0105
-5 3 3 4.9485 0.0199
-5 3 4 -14.2210 0.0136
-5 3 5 -4.9871 0.0210
-5 3 6 10.1611 0.0125
-5 3 7 1.0503 0.0024
-5 3 8 -3.9237 -0.0037
-5 3 9 -1.4772 -0.0153
-5 3 10 -0.3107 -0.0124
-5 3 11 3.7466 -0.0041
-5 3 12 2.7126 -0.0002
-5 3 13 -4.4368 -0.0017
-5 3 14 -0.6584 0.0070
-5 3 15 4.5272 -0.0115
-5 3 16 -1.6461 0.0087
-5 3 17 -1.8902 0.0135
-5 3 18 -0.1176 -0.0377
-5 3 19 -0.1330 0.0153
-5 3 20 0.6820 -0.0163
-5 4 1 0.5866 -0.0293
-5 4 2 14.6512 -0.0162
-5 4 3 2.6568 -0.0335
-5 4 4 -12.6292 -0.0192
-5 4 5 -2.0443 -0.0000
-5 4 6 4.9082 0.0110
-5 4 7 0.6930 0.0209
-5 4 8 -1.7087 0.0039
-5 4 9 -3.9193 -0.0039
-5 4 10 0.7438 0.0009
-5 4 11 5.5491 0.0097
-5 4 12 0.1248 -0.0014
-5 4 13 -4.9060 0.0029
-5 4 14 2.5820 -0.0006
-5 4 15 3.3383 -0.0064
-5 4 16 -2.9786 0.0304
-5 4 17 -1.0065 -0.0017
-5 4 18 -0.7534 -0.0198
-5 4 19 0.4181 0.0420
-5 4 20 1.1330 -0.0206
-5 5 1 3.0852 0.0198
-5 5 2 11.0609 0.0441
-5 5 3 -1.4810 0.0090
-5 5 4 -7.3456 -0.0018
-5 5 5 0.6250 -0.0274
-5 5 6 1.9874 -0.0131
-5 5 7 1.9844 -0.0129
-5 5 8 -1.8476 -0.0191
-5 5 9 -4.8066 -0.0105
-5 5 10 2.6012 -0.0049
-5 5 11 5.4118 0.0094
-5 5 12 -2.4047 0.0052
-5 5 13 -3.8021 0.0096
-5 5 14 4.5359 -0.0070
-5 5 15 1.4969 0.0150
-5 5 16 -2.4995 0.0203
-5 5 17 -0.5715 -0.0317
-5 5 18 -1.3711 0.0030
-5 5 19 0.6590 0.0005
-5 5 20 0.3199 -0.0915
-5 6 1 3.8529 -0.0251
-5 6 2 6.1621 0.0133
-5 6 3 -3.7963 0.0351
-5 6 4 -4.5137 0.0372
-5 6 5 0.4293 0.0106
-5 6 6 2.0578 0.0190
-5 6 7 2.5867 -0.0038
-5 6 8 -2.8381 0.0112
-5 6 9 -3.3888 0.0166
-5 6 10 4.1207 0.0034
-5 6 11 3.4429 -0.0013
-5 6 12 -4.1095 -0.0016
-5 6 13 -1.3323 -0.0055
-5 6 14 4.5648 -0.0299
-5 6 15 -0.5475 0.0073
-5 6 16 -1.4550 -0.0180
-5 6 17 -0.5495 -0.0207
-5 6 18 -0.4289 0.0819
-5 6 19 1.2534 0.0115
-5 7 1 2.0301 -0.0103
-5 7 2 3.4843 -0.0258
-5 7 3 -3.5517 -0.0363
-5 7 4 -4.4157 -0.0374
-5 7 5 0.3092 -0.0252
-5 7 6 3.3807 -0.0069
-5 7 7 1.1837 -0.0319
-5 7 8 -4.2345 -0.0131
-5 7 9 -1.5773 0.0008
-5 7 10 5.1510 0.0163
-5 7 11 0.7865 0.0100
-5 7 12 -4.8493 0.0247
-5 7 13 0.8949 0.0168
-5 7 14 3.2561 -0.0077
-5 7 15 -1.0663 0.0417
-5 7 16 -0.3779 0.0034
-5 7 17 -1.1164 -0.0237
-5 7 18 0.4096 0.0303
-5 7 19 1.1206 0.0106
-5 8 1 1.6854 0.0450
-5 8 2 3.9805 0.0457
-5 8 3 -3.3857 0.0308
-5 8 4 -4.9292 0.0081
-5 8 5 1.2196 0.0024
-5 8 6 4.0949 0.0227
-5 8 7 0.6818 0.0070
-5 8 8 -4.5802 -0.0121
-5 8 9 -0.4844 -0.0243
-5 8 10 5.3904 -0.0129
-5 8 11 -1.0399 -0.0283
-5 8 12 -3.8394 0.0103
-5 8 13 1.5573 -0.0170
-5 8 14 0.7576 -0.0740
-5 8 15 -0.9201 -0.0063
-5 8 16 0.1809 0.0707
-5 8 17 -0.7583 0.0609
-5 8 18 1.3593 0.0056
-5 8 19 0.5676 0.0203
-5 9 1 3.0239 -0.0278
-5 9 2 3.8135 -0.0386
-5 9 3 -3.3303 0.0022
-5 9 4 -2.8420 0.0108
-5 9 5 1.3572 0.0025
-5 9 6 2.8321 0.0286
-5 9 7 0.9832 0.0266
-5 9 8 -4.3299 0.0104
-5 9 9 0.5358 0.0098
-5 9 10 4.4406 0.0082
-5 9 11 -2.2663 -0.0222
-5 9 12 -1.7435 0.0322
-5 9 13 1.8179 0.0362
-5 9 14 -0.3223 -0.0330
-5 9 15 -0.6415 -0.0694
-5 9 16 -0.8271 -0.0093
-5 9 17 -0.8291 -0.0390
-5 9 18 1.3299 -0.0690
-5 10 1 3.5730 0.0145
-5 10 2 0.8273 -0.0323
-5 10 3 -2.7469 -0.0137
-5 10 4 -0.4352 -0.0327
-5 10 5 0.2250 -0.0371
-5 10 6 2.4511 -0.0028
-5 10 7 0.8736 -0.0046
-5 10 8 -4.2718 -0.0269
-5 10 9 2.1412 -0.0169
-5 10 10 2.8126 0.0106
-5 10 11 -3.2008 -0.0232
-5 10 12 -0.6457 -0.0437
-5 10 13 1.1758 -0.0070
-5 10 14 -0.1064 0.0370
-5 10 15 0.1719 0.0368
-5 10 16 -0.9776 0.0911
-5 10 17 -0.2207 -0.0328
-5 11 1 2.3741 0.0254
-5 11 2 -0.9289 0.0209
-5 11 3 -0.6071 0.0711
-5 11 4 -0.9609 0.0315
-5 11 5 -1.2310 0.0055
-5 11 6 3.3913 0.0236
-5 11 7 -0.4960 0.0346
-5 11 8 -3.5094 0.0002
-5 11 9 3.9168 -0.0159
-5 11 10 1.2375 0.0504
-5 11 11 -2.7200 0.0723
-5 11 12 0.4327 0.0056
-5 11 13 0.4831 -0.0125
-5 11 14 -0.2133 -0.0317
-5 11 15 -0.1958 -0.0528
-5 11 16 -1.1567 0.0087
-5 11 17 0.4800 -0.0770
-5 12 1 0.3560 -0.0348
-5 12 2 0.2444 -0.0549
-5 12 3 1.5886 0.0073
-5 12 4 -2.5016 -0.0027
-5 12 5 -0.6005 -0.0096
-5 12 6 3.7234 -0.0120
-5 12 7 -2.5499 0.0039
-5 12 8 -1.8748 -0.0175
-5 12 9 3.9727 -0.0617
-5 12 10 -0.7089 -0.0366
-5 12 11 -1.6148 -0.0027
-5 12 12 1.1882 0.0103
-5 12 13 0.3019 0.0782
-5 12 14 0.1383 0.0709
-5 12 15 -0.3908 0.0606
-5 12 16 -1.2070 0.0271
-5 13 1 -1.6143 -0.0063
-5 13 2 1.1944 0.0069
-5 13 3 1.0101 0.0004
-5 13 4 -3.2874 -0.0160
-5 13 5 1.0412 -0.0037
-5 13 6 2.5791 -0.0068
-5 13 7 -2.9695 0.0116
-5 13 8 0.4935 0.0136
-5 13 9 2.5687 -0.0153
-5 13 10 -1.8376 -0.0195
-5 13 11 -0.3310 -0.0459
-5 13 12 0.9124 -0.0656
-5 13 13 -0.1309 -0.0393
-5 13 14 0.1401 -0.0671
-5 13 15 -0.4408 0.0058
-5 14 1 -1.2403 -0.0133
-5 14 2 1.8452 0.0470
-5 14 3 -0.5148 0.0191
-5 14 4 -2.8499 0.0200
-5 14 5 1.4426 0.0026
-5 14 6 0.2696 0.0122
-5 14 7 -2.2843 0.0396
-5 14 8 1.8313 0.0242
-5 14 9 0.7914 0.0032
-5 14 10 -1.4217 0.0524
-5 14 11 0.7269 0.0542
-5 14 12 0.5068 0.0557
-5 14 13 0.1946 0.1035
-5 14 14 0.1588 0.0180
-5 15 1 0.0472 -0.0079
-5 15 2 2.5870 -0.0323
-5 15 3 -0.8663 -0.0172
-5 15 4 -1.2367 0.0183
-5 15 5 1.7749 -0.0404
-5 15 6 -0.8444 -0.0207
-5 15 7 -1.2128 -0.0037
-5 15 8 1.5472 -0.0516
-5 15 9 -0.6662 -0.0838
-5 15 10 -0.7516 0.0109
-5 15 11 0.3342 -0.0421
-5 15 12 -0.0128 -0.1294
-5 15 13 0.5714 0.0385
-5 16 1 0.6175 0.0403
-5 16 2 1.9828 -0.0636
-5 16 3 -1.7355 -0.0022
-5 16 4 -0.5466 0.0279
-5 16 5 1.7278 -0.0075
-5 16 6 -0.8898 0.0089
-5 16 7 -0.1378 0.0333
-5 16 8 1.0445 -0.0134
-5 16 9 -0.6322 -0.0564
-5 16 10 -0.1698 0.1239
-5 16 11 -0.5657 0.0436
-5 16 12 -0.1015 -0.2051
-5 17 1 1.6515 0.0322
-5 17 2 1.5726 -0.0281
-5 17 3 -2.0209 0.0190
-5 17 4 -0.1158 0.0260
-5 17 5 1.2615 0.0006
-5 17 6 -0.8977 -0.0587
-5 17 7 0.0063 0.0364
-5 17 8 0.3346 0.0219
-5 17 9 0.0447 -0.0260
-5 17 10 0.0488 0.1922
-5 18 1 1.5018 0.0260
-5 18 2 0.6940 -0.0392
-5 18 3 -1.7377 -0.0439
-5 18 4 0.5181 0.0232
-5 18 5 1.1021 -0.0063
-5 18 6 -0.3966 -0.1089
-5 18 7 -0.0948 -0.0005
-5 18 8 -0.0373 -0.0843
-5 18 9 0.4030 -0.0613
-5 19 1 1.3237 0.1613
-5 19 2 -0.3286 0.0188
-5 19 3 -1.6393 -0.0247
-5 19 4 0.4237 0.0010
-5 19 5 0.6764 -0.0487
-5 19 6 -0.1860 0.0037
-5 20 1 1.3257 0.0653
-5 20 2 -0.4500 -0.0116
-5 20 3 -0.8547 0.0948
-4 -16 1 -0.4910 -0.0115
-4 -16 2 -1.1430 -0.0696
-4 -16 3 0.7800 -0.0993
-4 -16 4 1.1544 0.0824
-4 -16 5 -0.1338 0.1504
-4 -16 6 -0.9400 -0.0456
-4 -16 7 -0.2384 -0.1307
-4 -16 8 0.8711 0.0039
-4 -16 9 0.3864 0.1251
-4 -16 10 -0.4404 0.0509
-4 -15 1 -0.8458 -0.0459
-4 -15 2 -1.1780 0.0136
-4 -15 3 1.5592 -0.0061
-4 -15 4 1.6554 0.0620
-4 -15 5 -0.9111 0.0457
-4 -15 6 -1.9000 -0.0734
-4 -15 7 0.0435 -0.1158
-4 -15 8 1.1614 -0.0052
-4 -15 9 0.2590 0.0961
-4 -15 10 -0.6303 0.0300
-4 -15 11 -0.4542 -0.0433
-4 -15 12 0.4530 0.0374
-4 -14 1 -1.3625 -0.0307
-4 -14 2 -1.3272 0.0119
-4 -14 3 2.2231 0.0229
-4 -14 4 2.2703 0.0437
-4 -14 5 -1.4311 -0.0053
-4 -14 6 -1.9126 -0.0650
-4 -14 7 1.0644 -0.0487
-4 -14 8 1.0277 0.0226
-4 -14 9 -0.4884 0.0188
-4 -14 10 -0.7071 -0.0239
-4 -14 11 0.1598 -0.0211
-4 -14 12 1.0316 0.0315
-4 -14 13 0.4061 -0.0089
-4 -14 14 -0.5159 0.0236
-4 -13 1 -1.2581 -0.0041
-4 -13 2 -1.7169 0.0011
-4 -13 3 2.3220 0.0457
-4 -13 4 1.6891 0.0449
-4 -13 5 -2.7994 -0.0219
-4 -13 6 -1.0929 -0.0514
-4 -13 7 2.3482 0.0221
-4 -13 8 0.5128 0.0414
-4 -13 9 -0.6822 -0.0297
-4 -13 10 -0.3967 -0.0217
-4 -13 11 0.1945 0.0082
-4 -13 12 0.9522 0.0145
-4 -13 13 0.1039 -0.0522
-4 -13 14 -0.5794 0.0432
-4 -13 15 0.3113 0.1517
-4 -12 1 -1.5337 -0.0181
-4 -12 2 -1.4450 -0.0451
-4 -12 3 3.3072 -0.0169
-4 -12 4 0.5286 0.0021
-4 -12 5 -4.0944 -0.0048
-4 -12 6 0.1000 -0.0022
-4 -12 7 1.9396 0.0382
-4 -12 8 -0.8575 0.0009
-4 -12 9 -0.3167 -0.0311
-4 -12 10 -0.1451 -0.0050
-4 -12 11 0.0791 -0.0119
-4 -12 12 0.8133 0.0071
-4 -12 13 -0.6428 -0.0368
-4 -12 14 -0.8845 0.0580
-4 -12 15 0.6471 0.1019
-4 -12 16 0.2937 -0.1153
-4 -11 1 -2.8765 0.0465
-4 -11 2 -0.6892 0.0177
-4 -11 3 4.4320 -0.0377
-4 -11 4 -0.7856 -0.0372
-4 -11 5 -3.6884 0.0164
-4 -11 6 1.7132 0.0411
-4 -11 7 1.1569 0.0087
-4 -11 8 -0.8625 -0.0385
-4 -11 9 0.2134 -0.0116
-4 -11 10 -0.6115 -0.0094
-4 -11 11 0.1659 -0.0357
-4 -11 12 0.8889 0.0133
-4 -11 13 -0.6512 -0.0089
-4 -11 14 0.0244 0.0589
-4 -11 15 1.1932 0.0670
-4 -11 16 -0.1964 -0.0360
-4 -11 17 -1.2620 -0.0152
-4 -10 1 -4.0378 0.0114
-4 -10 2 1.1407 0.0018
-4 -10 3 4.6547 -0.0254
-4 -10 4 -2.3620 0.0001
-4 -10 5 -2.6513 0.0604
-4 -10 6 1.8257 0.0542
-4 -10 7 0.4176 0.0047
-4 -10 8 0.0820 -0.0041
-4 -10 9 0.1470 0.0008
-4 -10 10 -0.9925 -0.0325
-4 -10 11 0.1811 -0.0389
-4 -10 12 0.2745 0.0176
-4 -10 13 -0.3708 -0.0090
-4 -10 14 1.0638 0.0092
-4 -10 15 1.3406 0.0287
-4 -10 16 -0.4960 0.0414
-4 -10 17 -1.0944 -0.0006
-4 -10 18 0.6893 -0.0669
-4 -9 1 -4.1625 0.0125
-4 -9 2 3.6229 -0.0487
-4 -9 3 3.2569 -0.0544
-4 -9 4 -3.6232 -0.0144
-4 -9 5 -1.2125 0.0334
-4 -9 6 1.3552 -0.0008
-4 -9 7 0.0903 -0.0082
-4 -9 8 0.1986 0.0095
-4 -9 9 -0.1766 -0.0050
-4 -9 10 -0.9291 -0.0134
-4 -9 11 -0.7352 -0.0178
-4 -9 12 -0.4935 0.0124
-4 -9 13 0.1710 -0.0080
-4 -9 14 0.8882 -0.0014
-4 -9 15 0.4518 0.0310
-4 -9 16 -0.9343 0.0335
-4 -9 17 -0.6184 -0.0554
-4 -9 18 1.1093 -0.0806
-4 -9 19 -0.3958 -0.0360
-4 -8 1 -2.1935 0.0270
-4 -8 2 5.7608 0.0093
-4 -8 3 0.7990 0.0234
-4 -8 4 -4.0000 0.0136
-4 -8 5 0.0775 0.0240
-4 -8 6 1.2277 -0.0048
-4 -8 7 -0.0357 0.0172
-4 -8 8 -0.0441 -0.0085
-4 -8 9 0.7238 -0.0189
-4 -8 10 -0.7980 0.0000
-4 -8 11 -1.6627 -0.0170
-4 -8 12 0.2281 0.0032
-4 -8 13 0.8378 -0.0088
-4 -8 14 0.1577 0.0021
-4 -8 15 -0.1043 0.0366
-4 -8 16 -1.3829 0.0380
-4 -8 17 -0.0660 -0.0012
-4 -8 18 1.5766 -0.0329
-4 -8 19 -0.9010 -0.0689
-4 -7 1 0.2361 -0.0493
-4 -7 2 5.5680 -0.0199
-4 -7 3 -0.7983 0.0238
-4 -7 4 -2.5593 -0.0018
-4 -7 5 0.9931 0.0071
-4 -7 6 1.1751 0.0032
-4 -7 7 -0.0327 0.0232
-4 -7 8 0.9164 -0.0162
-4 -7 9 1.7336 0.0127
-4 -7 10 -2.2003 0.0125
-4 -7 11 -1.7067 -0.0132
-4 -7 12 1.7060 0.0064
-4 -7 13 0.5258 0.0061
-4 -7 14 -0.1364 0.0048
-4 -7 15 -0.0112 -0.0106
-4 -7 16 -1.9528 -0.0064
-4 -7 17 1.0368 0.0127
-4 -7 18 1.9941 -0.0088
-4 -7 19 -1.6661 -0.0167
-4 -7 20 -0.5741 0.0979
-4 -6 1 0.9308 -0.0298
-4 -6 2 3.1714 0.0141
-4 -6 3 -1.6106 -0.0001
-4 -6 4 -1.5185 -0.0422
-4 -6 5 0.6488 -0.0099
-4 -6 6 0.1015 0.0035
-4 -6 7 -0.0518 -0.0052
-4 -6 8 3.1923 -0.0393
-4 -6 9 1.6382 -0.0043
-4 -6 10 -3.5506 -0.0071
-4 -6 11 0.1590 0.0035
-4 -6 12 2.3460 -0.0032
-4 -6 13 -0.8233 -0.0001
-4 -6 14 0.1265 0.0020
-4 -6 15 -0.4206 -0.0120
-4 -6 16 -2.3723 -0.0014
-4 -6 17 2.5947 0.0031
-4 -6 18 1.3300 -0.0165
-4 -6 19 -2.4358 -0.0141
-4 -6 20 0.0324 0.0646
-4 -5 1 0.5370 -0.0230
-4 -5 2 2.4418 0.0712
-4 -5 3 -1.7506 0.0334
-4 -5 4 -1.3819 0.0036
-4 -5 5 0.0326 0.0114
-4 -5 6 -2.2276 0.0084
-4 -5 7 -0.5431 0.0133
-4 -5 8 4.2476 0.0116
-4 -5 9 -1.0077 0.0023
-4 -5 10 -4.0026 -0.0047
-4 -5 11 2.4821 0.0261
-4 -5 12 1.9023 0.0009
-4 -5 13 -1.1206 0.0058
-4 -5 14 0.8393 -0.0152
-4 -5 15 -1.6334 -0.0193
-4 -5 16 -1.5233 -0.0147
-4 -5 17 3.9650 0.0033
-4 -5 18 -0.6170 0.0223
-4 -5 19 -2.5204 0.0186
-4 -5 20 0.8886 0.0636
-4 -4 1 1.7097 -0.0461
-4 -4 2 3.4507 -0.0076
-4 -4 3 -1.6571 -0.0182
-4 -4 4 0.5572 0.0230
-4 -4 5 0.8282 0.0118
-4 -4 6 -3.8940 -0.0185
-4 -4 7 1.1331 -0.0130
-4 -4 8 4.5403 0.0114
-4 -4 9 -4.1534 0.0026
-4 -4 10 -2.7680 0.0016
-4 -4 11 3.1757 0.0018
-4 -4 12 0.1096 -0.0142
-4 -4 13 -0.3753 0.0184
-4 -4 14 0.9899 0.0022
-4 -4 15 -2.8340 0.0030
-4 -4 16 0.5082 -0.0175
-4 -4 17 3.9277 0.0128
-4 -4 18 -2.5153 0.0113
-4 -4 19 -1.3805 -0.0152
-4 -4 20 1.2504 0.0098
-4 -3 1 3.2766 0.0110
-4 -3 2 2.2182 -0.0106
-4 -3 3 -1.0226 -0.0204
-4 -3 4 3.2505 -0.0037
-4 -3 5 -1.2846 -0.0139
-4 -3 6 -5.0305 -0.0054
-4 -3 7 6.0152 -0.0069
-4 -3 8 3.9087 0.0005
-4 -3 9 -6.3689 -0.0007
-4 -3 10 0.1333 0.0023
-4 -3 11 3.0809 -0.0122
-4 -3 12 -0.8831 -0.0167
-4 -3 13 0.8266 0.0034
-4 -3 14 -0.0655 -0.0143
-4 -3 15 -2.8842 -0.0101
-4 -3 16 2.8697 -0.0144
-4 -3 17 2.4989 0.0378
-4 -3 18 -3.2520 0.0232
-4 -3 19 -0.1831 0.0147
-4 -3 20 0.7114 -0.0210
-4 -3 21 -0.2081 -0.1249
-4 -2 1 1.0088 -0.0024
-4 -2 2 -1.6214 0.0203
-4 -2 3 2.3232 0.0346
-4 -2 4 4.3573 0.0053
-4 -2 5 -8.0763 -0.0049
-4 -2 6 -5.6221 0.0218
-4 -2 7 10.4312 0.0130
-4 -2 8 0.9088 0.0133
-4 -2 9 -7.1797 0.0034
-4 -2 10 2.0450 -0.0035
-4 -2 11 1.4792 0.0007
-4 -2 12 -0.4761 0.0137
-4 -2 13 1.4452 0.0253
-4 -2 14 -2.1704 0.0082
-4 -2 15 -1.7789 0.0072
-4 -2 16 4.2035 -0.0028
-4 -2 17 0.6734 0.0071
-4 -2 18 -2.4274 -0.0107
-4 -2 19 0.6898 0.0314
-4 -2 20 0.1543 0.0046
-4 -2 21 0.0695 -0.0346
-4 -1 1 -1.9674 -0.0112
-4 -1 2 -1.7151 -0.0125
-4 -1 3 6.8650 -0.0241
-4 -1 4 2.7252 -0.0225
-4 -1 5 -12.2580 -0.0030
-4 -1 6 -1.5706 0.0148
-4 -1 7 11.2739 -0.0011
-4 -1 8 -3.5491 0.0069
-4 -1 9 -5.6074 -0.0043
-4 -1 10 1.9530 -0.0123
-4 -1 11 -0.4639 -0.0057
-4 -1 12 1.2835 -0.0041
-4 -1 13 0.8669 -0.0037
-4 -1 14 -3.9393 -0.0123
-4 -1 15 0.3719 0.0106
-4 -1 16 3.9596 0.0038
-4 -1 17 -1.3941 -0.0090
-4 -1 18 -1.6852 -0.0195
-4 -1 19 0.8764 0.0070
-4 -1 20 0.1353 -0.0277
-4 -1 21 0.6495 -0.0245
-4 0 1 -3.5931 0.0428
-4 0 2 3.9150 -0.0227
-4 0 3 8.9269 -0.0396
-4 0 4 -1.7856 -0.0074
-4 0 5 -10.9340 -0.0038
-4 0 6 5.6429 -0.0028
-4 0 7 9.1857 -0.0211
-4 0 8 -5.0507 -0.0006
-4 0 9 -2.5420 -0.0021
-4 0 10 -0.2056 -0.0052
-4 0 11 -1.2804 0.0022
-4 0 12 2.8597 0.0085
-4 0 13 -0.9594 0.0033
-4 0 14 -4.0902 -0.0051
-4 0 15 2.7941 0.0094
-4 0 16 2.8845 -0.0173
-4 0 17 -2.3028 -0.0153
-4 0 18 -0.8362 -0.0051
-4 0 19 0.6848 0.0130
-4 0 20 -0.0870 -0.0144
-4 0 21 0.6097 -0.0261
-4 1 1 -5.1523 0.0584
-4 1 2 7.0440 -0.0355
-4 1 3 6.6607 -0.0090
-4 1 4 -6.3704 0.0113
-4 1 5 -7.0809 0.0053
-4 1 6 8.9690 0.0082
-4 1 7 5.1111 -0.0162
-4 1 8 -3.2269 0.0127
-4 1 9 -0.9476 0.0118
-4 1 10 -1.4848 0.0030
-4 1 11 0.7550 0.0011
-4 1 12 2.8663 -0.0014
-4 1 13 -3.1585 -0.0052
-4 1 14 -2.4964 0.0084
-4 1 15 3.7092 0.0105
-4 1 16 0.4270 -0.0128
-4 1 17 -2.7153 0.0205
-4 1 18 -0.1692 0.0186
-4 1 19 0.7821 0.0310
-4 1 20 0.2894 0.0251
-4 1 21 0.5827 0.0036
-4 2 1 -2.2310 0.0155
-4 2 2 7.4854 0.0041
-4 2 3 3.7766 0.0367
-4 2 4 -8.6636 0.0020
-4 2 5 -4.2125 0.0051
-4 2 6 6.5612 0.0057
-4 2 7 2.8499 -0.0143
-4 2 8 -1.1936 0.0084
-4 2 9 -3.8422 -0.0099
-4 2 10 -1.2572 -0.0004
-4 2 11 4.1601 0.0104
-4 2 12 1.8006 -0.0050
-4 2 13 -3.8112 -0.0080
-4 2 14 0.6369 0.0096
-4 2 15 3.8332 -0.0158
-4 2 16 -1.3376 -0.0275
-4 2 17 -2.3802 0.0150
-4 2 18 -0.4272 -0.0196
-4 2 19 0.2911 0.0018
-4 2 20 0.5446 0.0211
-4 3 1 0.4784 -0.0625
-4 3 2 7.1507 -0.0196
-4 3 3 4.8495 -0.0088
-4 3 4 -4.8541 -0.0148
-4 3 5 -2.4873 0.0162
-4 3 6 0.5729 0.0075
-4 3 7 3.3362 0.0101
-4 3 8 -0.4561 0.0192
-4 3 9 -7.1734 -0.0164
-4 3 10 0.0956 -0.0021
-4 3 11 5.1378 -0.0015
-4 3 12 -0.3527 -0.0178
-4 3 13 -3.3130 -0.0062
-4 3 14 3.0779 0.0220
-4 3 15 2.8048 -0.0003
-4 3 16 -1.8892 0.0052
-4 3 17 -1.3364 0.0400
-4 3 18 -0.4215 -0.0151
-4 3 19 0.5102 0.0068
-4 3 20 0.6729 0.0022
-4 4 1 -1.3008 0.0230
-4 4 2 2.4816 0.0213
-4 4 3 4.2760 -0.0258
-4 4 4 1.5656 -0.0199
-4 4 5 -0.4491 -0.0095
-4 4 6 -2.4405 -0.0229
-4 4 7 4.4696 -0.0067
-4 4 8 -2.2355 0.0008
-4 4 9 -6.9194 -0.0092
-4 4 10 2.3869 0.0113
-4 4 11 3.9911 0.0079
-4 4 12 -2.1722 -0.0023
-4 4 13 -2.0028 -0.0095
-4 4 14 4.1268 0.0140
-4 4 15 1.2913 -0.0001
-4 4 16 -1.6244 -0.0057
-4 4 17 -1.1403 0.0118
-4 4 18 -0.7620 -0.0042
-4 4 19 0.6240 0.0204
-4 4 20 0.1760 -0.0361
-4 5 1 -3.3899 0.0132
-4 5 2 -0.4709 0.0345
-4 5 3 2.3848 0.0424
-4 5 4 2.5574 0.0580
-4 5 5 -1.7347 0.0317
-4 5 6 -0.9042 0.0005
-4 5 7 4.5916 -0.0060
-4 5 8 -4.4232 -0.0035
-4 5 9 -3.8362 -0.0088
-4 5 10 3.6092 -0.0080
-4 5 11 2.0652 -0.0015
-4 5 12 -2.8277 0.0049
-4 5 13 -0.1514 -0.0187
-4 5 14 3.5925 0.0066
-4 5 15 -0.0954 0.0149
-4 5 16 -0.5571 -0.0047
-4 5 17 -0.8645 -0.0070
-4 5 18 -0.0702 0.0368
-4 5 19 0.5950 0.0037
-4 5 20 -1.0002 -0.1478
-4 6 1 -6.1124 -0.0345
-4 6 2 1.0332 -0.0675
-4 6 3 3.0131 -0.0505
-4 6 4 -0.2107 -0.0057
-4 6 5 -3.6473 0.0105
-4 6 6 1.7537 -0.0056
-4 6 7 2.2810 -0.0176
-4 6 8 -5.1875 -0.0039
-4 6 9 -1.0286 0.0073
-4 6 10 3.3683 0.0138
-4 6 11 0.2129 0.0181
-4 6 12 -2.8258 0.0252
-4 6 13 1.5292 -0.0121
-4 6 14 2.1905 -0.0023
-4 6 15 -0.6629 0.0296
-4 6 16 -0.0709 -0.0078
-4 6 17 -1.2856 -0.0381
-4 6 18 0.7935 0.0642
-4 6 19 0.7581 0.0359
-4 7 1 -6.0419 0.0845
-4 7 2 3.9513 0.0362
-4 7 3 2.5100 -0.0057
-4 7 4 -3.2166 -0.0144
-4 7 5 -2.6690 -0.0043
-4 7 6 3.4819 -0.0078
-4 7 7 0.9695 -0.0178
-4 7 8 -3.9577 -0.0274
-4 7 9 -0.2628 -0.0208
-4 7 10 2.9868 -0.0121
-4 7 11 -0.6708 -0.0155
-4 7 12 -2.2390 0.0196
-4 7 13 1.6532 -0.0240
-4 7 14 0.2220 -0.0353
-4 7 15 -0.0556 0.0431
-4 7 16 0.2565 0.0423
-4 7 17 -1.2420 -0.0097
-4 7 18 0.9571 0.0112
-4 7 19 0.0931 -0.0277
-4 8 1 -2.7971 -0.0038
-4 8 2 5.2467 0.0077
-4 8 3 1.0129 0.0340
-4 8 4 -3.1014 0.0308
-4 8 5 -1.6543 0.0281
-4 8 6 2.3895 0.0229
-4 8 7 1.6096 0.0226
-4 8 8 -2.6212 0.0212
-4 8 9 -0.3570 0.0343
-4 8 10 2.6684 0.0033
-4 8 11 -0.9645 -0.0280
-4 8 12 -0.4714 0.0348
-4 8 13 1.3185 -0.0136
-4 8 14 -0.9906 -0.0627
-4 8 15 0.0626 -0.0422
-4 8 16 -0.8303 -0.0201
-4 8 17 -0.9419 -0.0115
-4 8 18 0.9199 -0.0172
-4 9 1 -0.9491 -0.0322
-4 9 2 2.5213 -0.0587
-4 9 3 0.2988 -0.0520
-4 9 4 -0.8319 -0.0517
-4 9 5 -1.9427 -0.0156
-4 9 6 1.7441 -0.0156
-4 9 7 2.0706 -0.0244
-4 9 8 -2.9152 -0.0155
-4 9 9 0.4676 0.0235
-4 9 10 1.5899 0.0004
-4 9 11 -1.8510 -0.0237
-4 9 12 0.5722 0.0246
-4 9 13 0.8126 0.0199
-4 9 14 -0.0366 0.0526
-4 9 15 0.7022 0.0438
-4 9 16 -1.5380 0.0225
-4 9 17 -0.6347 -0.0529
-4 9 18 0.1964 -0.1037
-4 10 1 -1.1222 0.0451
-4 10 2 0.4194 0.0714
-4 10 3 1.4897 0.0430
-4 10 4 -1.1983 -0.0004
-4 10 5 -3.0094 0.0197
-4 10 6 3.3585 0.0104
-4 10 7 1.0286 0.0036
-4 10 8 -2.9507 -0.0099
-4 10 9 2.3338 0.0062
-4 10 10 0.4540 0.0055
-4 10 11 -1.5263 0.0098
-4 10 12 0.7035 -0.0058
-4 10 13 -0.3159 -0.0580
-4 10 14 0.5315 -0.0276
-4 10 15 0.4612 0.0162
-4 10 16 -1.2645 0.0792
-4 10 17 0.3678 -0.0125
-4 11 1 -2.0502 -0.0634
-4 11 2 1.7458 -0.0090
-4 11 3 3.4951 0.0123
-4 11 4 -3.4458 0.0185
-4 11 5 -2.5417 0.0313
-4 11 6 4.4059 0.0041
-4 11 7 -1.2190 -0.0016
-4 11 8 -1.8091 -0.0082
-4 11 9 2.4249 0.0019
-4 11 10 -0.7566 -0.0100
-4 11 11 -0.0891 0.0170
-4 11 12 0.7054 0.0606
-4 11 13 -0.2332 0.0382
-4 11 14 0.9324 0.0037
-4 11 15 -0.4232 -0.0020
-4 11 16 -1.3481 0.0048
-4 11 17 0.2135 -0.1339
-4 12 1 -2.6658 -0.0196
-4 12 2 3.4447 -0.0114
-4 12 3 2.9533 -0.0420
-4 12 4 -4.9119 -0.0373
-4 12 5 -0.5289 -0.0100
-4 12 6 3.5156 -0.0159
-4 12 7 -1.8357 -0.0287
-4 12 8 0.0242 -0.0205
-4 12 9 0.7106 0.0149
-4 12 10 -1.1551 -0.0351
-4 12 11 0.5073 -0.0789
-4 12 12 -0.1958 -0.0380
-4 12 13 0.2169 -0.0179
-4 12 14 0.9914 0.0156
-4 12 15 -0.4694 0.0759
-4 12 16 -0.6746 0.1268
-4 13 1 -1.6145 0.0225
-4 13 2 4.0462 0.0841
-4 13 3 0.5256 0.0501
-4 13 4 -4.7213 0.0126
-4 13 5 0.4756 0.0014
-4 13 6 1.4294 0.0228
-4 13 7 -0.7579 0.0179
-4 13 8 0.8999 0.0115
-4 13 9 -0.4967 0.0673
-4 13 10 -0.1185 0.0528
-4 13 11 0.3906 0.0075
-4 13 12 -0.4490 -0.0067
-4 13 13 0.7847 -0.0257
-4 13 14 0.3686 -0.0226
-4 13 15 -0.4513 -0.0926
-4 14 1 0.6203 -0.0365
-4 14 2 4.2515 -0.0214
-4 14 3 -0.8449 0.0123
-4 14 4 -3.0328 -0.0063
-4 14 5 0.7241 -0.0406
-4 14 6 0.3205 0.0035
-4 14 7 0.1159 0.0047
-4 14 8 0.2457 -0.0375
-4 14 9 -0.7155 -0.0007
-4 14 10 0.2762 0.0167
-4 14 11 -0.5878 -0.0074
-4 14 12 0.0277 -0.0721
-4 14 13 1.1108 0.0239
-4 14 14 -0.0109 0.1746
-4 15 1 1.3163 0.0261
-4 15 2 3.0176 -0.0489
-4 15 3 -1.6421 0.0074
-4 15 4 -1.7083 -0.0225
-4 15 5 0.9781 -0.0382
-4 15 6 0.4884 0.0170
-4 15 7 0.3333 0.0141
-4 15 8 -0.0722 -0.0409
-4 15 9 0.0207 -0.0226
-4 15 10 -0.2253 0.0453
-4 15 11 -1.4088 0.0282
-4 15 12 0.3694 -0.2084
-4 15 13 0.5466 -0.1415
-4 16 1 1.6751 0.0353
-4 16 2 1.7199 0.0077
-4 16 3 -2.1649 0.0658
-4 16 4 -1.0974 -0.0025
-4 16 5 1.2022 -0.0032
-4 16 6 0.3678 0.0308
-4 16 7 -0.1741 0.0404
-4 16 8 0.1075 -0.0099
-4 16 9 0.7478 -0.0189
-4 16 10 -0.4660 0.1050
-4 16 11 -1.0370 0.1567
-4 17 1 1.8420 -0.0436
-4 17 2 1.0280 -0.0181
-4 17 3 -2.1204 0.0322
-4 17 4 -0.0466 -0.0287
-4 17 5 1.6370 -0.0117
-4 17 6 0.0968 0.0033
-4 17 7 -0.4848 -0.0209
-4 17 8 0.1140 -0.0841
-4 17 9 0.6013 -0.0512
-4 17 10 -0.4459 0.0719
-4 18 1 1.8455 0.0197
-4 18 2 -0.3112 0.0169
-4 18 3 -2.3039 0.0111
-4 18 4 0.6999 -0.0830
-4 18 5 1.2917 -0.0038
-4 18 6 -0.2476 0.0787
-4 18 7 -0.3824 -0.0400
-4 18 8 0.0210 -0.1251
-4 19 1 2.3445 -0.0053
-4 19 2 -1.0176 0.0686
-4 19 3 -1.4372 0.0846
-4 19 4 1.0989 -0.0773
-4 19 5 0.5412 0.0237
-4 19 6 -0.3427 0.0937
-4 20 1 1.2718 -0.1674
-4 20 2 -1.2105 -0.0541
-3 -17 1 -0.3681 0.0779
-3 -17 2 -0.6934 0.0604
-3 -17 3 0.7739 -0.0632
-3 -17 4 0.8558 -0.0380
-3 -17 5 0.0970 0.0379
-3 -17 6 -0.6774 0.0971
-3 -17 7 -0.4053 -0.0570
-3 -17 8 0.2134 -0.1136
-3 -16 1 -0.7905 0.0179
-3 -16 2 -0.8362 0.0482
-3 -16 3 1.1659 -0.0164
-3 -16 4 1.2388 -0.0457
-3 -16 5 -0.4261 0.0110
-3 -16 6 -1.4126 0.0722
-3 -16 7 -0.2041 -0.1011
-3 -16 8 0.7300 -0.0922
-3 -16 9 0.7502 0.1485
-3 -16 10 -0.3623 0.0527
-3 -16 11 -0.5314 -0.1178
-3 -15 1 -1.1587 -0.0083
-3 -15 2 -0.7986 -0.0047
-3 -15 3 1.6494 0.0179
-3 -15 4 1.8270 0.0074
-3 -15 5 -1.0172 0.0358
-3 -15 6 -1.6490 0.0144
-3 -15 7 0.4569 -0.0985
-3 -15 8 0.6891 -0.0393
-3 -15 9 0.0985 0.0530
-3 -15 10 -0.5045 -0.0466
-3 -15 11 0.0739 -0.0608
-3 -15 12 0.5177 0.0475
-3 -15 13 0.2865 -0.0753
-3 -14 1 -1.2781 -0.0050
-3 -14 2 -1.2742 -0.0211
-3 -14 3 1.7896 0.0518
-3 -14 4 1.5901 0.0649
-3 -14 5 -2.0891 0.0395
-3 -14 6 -0.6227 -0.0359
-3 -14 7 1.5460 -0.0131
-3 -14 8 0.1369 0.0359
-3 -14 9 -0.2785 -0.0010
-3 -14 10 -0.4457 -0.0473
-3 -14 11 -0.0370 -0.0025
-3 -14 12 0.6781 -0.0030
-3 -14 13 0.5868 -0.1198
-3 -14 14 -0.1938 0.1340
-3 -13 1 -1.2688 -0.0566
-3 -13 2 -0.9874 -0.0640
-3 -13 3 2.5533 0.0159
-3 -13 4 0.1883 0.0534
-3 -13 5 -3.4199 0.0091
-3 -13 6 0.5745 -0.0471
-3 -13 7 0.9974 0.0260
-3 -13 8 -0.8474 0.0072
-3 -13 9 0.2936 -0.0187
-3 -13 10 -0.3404 -0.0104
-3 -13 11 -0.4556 0.0014
-3 -13 12 0.6562 -0.0223
-3 -13 13 0.0174 -0.0846
-3 -13 14 -0.6560 0.1260
-3 -13 15 0.4709 0.1122
-3 -13 16 0.2447 -0.1211
-3 -12 1 -2.2947 0.0294
-3 -12 2 -0.1856 0.0046
-3 -12 3 3.6647 -0.0121
-3 -12 4 -0.8783 -0.0209
-3 -12 5 -2.6972 -0.0296
-3 -12 6 1.7868 -0.0018
-3 -12 7 -0.1453 0.0311
-3 -12 8 -0.6368 -0.0363
-3 -12 9 0.7046 0.0002
-3 -12 10 -0.9457 -0.0029
-3 -12 11 -0.2501 -0.0318
-3 -12 12 0.9835 -0.0076
-3 -12 13 -0.3348 -0.0177
-3 -12 14 -0.2335 0.0984
-3 -12 15 0.8078 0.0287
-3 -12 16 -0.1512 -0.0803
-3 -12 17 -0.8478 -0.0072
-3 -11 1 -3.1215 0.0241
-3 -11 2 0.8144 0.0595
-3 -11 3 3.2901 0.0407
-3 -11 4 -1.9399 -0.0029
-3 -11 5 -1.1106 0.0005
-3 -11 6 1.6030 0.0369
-3 -11 7 -0.5131 0.0252
-3 -11 8 0.8062 -0.0209
-3 -11 9 0.4990 0.0235
-3 -11 10 -1.3480 -0.0121
-3 -11 11 0.0005 -0.0329
-3 -11 12 0.4601 0.0087
-3 -11 13 -0.4080 -0.0069
-3 -11 14 0.7354 0.0379
-3 -11 15 1.0065 0.0049
-3 -11 16 -0.3262 0.0225
-3 -11 17 -0.6443 0.0130
-3 -10 1 -2.7238 -0.0391
-3 -10 2 2.3242 -0.0438
-3 -10 3 1.6227 -0.0455
-3 -10 4 -2.3750 -0.0285
-3 -10 5 0.2408 0.0120
-3 -10 6 0.3682 0.0056
-3 -10 7 -0.5245 0.0026
-3 -10 8 1.0278 -0.0014
-3 -10 9 0.0952 0.0263
-3 -10 10 -1.1837 0.0019
-3 -10 11 -0.7594 -0.0066
-3 -10 12 -0.2779 0.0106
-3 -10 13 -0.0757 -0.0138
-3 -10 14 0.6298 -0.0085
-3 -10 15 0.3700 -0.0096
-3 -10 16 -0.4877 0.0280
-3 -10 17 -0.2972 -0.0312
-3 -10 18 0.7346 -0.0597
-3 -9 1 -0.8294 0.0496
-3 -9 2 3.1965 0.0288
-3 -9 3 -0.4974 -0.0155
-3 -9 4 -1.6580 -0.0038
-3 -9 5 1.0436 0.0054
-3 -9 6 -0.2558 -0.0260
-3 -9 7 -0.3618 0.0037
-3 -9 8 0.6349 -0.0171
-3 -9 9 1.1725 0.0008
-3 -9 10 -1.0517 0.0061
-3 -9 11 -1.7962 -0.0033
-3 -9 12 0.3892 0.0009
-3 -9 13 0.4799 -0.0031
-3 -9 14 0.0396 0.0041
-3 -9 15 0.0222 0.0311
-3 -9 16 -0.9652 0.0522
-3 -9 17 -0.0136 -0.0051
-3 -9 18 1.1964 -0.0676
-3 -9 19 -0.9808 -0.1318
-3 -8 1 1.1709 -0.0366
-3 -8 2 2.2973 0.0120
-3 -8 3 -1.0249 0.0293
-3 -8 4 0.1952 0.0464
-3 -8 5 0.7601 0.0062
-3 -8 6 -0.4890 -0.0084
-3 -8 7 -0.2838 0.0362
-3 -8 8 1.2327 -0.0004
-3 -8 9 2.2910 0.0176
-3 -8 10 -2.4129 0.0045
-3 -8 11 -1.5385 -0.0145
-3 -8 12 2.0559 -0.0125
-3 -8 13 0.2466 -0.0027
-3 -8 14 0.0120 -0.0093
-3 -8 15 0.1409 0.0084
-3 -8 16 -1.7278 0.0349
-3 -8 17 0.9432 0.0410
-3 -8 18 1.4549 -0.0326
-3 -8 19 -1.7820 -0.0695
-3 -7 1 0.7619 -0.0452
-3 -7 2 -0.3110 -0.0227
-3 -7 3 -0.5219 -0.0321
-3 -7 4 1.0525 -0.0213
-3 -7 5 -0.4793 -0.0317
-3 -7 6 -1.1603 -0.0129
-3 -7 7 -0.0628 0.0009
-3 -7 8 3.4104 -0.0201
-3 -7 9 1.9831 0.0008
-3 -7 10 -4.0442 -0.0027
-3 -7 11 0.2850 0.0034
-3 -7 12 2.4893 -0.0105
-3 -7 13 -0.9166 0.0065
-3 -7 14 0.5542 -0.0019
-3 -7 15 -0.4751 0.0025
-3 -7 16 -2.1779 -0.0046
-3 -7 17 2.5818 -0.0102
-3 -7 18 0.5983 -0.0842
-3 -7 19 -2.4586 -0.0479
-3 -7 20 0.6645 0.1373
-3 -6 1 -0.3035 0.0419
-3 -6 2 -0.8595 0.0920
-3 -6 3 -0.3594 0.0167
-3 -6 4 0.2256 -0.0044
-3 -6 5 -1.5483 -0.0032
-3 -6 6 -2.9696 0.0051
-3 -6 7 -0.2386 0.0126
-3 -6 8 4.5221 0.0133
-3 -6 9 -0.5958 -0.0167
-3 -6 10 -4.1050 -0.0069
-3 -6 11 2.7067 0.0173
-3 -6 12 1.8095 -0.0028
-3 -6 13 -1.1653 0.0104
-3 -6 14 1.0904 -0.0083
-3 -6 15 -1.8485 0.0074
-3 -6 16 -1.0675 -0.0099
-3 -6 17 3.7896 -0.0008
-3 -6 18 -1.5453 -0.0413
-3 -6 19 -2.2004 0.0049
-3 -6 20 1.5599 0.0790
-3 -5 1 -0.1538 -0.0177
-3 -5 2 0.3756 0.0098
-3 -5 3 0.1092 -0.0142
-3 -5 4 1.6761 0.0314
-3 -5 5 -0.9795 0.0177
-3 -5 6 -4.3067 -0.0253
-3 -5 7 1.4358 -0.0035
-3 -5 8 4.3942 0.0313
-3 -5 9 -3.8319 -0.0002
-3 -5 10 -3.0011 0.0106
-3 -5 11 3.0536 0.0021
-3 -5 12 0.2373 0.0060
-3 -5 13 -0.2550 0.0248
-3 -5 14 0.8847 -0.0008
-3 -5 15 -2.8997 0.0022
-3 -5 16 1.2947 -0.0349
-3 -5 17 3.5736 0.0007
-3 -5 18 -3.1116 -0.0118
-3 -5 19 -0.7566 0.0402
-3 -5 20 1.4536 0.0483
-3 -4 1 -0.0916 0.0225
-3 -4 2 -1.0170 -0.0458
-3 -4 3 1.2662 -0.0551
-3 -4 4 4.3391 -0.0130
-3 -4 5 -2.3413 -0.0142
-3 -4 6 -4.6277 -0.0296
-3 -4 7 5.5305 -0.0154
-3 -4 8 3.5185 0.0022
-3 -4 9 -5.2847 -0.0036
-3 -4 10 -0.3764 0.0049
-3 -4 11 2.5186 -0.0190
-3 -4 12 -0.6881 -0.0047
-3 -4 13 0.6177 -0.0100
-3 -4 14 -0.4090 -0.0188
-3 -4 15 -2.7087 -0.0069
-3 -4 16 3.3071 -0.0152
-3 -4 17 1.7790 0.0411
-3 -4 18 -3.2588 0.0183
-3 -4 19 0.5626 0.0414
-3 -4 20 0.6457 -0.0324
-3 -3 1 -3.3391 0.0369
-3 -3 2 -2.9575 0.0357
-3 -3 3 4.6230 0.0425
-3 -3 4 4.3700 -0.0045
-3 -3 5 -7.3770 -0.0100
-3 -3 6 -4.5729 0.0055
-3 -3 7 8.4751 0.0129
-3 -3 8 1.0628 0.0217
-3 -3 9 -5.6467 0.0109
-3 -3 10 1.0939 0.0051
-3 -3 11 1.4178 0.0103
-3 -3 12 -0.0761 0.0225
-3 -3 13 0.9105 -0.0050
-3 -3 14 -2.1933 -0.0122
-3 -3 15 -1.2971 -0.0163
-3 -3 16 4.2009 -0.0088
-3 -3 17 0.0029 0.0295
-3 -3 18 -2.2231 0.0206
-3 -3 19 0.8319 0.0658
-3 -3 20 -0.1140 -0.0067
-3 -3 21 0.1659 -0.0428
-3 -2 1 -6.7821 -0.0290
-3 -2 2 -0.8139 -0.0143
-3 -2 3 6.8434 -0.0080
-3 -2 4 2.4294 -0.0187
-3 -2 5 -9.0362 0.0159
-3 -2 6 -2.5675 0.0110
-3 -2 7 8.0449 0.0043
-3 -2 8 -1.4047 0.0184
-3 -2 9 -4.2546 -0.0026
-3 -2 10 0.9409 -0.0111
-3 -2 11 0.0588 -0.0015
-3 -2 12 1.1237 -0.0047
-3 -2 13 0.1203 -0.0108
-3 -2 14 -3.4669 -0.0002
-3 -2 15 0.4876 0.0097
-3 -2 16 3.4150 0.0246
-3 -2 17 -1.5145 0.0097
-3 -2 18 -1.2558 -0.0217
-3 -2 19 0.8048 0.0021
-3 -2 20 0.0423 -0.0419
-3 -2 21 0.5554 -0.0114
-3 -1 1 -3.7095 0.0303
-3 -1 2 4.8880 -0.0247
-3 -1 3 3.7577 -0.0527
-3 -1 4 0.3068 -0.0291
-3 -1 5 -5.9717 -0.0027
-3 -1 6 0.7101 -0.0144
-3 -1 7 6.6395 -0.0127
-3 -1 8 -1.6778 0.0018
-3 -1 9 -2.4602 -0.0075
-3 -1 10 -0.2089 -0.0021
-3 -1 11 -0.2239 -0.0057
-3 -1 12 2.1495 -0.0084
-3 -1 13 -1.2277 -0.0069
-3 -1 14 -3.0015 -0.0145
-3 -1 15 2.3172 -0.0009
-3 -1 16 2.1376 0.0177
-3 -1 17 -2.2749 -0.0007
-3 -1 18 -0.9883 -0.0137
-3 -1 19 0.4706 -0.0032
-3 -1 20 0.1102 -0.0609
-3 -1 21 0.5424 -0.0336
-3 0 1 0.7771 0.0297
-3 0 2 4.1863 -0.0159
-3 0 3 -0.5816 0.0168
-3 0 4 1.3644 0.0268
-3 0 5 -4.0156 0.0106
-3 0 6 0.8924 0.0058
-3 0 7 6.0218 -0.0073
-3 0 8 0.1793 -0.0027
-3 0 9 -1.8709 0.0024
-3 0 10 -0.9305 0.0044
-3 0 11 0.7909 -0.0093
-3 0 12 1.6930 0.0057
-3 0 13 -2.6068 0.0179
-3 0 14 -1.3840 0.0112
-3 0 15 2.6476 0.0145
-3 0 16 0.5424 0.0140
-3 0 17 -2.1983 -0.0016
-3 0 18 -0.5401 0.0017
-3 0 19 0.6003 0.0186
-3 0 20 0.3328 -0.0125
-3 0 21 0.3407 0.0381
-3 1 1 3.7445 -0.0146
-3 1 2 -5.6148 0.0065
-3 1 3 -1.5232 0.0450
-3 1 4 4.6026 -0.0013
-3 1 5 -4.6773 -0.0022
-3 1 6 -1.2790 0.0173
-3 1 7 6.2857 -0.0071
-3 1 8 0.6984 -0.0060
-3 1 9 -3.8935 -0.0002
-3 1 10 -0.3441 0.0104
-3 1 11 2.8557 -0.0035
-3 1 12 0.6828 -0.0021
-3 1 13 -2.5143 0.0034
-3 1 14 0.9308 0.0057
-3 1 15 2.1921 -0.0097
-3 1 16 -0.5369 -0.0209
-3 1 17 -2.1954 -0.0132
-3 1 18 -0.8458 -0.0169
-3 1 19 0.4167 -0.0060
-3 1 20 0.8329 0.0217
-3 1 21 0.4547 0.0761
-3 2 1 2.9671 -0.0792
-3 2 2 -13.2672 0.0063
-3 2 3 4.1708 0.0275
-3 2 4 8.5057 -0.0157
-3 2 5 -5.7884 0.0008
-3 2 6 -3.7745 0.0038
-3 2 7 7.0253 -0.0057
-3 2 8 -0.4248 -0.0064
-3 2 9 -6.3526 -0.0106
-3 2 10 0.0251 0.0069
-3 2 11 2.9615 -0.0117
-3 2 12 -0.6468 -0.0113
-3 2 13 -1.4536 0.0050
-3 2 14 2.2599 0.0317
-3 2 15 1.6792 -0.0012
-3 2 16 -0.1361 -0.0172
-3 2 17 -1.4265 0.0136
-3 2 18 -0.7485 -0.0313
-3 2 19 0.3709 -0.0330
-3 2 20 0.7884 0.0290
-3 3 1 -7.2290 -0.0137
-3 3 2 -17.5353 -0.0101
-3 3 3 9.8931 -0.0267
-3 3 4 12.9108 -0.0227
-3 3 5 -3.7651 -0.0052
-3 3 6 -4.0441 -0.0127
-3 3 7 6.3623 0.0021
-3 3 8 -2.4419 -0.0002
-3 3 9 -5.2565 0.0124
-3 3 10 0.8153 0.0224
-3 3 11 1.2909 -0.0057
-3 3 12 -1.5662 -0.0145
-3 3 13 -0.2924 -0.0200
-3 3 14 2.0563 0.0273
-3 3 15 0.8435 -0.0164
-3 3 16 0.0149 -0.0177
-3 3 17 -1.3443 0.0405
-3 3 18 -0.4037 0.0011
-3 3 19 0.8586 0.0183
-3 3 20 0.4823 0.0281
-3 4 1 -17.2846 0.0448
-3 4 2 -16.1558 0.0488
-3 4 3 9.8649 0.0414
-3 4 4 11.2505 0.0351
-3 4 5 -3.0424 0.0052
-3 4 6 -1.1986 -0.0098
-3 4 7 4.5479 0.0020
-3 4 8 -4.1275 -0.0137
-3 4 9 -2.0313 -0.0025
-3 4 10 1.1156 -0.0062
-3 4 11 -0.0533 0.0106
-3 4 12 -1.2279 0.0041
-3 4 13 0.7413 -0.0214
-3 4 14 1.2425 0.0383
-3 4 15 0.6144 -0.0156
-3 4 16 0.5036 -0.0165
-3 4 17 -1.3191 0.0032
-3 4 18 0.0127 0.0026
-3 4 19 0.7043 0.0143
-3 4 20 -0.6807 -0.0793
-3 5 1 -21.2898 -0.0674
-3 5 2 -6.8817 -0.0593
-3 5 3 10.5947 -0.0193
-3 5 4 5.7743 0.0258
-3 5 5 -5.2332 0.0149
-3 5 6 0.7669 0.0058
-3 5 7 1.4863 0.0107
-3 5 8 -3.7396 0.0017
-3 5 9 -0.0040 -0.0011
-3 5 10 0.0358 -0.0110
-3 5 11 -0.6038 0.0243
-3 5 12 -0.4757 -0.0077
-3 5 13 1.2950 -0.0280
-3 5 14 0.0969 0.0271
-3 5 15 0.4556 0.0020
-3 5 16 0.5827 0.0148
-3 5 17 -1.1900 -0.0080
-3 5 18 0.9284 0.0617
-3 5 19 0.9284 0.0289
-3 5 20 -0.7919 -0.1193
-3 6 1 -19.2865 0.0668
-3 6 2 1.2604 -0.0076
-3 6 3 10.4037 -0.0502
-3 6 4 1.8405 -0.0261
-3 6 5 -4.8614 -0.0195
-3 6 6 1.3070 -0.0146
-3 6 7 -0.0940 -0.0106
-3 6 8 -1.3469 -0.0213
-3 6 9 -0.2938 -0.0232
-3 6 10 -0.5647 -0.0023
-3 6 11 -0.3932 0.0265
-3 6 12 -0.1560 -0.0051
-3 6 13 0.9600 -0.0163
-3 6 14 -0.6995 0.0016
-3 6 15 1.0350 0.0188
-3 6 16 0.3702 0.0263
-3 6 17 -1.4000 -0.0287
-3 6 18 0.6711 0.0283
-3 6 19 0.4252 -0.0398
-3 7 1 -11.8078 0.0619
-3 7 2 4.5778 0.0644
-3 7 3 7.5600 0.0593
-3 7 4 -0.0026 0.0451
-3 7 5 -3.9100 0.0159
-3 7 6 -0.0175 0.0018
-3 7 7 1.1590 0.0185
-3 7 8 0.5723 0.0169
-3 7 9 -1.3125 0.0079
-3 7 10 0.1416 -0.0009
-3 7 11 0.0992 -0.0099
-3 7 12 0.6109 -0.0042
-3 7 13 0.1705 -0.0193
-3 7 14 -1.2632 -0.0353
-3 7 15 1.2015 -0.0171
-3 7 16 -0.3076 0.0084
-3 7 17 -0.9370 0.0175
-3 7 18 0.3537 -0.0043
-3 7 19 -0.2779 -0.1083
-3 8 1 -6.6871 -0.0749
-3 8 2 3.1552 -0.0683
-3 8 3 5.3396 -0.0411
-3 8 4 0.3850 -0.0134
-3 8 5 -3.9633 -0.0044
-3 8 6 -0.7496 -0.0378
-3 8 7 2.4244 -0.0147
-3 8 8 -0.2283 0.0136
-3 8 9 -1.2226 0.0379
-3 8 10 0.1051 0.0154
-3 8 11 -0.4953 -0.0000
-3 8 12 1.4040 0.0234
-3 8 13 -0.0392 0.0244
-3 8 14 -0.0303 0.0426
-3 8 15 1.2497 -0.0017
-3 8 16 -1.3857 -0.0120
-3 8 17 -0.6670 -0.0060
-3 8 18 -0.0358 -0.0671
-3 9 1 -5.2523 0.0630
-3 9 2 1.2965 0.0570
-3 9 3 4.4493 -0.0207
-3 9 4 -0.8969 -0.0222
-3 9 5 -4.2728 -0.0028
-3 9 6 1.6713 -0.0255
-3 9 7 2.2598 -0.0041
-3 9 8 -1.2131 -0.0097
-3 9 9 0.5166 -0.0021
-3 9 10 -0.5777 -0.0212
-3 9 11 -0.6370 -0.0101
-3 9 12 0.8152 -0.0231
-3 9 13 -0.9763 -0.0307
-3 9 14 1.3534 0.0305
-3 9 15 1.1923 0.0348
-3 9 16 -1.1086 0.0979
-3 9 17 0.2241 0.0183
-3 9 18 -0.0502 -0.0725
-3 10 1 -4.6258 -0.0096
-3 10 2 2.8423 0.0450
-3 10 3 4.8916 0.0202
-3 10 4 -3.8958 0.0433
-3 10 5 -3.6991 0.0272
-3 10 6 3.8037 0.0096
-3 10 7 0.4623 0.0273
-3 10 8 -0.9423 0.0206
-3 10 9 0.8408 0.0175
-3 10 10 -0.9825 -0.0157
-3 10 11 0.9803 0.0168
-3 10 12 0.0378 0.0236
-3 10 13 -1.0195 0.0018
-3 10 14 1.6393 -0.0437
-3 10 15 -0.1843 -0.0569
-3 10 16 -1.0468 0.0546
-3 10 17 0.4855 -0.0618
-3 11 1 -3.8280 -0.0465
-3 11 2 4.7975 -0.0782
-3 11 3 4.0613 -0.0796
-3 11 4 -5.6916 -0.0277
-3 11 5 -1.5569 -0.0066
-3 11 6 3.6778 -0.0099
-3 11 7 -0.3507 -0.0328
-3 11 8 -0.0951 -0.0157
-3 11 9 -1.0562 0.0088
-3 11 10 -0.7857 -0.0460
-3 11 11 1.3556 -0.0478
-3 11 12 -1.1430 0.0069
-3 11 13 0.3073 0.0605
-3 11 14 1.6938 0.0278
-3 11 15 -0.6224 0.0307
-3 11 16 -0.6082 0.1111
-3 12 1 -2.1374 0.0705
-3 12 2 5.4878 0.0632
-3 12 3 1.5515 0.0277
-3 12 4 -5.5758 -0.0039
-3 12 5 -0.0594 0.0184
-3 12 6 2.0953 0.0169
-3 12 7 0.6002 -0.0129
-3 12 8 0.1762 0.0078
-3 12 9 -1.7999 0.0465
-3 12 10 0.7436 0.0036
-3 12 11 0.2189 -0.0291
-3 12 12 -1.5025 -0.0386
-3 12 13 1.2308 -0.0221
-3 12 14 0.6768 -0.0432
-3 12 15 -0.3900 -0.0511
-3 13 1 0.2711 -0.0455
-3 13 2 5.4942 0.0055
-3 13 3 -0.3481 0.0343
-3 13 4 -3.9391 0.0202
-3 13 5 0.2518 0.0233
-3 13 6 1.0175 -0.0062
-3 13 7 1.0731 -0.0109
-3 13 8 -0.8375 0.0054
-3 13 9 -0.8601 0.0324
-3 13 10 1.2754 0.0141
-3 13 11 -1.2378 0.0355
-3 13 12 -0.1882 -0.0164
-3 13 13 1.5066 0.0301
-3 13 14 -0.1320 0.0557
-3 14 1 1.4257 -0.0187
-3 14 2 4.3258 -0.0558
-3 14 3 -1.2526 -0.0428
-3 14 4 -2.4155 -0.0198
-3 14 5 0.3645 -0.0064
-3 14 6 1.1851 -0.0394
-3 14 7 0.4725 -0.0300
-3 14 8 -1.1926 -0.0031
-3 14 9 0.6772 -0.0090
-3 14 10 0.0281 -0.0101
-3 14 11 -2.0407 0.0504
-3 14 12 0.7634 -0.1328
-3 14 13 0.6120 -0.0650
-3 15 1 1.4645 0.0556
-3 15 2 2.4962 0.0484
-3 15 3 -1.8618 0.0307
-3 15 4 -1.6947 0.0190
-3 15 5 0.8606 0.0278
-3 15 6 1.1980 -0.0060
-3 15 7 -0.6458 0.0046
-3 15 8 -0.3196 0.0421
-3 15 9 1.6269 -0.0254
-3 15 10 -0.8048 0.0431
-3 15 11 -1.1808 0.1655
-3 15 12 0.9281 -0.1039
-3 16 1 1.8788 -0.0532
-3 16 2 1.3999 0.0203
-3 16 3 -2.2276 0.0100
-3 16 4 -0.7918 -0.0011
-3 16 5 1.6810 0.0346
-3 16 6 0.6085 -0.0099
-3 16 7 -1.1204 -0.0202
-3 16 8 0.3777 0.0149
-3 16 9 1.1070 -0.0638
-3 16 10 -0.7172 0.0570
-3 16 11 -0.0392 0.1294
-3 17 1 2.0841 -0.0186
-3 17 2 -0.0820 0.0158
-3 17 3 -2.4999 -0.0650
-3 17 4 0.3344 -0.0576
-3 17 5 1.5632 0.0583
-3 17 6 -0.2313 0.0111
-3 17 7 -0.6488 -0.0703
-3 17 8 0.4159 -0.0518
-3 17 9 0.2132 -0.0325
-3 18 1 2.3807 0.0827
-3 18 2 -1.3554 0.0893
-3 18 3 -1.6650 -0.0404
-3 18 4 1.1606 -0.0251
-3 18 5 0.6382 0.1064
-3 18 6 -0.5757 0.0084
-3 18 7 -0.1944 -0.0948
-3 19 1 1.4068 -0.0145
-3 19 2 -1.4753 -0.0400
-3 19 3 -0.1041 -0.0676
-3 19 4 1.1279 0.0692
-3 19 5 0.1768 0.1366
-3 20 1 -0.1477 0.0053
-2 -18 1 -0.2137 0.0396
-2 -18 2 -0.4354 0.2189
-2 -18 3 0.2248 0.1202
-2 -18 4 0.7868 -0.0671
-2 -18 5 0.2293 -0.1448
-2 -18 6 -0.4170 0.0549
-2 -17 1 -0.4062 0.0087
-2 -17 2 -0.5165 0.1751
-2 -17 3 0.3924 0.0937
-2 -17 4 1.1229 -0.1216
-2 -17 5 0.0144 -0.1310
-2 -17 6 -0.7967 0.1218
-2 -17 7 -0.3048 0.0166
-2 -17 8 0.2674 -0.1348
-2 -17 9 0.5911 0.1562
-2 -17 10 -0.1094 0.0952
-2 -16 1 -0.3127 0.0282
-2 -16 2 -0.5958 0.0679
-2 -16 3 0.5070 0.0255
-2 -16 4 1.4020 -0.1073
-2 -16 5 -0.4924 -0.0492
-2 -16 6 -1.0225 0.0974
-2 -16 7 -0.0292 -0.0405
-2 -16 8 0.3597 -0.0945
-2 -16 9 0.1948 0.1061
-2 -16 10 -0.0541 -0.0295
-2 -16 11 0.3683 -0.0945
-2 -16 12 -0.0157 0.0652
-2 -15 1 -0.4489 0.0559
-2 -15 2 -1.1043 0.0068
-2 -15 3 0.9323 0.0050
-2 -15 4 1.2875 -0.0146
-2 -15 5 -1.1977 0.0498
-2 -15 6 -0.1021 0.0598
-2 -15 7 0.6093 -0.0024
-2 -15 8 -0.1573 0.0099
-2 -15 9 -0.2202 0.0543
-2 -15 10 -0.0313 -0.0810
-2 -15 11 0.1143 -0.0092
-2 -15 12 0.0364 0.0034
-2 -15 13 0.4594 -0.1883
-2 -15 14 0.2046 0.1157
-2 -14 1 -0.8392 -0.0473
-2 -14 2 -1.0710 -0.0711
-2 -14 3 1.6470 -0.0136
-2 -14 4 -0.1443 0.0463
-2 -14 5 -2.0395 0.0502
-2 -14 6 1.0240 -0.0129
-2 -14 7 0.1490 0.0080
-2 -14 8 -0.6987 0.0243
-2 -14 9 0.3692 0.0229
-2 -14 10 -0.1214 -0.0408
-2 -14 11 -0.7356 0.0235
-2 -14 12 -0.1542 -0.0432
-2 -14 13 0.3380 -0.1239
-2 -14 14 0.0636 0.1216
-2 -14 15 0.3094 0.1054
-2 -13 1 -1.6921 -0.0353
-2 -13 2 0.0353 -0.0574
-2 -13 3 2.6728 -0.0249
-2 -13 4 -1.1748 0.0197
-2 -13 5 -1.3141 -0.0043
-2 -13 6 1.5557 -0.0143
-2 -13 7 -0.9643 0.0139
-2 -13 8 -0.3658 -0.0269
-2 -13 9 0.7250 0.0034
-2 -13 10 -0.6245 -0.0186
-2 -13 11 -0.5534 -0.0160
-2 -13 12 0.2256 -0.0319
-2 -13 13 0.0715 -0.0223
-2 -13 14 0.1546 0.0800
-2 -13 15 0.2795 0.0192
-2 -13 16 -0.0039 -0.0591
-2 -12 1 -2.3931 0.0132
-2 -12 2 0.7708 0.0809
-2 -12 3 2.1247 0.0847
-2 -12 4 -1.5793 0.0245
-2 -12 5 0.3647 -0.0283
-2 -12 6 1.1397 0.0167
-2 -12 7 -0.9018 0.0179
-2 -12 8 0.9810 -0.0342
-2 -12 9 0.4315 0.0227
-2 -12 10 -0.9607 -0.0113
-2 -12 11 -0.1462 -0.0298
-2 -12 12 0.0590 0.0069
-2 -12 13 0.0812 0.0221
-2 -12 14 0.7168 0.0570
-2 -12 15 0.1885 0.0253
-2 -12 16 -0.1619 -0.0118
-2 -12 17 -0.4312 -0.0408
-2 -11 1 -1.5822 -0.1029
-2 -11 2 1.4609 -0.0046
-2 -11 3 0.1968 0.0231
-2 -11 4 -1.6670 0.0058
-2 -11 5 1.1742 -0.0041
-2 -11 6 -0.1099 0.0109
-2 -11 7 -0.5424 -0.0120
-2 -11 8 1.0085 -0.0239
-2 -11 9 0.2251 0.0281
-2 -11 10 -0.6460 -0.0081
-2 -11 11 -0.6444 -0.0075
-2 -11 12 -0.3616 0.0182
-2 -11 13 0.2530 0.0056
-2 -11 14 0.3095 0.0139
-2 -11 15 -0.2309 0.0168
-2 -11 16 -0.1011 0.0095
-2 -11 17 -0.3312 -0.0430
-2 -11 18 0.4658 -0.0427
-2 -10 1 0.0222 0.0332
-2 -10 2 1.5344 0.0199
-2 -10 3 -1.2871 -0.0514
-2 -10 4 -0.5705 -0.0230
-2 -10 5 1.2801 -0.0105
-2 -10 6 -0.4615 -0.0236
-2 -10 7 -0.3767 -0.0238
-2 -10 8 0.2034 -0.0268
-2 -10 9 1.4504 0.0018
-2 -10 10 -0.6354 0.0001
-2 -10 11 -1.7262 0.0122
-2 -10 12 0.3129 0.0180
-2 -10 13 0.5362 0.0188
-2 -10 14 -0.3870 0.0104
-2 -10 15 -0.1932 0.0279
-2 -10 16 -0.3567 0.0159
-2 -10 17 -0.1279 -0.0339
-2 -10 18 1.0785 -0.0769
-2 -9 1 1.1027 0.0449
-2 -9 2 0.3412 0.0610
-2 -9 3 -0.7959 0.0292
-2 -9 4 0.9940 0.0585
-2 -9 5 0.3515 -0.0054
-2 -9 6 0.0100 -0.0100
-2 -9 7 -0.6267 0.0261
-2 -9 8 0.2913 -0.0024
-2 -9 9 2.9066 -0.0029
-2 -9 10 -1.8163 0.0016
-2 -9 11 -1.4340 -0.0089
-2 -9 12 1.8132 -0.0055
-2 -9 13 0.1010 0.0102
-2 -9 14 -0.2777 -0.0116
-2 -9 15 0.2569 0.0292
-2 -9 16 -1.0685 0.0421
-2 -9 17 0.6528 0.0590
-2 -9 18 1.2531 -0.0387
-2 -9 19 -1.5111 -0.1018
-2 -8 1 -0.1934 -0.0547
-2 -8 2 -1.2553 -0.0734
-2 -8 3 0.9278 -0.0338
-2 -8 4 0.9213 0.0101
-2 -8 5 -1.0868 -0.0407
-2 -8 6 0.2211 -0.0073
-2 -8 7 -1.0438 0.0134
-2 -8 8 1.9770 -0.0101
-2 -8 9 2.6081 0.0038
-2 -8 10 -3.6827 0.0224
-2 -8 11 0.1844 -0.0030
-2 -8 12 2.2014 -0.0108
-2 -8 13 -0.8641 -0.0055
-2 -8 14 0.5505 -0.0219
-2 -8 15 -0.1032 0.0028
-2 -8 16 -1.4335 -0.0107
-2 -8 17 2.1147 0.0235
-2 -8 18 0.1874 -0.0828
-2 -8 19 -2.4248 -0.0396
-2 -7 1 -1.3885 0.0839
-2 -7 2 -0.6493 0.0357
-2 -7 3 0.9350 -0.0032
-2 -7 4 -1.2957 -0.0235
-2 -7 5 -1.4511 -0.0221
-2 -7 6 -0.9769 0.0140
-2 -7 7 -1.8916 0.0093
-2 -7 8 3.4288 -0.0110
-2 -7 9 0.6116 -0.0216
-2 -7 10 -3.7813 0.0133
-2 -7 11 2.2204 0.0055
-2 -7 12 1.3518 -0.0016
-2 -7 13 -1.0966 -0.0056
-2 -7 14 1.1131 0.0052
-2 -7 15 -1.2703 0.0269
-2 -7 16 -0.4510 0.0061
-2 -7 17 2.9585 0.0127
-2 -7 18 -1.8415 -0.0947
-2 -7 19 -1.9843 -0.0301
-2 -7 20 1.6103 -0.0010
-2 -6 1 -0.1785 0.0193
-2 -6 2 1.8920 0.0313
-2 -6 3 0.0141 0.0327
-2 -6 4 -1.2635 0.0304
-2 -6 5 0.2118 0.0192
-2 -6 6 -2.4330 -0.0087
-2 -6 7 -1.1201 0.0155
-2 -6 8 3.5268 0.0266
-2 -6 9 -2.2487 -0.0014
-2 -6 10 -2.7913 0.0120
-2 -6 11 2.5148 -0.0074
-2 -6 12 0.2372 0.0071
-2 -6 13 -0.1908 0.0055
-2 -6 14 0.7712 0.0127
-2 -6 15 -2.1020 0.0110
-2 -6 16 1.6047 -0.0020
-2 -6 17 2.4818 0.0094
-2 -6 18 -3.0868 -0.0250
-2 -6 19 -0.4488 0.0411
-2 -6 20 1.4061 -0.0263
-2 -5 1 0.1835 -0.0298
-2 -5 2 0.8891 -0.0848
-2 -5 3 -0.8464 -0.0481
-2 -5 4 1.3087 -0.0040
-2 -5 5 1.0668 -0.0031
-2 -5 6 -2.9850 -0.0395
-2 -5 7 2.0669 -0.0158
-2 -5 8 3.1917 -0.0122
-2 -5 9 -3.1623 -0.0095
-2 -5 10 -0.8139 0.0015
-2 -5 11 1.5768 -0.0181
-2 -5 12 -0.5123 -0.0001
-2 -5 13 0.4003 -0.0106
-2 -5 14 -0.5001 0.0079
-2 -5 15 -1.9970 0.0054
-2 -5 16 2.9824 -0.0044
-2 -5 17 0.8555 -0.0003
-2 -5 18 -2.6187 -0.0020
-2 -5 19 0.9924 0.0168
-2 -5 20 0.5380 -0.0535
-2 -4 1 -1.6862 0.0513
-2 -4 2 -0.9511 0.0397
-2 -4 3 -1.2247 0.0365
-2 -4 4 1.9532 -0.0119
-2 -4 5 -0.6448 -0.0123
-2 -4 6 -3.4519 -0.0040
-2 -4 7 3.9647 0.0140
-2 -4 8 1.5546 -0.0009
-2 -4 9 -3.2296 -0.0027
-2 -4 10 0.4411 0.0063
-2 -4 11 1.0724 0.0221
-2 -4 12 0.0858 0.0182
-2 -4 13 0.3839 -0.0204
-2 -4 14 -1.8152 -0.0089
-2 -4 15 -0.8269 -0.0187
-2 -4 16 3.3131 -0.0151
-2 -4 17 -0.7094 0.0116
-2 -4 18 -1.5904 0.0382
-2 -4 19 1.0304 0.0304
-2 -4 20 -0.1533 -0.0053
-2 -3 1 -2.6931 -0.0497
-2 -3 2 0.7770 0.0210
-2 -3 3 -2.9873 0.0361
-2 -3 4 3.0012 0.0067
-2 -3 5 0.2689 0.0218
-2 -3 6 -4.3328 -0.0019
-2 -3 7 3.3706 0.0035
-2 -3 8 0.4413 0.0079
-2 -3 9 -2.8250 -0.0040
-2 -3 10 0.2083 0.0017
-2 -3 11 0.3897 0.0235
-2 -3 12 0.7187 0.0105
-2 -3 13 -0.2484 -0.0019
-2 -3 14 -2.5016 0.0099
-2 -3 15 0.4949 -0.0071
-2 -3 16 2.6246 -0.0066
-2 -3 17 -1.4864 -0.0050
-2 -3 18 -0.6664 -0.0036
-2 -3 19 0.7093 -0.0063
-2 -3 20 -0.1362 0.0195
-2 -3 21 0.1432 0.0604
-2 -2 1 4.4553 -0.0266
-2 -2 2 1.5476 -0.0276
-2 -2 3 -9.5402 -0.0636
-2 -2 4 7.5841 -0.0341
-2 -2 5 3.4537 0.0026
-2 -2 6 -5.7791 -0.0280
-2 -2 7 3.3100 -0.0111
-2 -2 8 0.4682 -0.0019
-2 -2 9 -2.1854 -0.0030
-2 -2 10 0.4605 -0.0008
-2 -2 11 0.2957 -0.0089
-2 -2 12 0.9880 -0.0137
-2 -2 13 -0.8343 -0.0126
-2 -2 14 -1.8612 -0.0191
-2 -2 15 1.5193 -0.0124
-2 -2 16 1.4336 0.0218
-2 -2 17 -1.9961 0.0114
-2 -2 18 -0.6643 -0.0028
-2 -2 19 0.4582 -0.0164
-2 -2 20 0.1367 -0.0453
-2 -2 21 0.0772 -0.0283
-2 -1 1 14.6232 0.0126
-2 -1 2 -6.2812 0.0459
-2 -1 3 -12.6792 0.0202
-2 -1 4 15.7721 0.0224
-2 -1 5 0.5993 -0.0014
-2 -1 6 -8.2537 -0.0161
-2 -1 7 5.8489 -0.0036
-2 -1 8 0.5391 -0.0036
-2 -1 9 -1.9451 0.0182
-2 -1 10 0.9622 0.0000
-2 -1 11 0.2197 -0.0123
-2 -1 12 0.5971 0.0181
-2 -1 13 -1.0807 0.0207
-2 -1 14 -0.6039 -0.0067
-2 -1 15 1.5664 -0.0012
-2 -1 16 0.7120 0.0285
-2 -1 17 -1.7116 -0.0015
-2 -1 18 -0.7298 0.0147
-2 -1 19 0.3517 0.0228
-2 -1 20 0.1692 -0.0309
-2 -1 21 -0.1746 0.0143
-2 0 1 15.6846 -0.0382
-2 0 2 -24.9943 0.0355
-2 0 3 -6.3135 0.0331
-2 0 4 23.1462 0.0196
-2 0 5 -7.0841 0.0058
-2 0 6 -8.7923 0.0291
-2 0 7 7.8463 0.0014
-2 0 8 -0.9052 -0.0082
-2 0 9 -1.4353 0.0178
-2 0 10 1.5902 -0.0126
-2 0 11 0.5043 -0.0181
-2 0 12 0.2036 0.0044
-2 0 13 -0.6096 0.0137
-2 0 14 0.4287 -0.0016
-2 0 15 0.7726 0.0020
-2 0 16 0.3116 0.0171
-2 0 17 -1.6580 -0.0228
-2 0 18 -0.9207 -0.0033
-2 0 19 0.4811 -0.0109
-2 0 20 0.6455 -0.0066
-2 0 21 -0.0520 0.0936
-2 1 1 7.8573 -0.0374
-2 1 2 -38.7907 0.0254
-2 1 3 6.0835 0.0111
-2 1 4 22.9826 -0.0199
-2 1 5 -12.4036 -0.0180
-2 1 6 -5.7641 0.0173
-2 1 7 7.0364 -0.0159
-2 1 8 -2.7175 -0.0148
-2 1 9 -1.1075 0.0022
-2 1 10 0.5408 -0.0100
-2 1 11 0.2534 -0.0144
-2 1 12 0.0117 -0.0056
-2 1 13 0.2394 0.0223
-2 1 14 0.6989 0.0139
-2 1 15 0.7395 0.0002
-2 1 16 1.0226 -0.0038
-2 1 17 -1.5288 -0.0288
-2 1 18 -0.9944 -0.0413
-2 1 19 0.4256 -0.0700
-2 1 20 0.6052 0.0178
-2 2 1 -10.6293 -0.0155
-2 2 2 -38.9105 -0.0317
-2 2 3 17.3997 -0.0041
-2 2 4 19.1213 -0.0045
-2 2 5 -10.2374 -0.0044
-2 2 6 -2.1271 0.0091
-2 2 7 3.6448 -0.0123
-2 2 8 -2.2753 -0.0045
-2 2 9 0.5159 0.0171
-2 2 10 -1.1281 0.0089
-2 2 11 -0.9235 -0.0187
-2 2 12 -0.2703 -0.0150
-2 2 13 0.5576 0.0094
-2 2 14 -0.3397 0.0173
-2 2 15 0.7647 0.0014
-2 2 16 1.1694 0.0051
-2 2 17 -1.5375 0.0204
-2 2 18 -0.1751 -0.0118
-2 2 19 1.0627 -0.0375
-2 2 20 0.2169 0.0400
-2 3 1 -30.2866 0.0547
-2 3 2 -30.6096 0.0190
-2 3 3 18.2733 0.0348
-2 3 4 12.7062 0.0018
-2 3 5 -4.7396 -0.0132
-2 3 6 0.8394 0.0030
-2 3 7 0.3604 -0.0055
-2 3 8 -0.5688 -0.0099
-2 3 9 2.1192 0.0136
-2 3 10 -1.9896 0.0067
-2 3 11 -1.2981 0.0093
-2 3 12 0.2661 0.0095
-2 3 13 0.6650 -0.0007
-2 3 14 -1.0802 0.0152
-2 3 15 1.3314 -0.0250
-2 3 16 0.7054 -0.0234
-2 3 17 -1.9506 -0.0075
-2 3 18 0.2791 -0.0030
-2 3 19 1.2209 0.0076
-2 3 20 -0.5068 0.0031
-2 4 1 -36.7250 -0.0671
-2 4 2 -14.6242 -0.0083
-2 4 3 15.4636 0.0311
-2 4 4 5.5197 0.0161
-2 4 5 -3.8092 -0.0044
-2 4 6 0.5446 0.0114
-2 4 7 -1.2439 0.0112
-2 4 8 1.5354 -0.0012
-2 4 9 1.3201 -0.0071
-2 4 10 -3.0887 -0.0230
-2 4 11 -0.8812 0.0099
-2 4 12 1.0305 -0.0111
-2 4 13 0.1863 -0.0068
-2 4 14 -1.4636 0.0289
-2 4 15 1.7997 0.0004
-2 4 16 0.4505 0.0182
-2 4 17 -1.5335 -0.0125
-2 4 18 0.9967 0.0287
-2 4 19 1.2202 0.0053
-2 4 20 -0.8594 -0.0749
-2 5 1 -32.4617 -0.0075
-2 5 2 -1.6730 -0.0434
-2 5 3 14.3667 -0.0621
-2 5 4 3.7977 -0.0324
-2 5 5 -3.4662 -0.0219
-2 5 6 -1.5761 0.0054
-2 5 7 -0.8845 0.0051
-2 5 8 3.5298 -0.0062
-2 5 9 -0.9561 -0.0120
-2 5 10 -3.2973 0.0055
-2 5 11 -0.0909 0.0247
-2 5 12 1.1422 -0.0264
-2 5 13 -0.5137 -0.0082
-2 5 14 -1.1808 -0.0068
-2 5 15 1.8970 -0.0018
-2 5 16 -0.2270 0.0277
-2 5 17 -1.4793 -0.0166
-2 5 18 0.9808 0.0526
-2 5 19 0.9611 -0.0231
-2 6 1 -21.6099 0.1108
-2 6 2 2.0995 0.0798
-2 6 3 11.0810 0.0443
-2 6 4 3.6779 0.0168
-2 6 5 -2.8550 -0.0060
-2 6 6 -3.0897 0.0098
-2 6 7 1.4571 0.0147
-2 6 8 4.0378 -0.0038
-2 6 9 -2.5760 -0.0196
-2 6 10 -1.7403 0.0031
-2 6 11 0.7090 0.0014
-2 6 12 0.9468 -0.0111
-2 6 13 -1.2443 0.0092
-2 6 14 -0.5913 -0.0244
-2 6 15 1.9129 0.0022
-2 6 16 -0.6556 0.0172
-2 6 17 -0.9812 0.0097
-2 6 18 0.4521 0.0171
-2 6 19 -0.2613 -0.1299
-2 7 1 -12.5613 -0.0888
-2 7 2 1.8689 -0.0387
-2 7 3 8.3673 0.0189
-2 7 4 2.8661 0.0243
-2 7 5 -3.6374 0.0036
-2 7 6 -3.4601 -0.0220
-2 7 7 2.9129 0.0010
-2 7 8 1.9822 0.0129
-2 7 9 -2.6612 0.0194
-2 7 10 -0.7487 0.0179
-2 7 11 0.6194 -0.0007
-2 7 12 1.1264 0.0119
-2 7 13 -1.1984 0.0191
-2 7 14 0.5870 0.0056
-2 7 15 1.3031 -0.0015
-2 7 16 -1.4837 -0.0134
-2 7 17 -0.1529 0.0421
-2 7 18 0.4556 0.0099
-2 8 1 -9.0318 0.0061
-2 8 2 1.3451 -0.0041
-2 8 3 6.4235 -0.0470
-2 8 4 0.6661 -0.0253
-2 8 5 -3.8583 -0.0151
-2 8 6 -0.8167 -0.0325
-2 8 7 3.0115 -0.0120
-2 8 8 0.1576 -0.0276
-2 8 9 -1.1543 -0.0139
-2 8 10 -0.9898 -0.0050
-2 8 11 0.2016 0.0054
-2 8 12 0.2211 -0.0061
-2 8 13 -1.2434 -0.0052
-2 8 14 2.3002 0.0383
-2 8 15 0.9537 0.0362
-2 8 16 -1.4081 0.0393
-2 8 17 0.6564 0.0328
-2 8 18 0.2676 -0.0309
-2 9 1 -6.2274 0.0606
-2 9 2 3.2797 0.0991
-2 9 3 4.8875 0.0417
-2 9 4 -2.8755 0.0313
-2 9 5 -3.6554 -0.0095
-2 9 6 1.7796 0.0142
-2 9 7 1.9666 0.0466
-2 9 8 -0.0694 0.0131
-2 9 9 -0.3534 -0.0035
-2 9 10 -0.6667 -0.0117
-2 9 11 1.3359 0.0112
-2 9 12 -1.2040 -0.0154
-2 9 13 -1.2095 -0.0303
-2 9 14 2.4187 -0.0501
-2 9 15 -0.4303 -0.0302
-2 9 16 -0.8386 0.0643
-2 9 17 1.2145 0.0047
-2 10 1 -3.7519 -0.0815
-2 10 2 4.8935 -0.0800
-2 10 3 3.5144 -0.0391
-2 10 4 -4.6212 -0.0130
-2 10 5 -2.2789 -0.0326
-2 10 6 2.3602 -0.0026
-2 10 7 1.1619 0.0013
-2 10 8 -0.1393 0.0019
-2 10 9 -1.8623 0.0039
-2 10 10 -0.0340 -0.0096
-2 10 11 1.5528 -0.0127
-2 10 12 -2.1384 0.0140
-2 10 13 0.5864 0.0667
-2 10 14 1.9648 -0.0094
-2 10 15 -1.3958 -0.0132
-2 10 16 -0.4650 0.0573
-2 10 17 0.5556 -0.0623
-2 11 1 -1.8461 0.0577
-2 11 2 4.8431 0.0110
-2 11 3 1.4312 -0.0117
-2 11 4 -4.4946 -0.0402
-2 11 5 -0.7219 -0.0037
-2 11 6 1.8775 0.0170
-2 11 7 1.7315 0.0045
-2 11 8 -0.2485 -0.0091
-2 11 9 -2.1639 -0.0010
-2 11 10 1.1981 -0.0078
-2 11 11 -0.3479 -0.0648
-2 11 12 -2.3207 -0.0480
-2 11 13 1.9243 0.0307
-2 11 14 0.8321 -0.0157
-2 11 15 -0.8359 0.0058
-2 11 16 0.3254 0.0897
-2 12 1 -0.2531 -0.0169
-2 12 2 4.6438 0.0543
-2 12 3 -0.1395 0.0485
-2 12 4 -3.1538 0.0294
-2 12 5 0.0029 0.0346
-2 12 6 1.2043 0.0109
-2 12 7 1.5119 0.0358
-2 12 8 -1.1360 0.0082
-2 12 9 -0.4701 0.0229
-2 12 10 1.7185 0.0229
-2 12 11 -1.9890 -0.0086
-2 12 12 -0.5823 -0.0157
-2 12 13 1.9374 0.0364
-2 12 14 -0.4155 -0.0207
-2 12 15 -0.2667 -0.0813
-2 13 1 0.7396 -0.0886
-2 13 2 3.9527 -0.0827
-2 13 3 -1.0095 -0.0715
-2 13 4 -1.7880 0.0153
-2 13 5 0.3860 -0.0030
-2 13 6 1.2482 -0.0382
-2 13 7 0.1583 -0.0073
-2 13 8 -1.5644 -0.0193
-2 13 9 1.2666 -0.0076
-2 13 10 0.1303 -0.0090
-2 13 11 -2.5484 0.0282
-2 13 12 1.0052 -0.0326
-2 13 13 0.8924 0.0337
-2 13 14 -0.5427 0.0513
-2 14 1 1.0857 0.0611
-2 14 2 2.5992 0.0164
-2 14 3 -1.4320 -0.0075
-2 14 4 -1.0763 0.0491
-2 14 5 0.9007 -0.0037
-2 14 6 1.1521 -0.0133
-2 14 7 -1.3636 -0.0037
-2 14 8 -0.4422 0.0048
-2 14 9 2.2243 -0.0379
-2 14 10 -1.1272 0.0198
-2 14 11 -1.3790 0.1140
-2 14 12 1.2103 -0.0535
-2 14 13 -0.2570 -0.0547
-2 15 1 1.7653 -0.0324
-2 15 2 1.3002 0.0080
-2 15 3 -1.8252 0.0393
-2 15 4 -0.4710 0.0570
-2 15 5 1.7101 0.0102
-2 15 6 0.3875 0.0023
-2 15 7 -1.9720 -0.0049
-2 15 8 0.7584 0.0088
-2 15 9 1.5543 -0.0629
-2 15 10 -1.0509 0.0808
-2 15 11 0.3114 0.1283
-2 15 12 0.7438 -0.0258
-2 16 1 2.3310 -0.0554
-2 16 2 -0.0362 -0.0562
-2 16 3 -2.0906 -0.0494
-2 16 4 0.2146 -0.0100
-2 16 5 1.5192 0.0214
-2 16 6 -0.7989 -0.0144
-2 16 7 -1.2251 -0.0602
-2 16 8 1.1391 -0.0581
-2 16 9 0.1987 -0.0179
-2 16 10 -0.5761 0.1548
-2 17 1 2.1006 0.1086
-2 17 2 -1.2593 0.0159
-2 17 3 -1.3348 -0.0410
-2 17 4 0.9545 0.0216
-2 17 5 0.5287 0.0700
-2 17 6 -1.4130 -0.0174
-2 17 7 -0.2952 -0.0873
-2 17 8 0.8178 -0.0904
-2 18 1 1.0087 0.0692
-2 18 2 -1.3006 -0.0661
-2 18 3 -0.0582 -0.0065
-2 18 4 1.0726 0.1205
-2 18 5 0.1662 0.0784
-2 18 6 -0.8126 -0.0659
-2 19 1 -0.4605 -0.0098
-2 19 2 -0.6953 -0.2098
-2 19 3 0.0523 -0.0249
-2 19 4 0.3745 0.1285
-1 -18 1 0.1503 -0.1098
-1 -18 2 -0.5371 0.1779
-1 -18 3 -0.2567 0.2153
-1 -18 4 0.8840 -0.0003
-1 -18 5 0.1244 -0.1922
-1 -18 6 -0.4308 0.0521
-1 -18 7 -0.0918 0.1106
-1 -18 8 0.2808 -0.1442
-1 -17 1 0.4297 -0.0343
-1 -17 2 -0.8490 0.0871
-1 -17 3 -0.3041 0.0896
-1 -17 4 1.0291 -0.0755
-1 -17 5 -0.1086 -0.1582
-1 -17 6 -0.5839 0.0738
-1 -17 7 0.1165 0.0357
-1 -17 8 0.3349 -0.1365
-1 -17 9 -0.3161 0.1009
-1 -17 10 0.2567 0.0253
-1 -17 11 0.5214 -0.0812
-1 -16 1 0.4165 0.1004
-1 -16 2 -1.2410 0.0557
-1 -16 3 0.3039 0.0219
-1 -16 4 0.8031 -0.0542
-1 -16 5 -0.5789 -0.0382
-1 -16 6 0.0541 0.0785
-1 -16 7 0.4270 0.0077
-1 -16 8 -0.2829 -0.0301
-1 -16 9 -0.6664 0.0918
-1 -16 10 0.4458 -0.0746
-1 -16 11 0.3903 0.0169
-1 -16 12 -0.2216 0.0845
-1 -16 13 0.3121 -0.1939
-1 -15 1 -0.5033 0.0282
-1 -15 2 -1.0786 -0.0185
-1 -15 3 1.1032 -0.0221
-1 -15 4 -0.3489 -0.0036
-1 -15 5 -0.7979 0.0196
-1 -15 6 0.9602 0.0037
-1 -15 7 0.0932 -0.0044
-1 -15 8 -0.6138 0.0616
-1 -15 9 -0.1657 0.0689
-1 -15 10 0.2515 -0.0637
-1 -15 11 -0.5485 0.0696
-1 -15 12 -0.6724 0.0193
-1 -15 13 0.3444 -0.1223
-1 -15 14 0.3232 0.0367
-1 -14 1 -1.3736 -0.0491
-1 -14 2 0.2119 -0.0894
-1 -14 3 1.5478 -0.0642
-1 -14 4 -1.2120 0.0194
-1 -14 5 -0.1402 0.0132
-1 -14 6 0.9548 -0.0342
-1 -14 7 -0.6869 -0.0008
-1 -14 8 -0.2485 0.0242
-1 -14 9 0.2081 0.0033
-1 -14 10 0.0862 -0.0335
-1 -14 11 -0.3966 0.0239
-1 -14 12 -0.7099 -0.0106
-1 -14 13 0.1389 -0.0311
-1 -14 14 0.3118 0.0100
-1 -14 15 -0.1262 0.0151
-1 -13 1 -1.6966 0.0241
-1 -13 2 1.1454 0.0342
-1 -13 3 0.9939 0.0278
-1 -13 4 -0.9121 0.0308
-1 -13 5 0.9874 -0.0162
-1 -13 6 0.3778 0.0064
-1 -13 7 -0.3763 0.0344
-1 -13 8 0.5623 -0.0099
-1 -13 9 -0.1279 -0.0000
-1 -13 10 -0.0084 -0.0118
-1 -13 11 0.0255 -0.0187
-1 -13 12 -0.6690 0.0133
-1 -13 13 0.4785 0.0080
-1 -13 14 0.5548 0.0260
-1 -13 15 -0.3061 0.0461
-1 -13 16 0.2824 -0.0662
-1 -12 1 -0.7167 -0.0973
-1 -12 2 1.1852 0.0156
-1 -12 3 -0.7210 0.0516
-1 -12 4 -0.7965 0.0421
-1 -12 5 1.0328 0.0069
-1 -12 6 -0.2678 0.0227
-1 -12 7 0.0213 -0.0045
-1 -12 8 0.2422 -0.0269
-1 -12 9 0.0327 0.0106
-1 -12 10 0.3995 -0.0268
-1 -12 11 -0.4325 -0.0245
-1 -12 12 -0.6759 0.0190
-1 -12 13 0.7714 -0.0112
-1 -12 14 -0.0332 0.0438
-1 -12 15 -0.4205 0.0835
-1 -12 16 0.1981 -0.0015
-1 -12 17 -0.8506 -0.0383
-1 -11 1 0.8027 -0.0253
-1 -11 2 1.0042 -0.0351
-1 -11 3 -1.4794 -0.0708
-1 -11 4 -0.4772 -0.0105
-1 -11 5 0.4169 0.0252
-1 -11 6 0.1080 0.0040
-1 -11 7 -0.2470 -0.0387
-1 -11 8 -0.7865 -0.0196
-1 -11 9 1.4182 -0.0011
-1 -11 10 0.2393 -0.0342
-1 -11 11 -1.4596 -0.0117
-1 -11 12 0.2630 0.0105
-1 -11 13 0.8687 -0.0025
-1 -11 14 -0.8129 0.0317
-1 -11 15 -0.0202 0.0547
-1 -11 16 -0.1057 0.0100
-1 -11 17 -0.7782 -0.0336
-1 -11 18 1.0171 -0.0626
-1 -10 1 1.0445 0.1274
-1 -10 2 0.1914 0.0775
-1 -10 3 -0.3123 0.0053
-1 -10 4 -0.0665 0.0330
-1 -10 5 -0.3774 0.0149
-1 -10 6 1.4334 -0.0026
-1 -10 7 -0.9714 0.0017
-1 -10 8 -0.7671 0.0005
-1 -10 9 3.1691 -0.0207
-1 -10 10 -0.8685 -0.0271
-1 -10 11 -1.3594 -0.0206
-1 -10 12 1.5267 0.0067
-1 -10 13 0.0626 0.0222
-1 -10 14 -0.7322 0.0187
-1 -10 15 0.5822 0.0512
-1 -10 16 -0.8741 0.0381
-1 -10 17 0.1032 0.0351
-1 -10 18 1.5384 -0.0427
-1 -10 19 -1.0007 -0.1188
-1 -9 1 -0.5692 -0.0342
-1 -9 2 -0.0207 -0.0581
-1 -9 3 1.4429 0.0001
-1 -9 4 -1.4499 0.0240
-1 -9 5 -0.9705 -0.0172
-1 -9 6 2.5462 0.0009
-1 -9 7 -2.0097 0.0145
-1 -9 8 0.4766 -0.0052
-1 -9 9 3.0098 -0.0018
-1 -9 10 -2.7627 0.0092
-1 -9 11 0.0818 -0.0220
-1 -9 12 1.9332 0.0016
-1 -9 13 -1.0889 -0.0015
-1 -9 14 0.1578 -0.0118
-1 -9 15 0.4890 0.0019
-1 -9 16 -1.2143 -0.0135
-1 -9 17 1.5131 0.0426
-1 -9 18 0.5590 -0.0212
-1 -9 19 -2.2224 -0.0190
-1 -8 1 -1.4070 0.0557
-1 -8 2 2.0074 -0.0372
-1 -8 3 0.7409 -0.0303
-1 -8 4 -4.5117 -0.0513
-1 -8 5 0.2142 -0.0129
-1 -8 6 1.9967 0.0229
-1 -8 7 -3.5733 -0.0084
-1 -8 8 2.0761 -0.0390
-1 -8 9 1.5138 -0.0075
-1 -8 10 -3.4336 0.0242
-1 -8 11 1.6035 0.0072
-1 -8 12 1.0401 0.0153
-1 -8 13 -1.5566 -0.0076
-1 -8 14 0.9615 0.0145
-1 -8 15 -0.2404 0.0022
-1 -8 16 -0.4006 -0.0103
-1 -8 17 2.3713 0.0055
-1 -8 18 -1.0898 -0.0685
-1 -8 19 -2.0488 -0.0321
-1 -7 1 1.6645 0.0600
-1 -7 2 5.7802 0.0657
-1 -7 3 -2.2659 0.0469
-1 -7 4 -5.4268 -0.0063
-1 -7 5 3.7815 0.0284
-1 -7 6 0.3559 0.0202
-1 -7 7 -4.1781 0.0159
-1 -7 8 2.4559 0.0038
-1 -7 9 -0.6906 0.0052
-1 -7 10 -2.6599 0.0052
-1 -7 11 2.1371 -0.0015
-1 -7 12 0.1050 0.0050
-1 -7 13 -0.9484 -0.0053
-1 -7 14 0.9931 0.0128
-1 -7 15 -0.8469 -0.0028
-1 -7 16 1.0303 0.0387
-1 -7 17 1.8385 0.0313
-1 -7 18 -2.2051 0.0142
-1 -7 19 -0.7207 0.0103
-1 -7 20 1.0663 -0.1161
-1 -6 1 4.3501 -0.1039
-1 -6 2 6.3152 -0.0748
-1 -6 3 -5.9451 -0.0256
-1 -6 4 -2.9924 0.0050
-1 -6 5 7.0311 0.0121
-1 -6 6 -1.0765 -0.0328
-1 -6 7 -2.2415 -0.0120
-1 -6 8 2.5585 -0.0101
-1 -6 9 -1.4802 0.0065
-1 -6 10 -1.2525 -0.0006
-1 -6 11 1.3652 -0.0136
-1 -6 12 -0.5894 -0.0147
-1 -6 13 -0.3300 -0.0059
-1 -6 14 0.2764 0.0027
-1 -6 15 -1.0737 -0.0005
-1 -6 16 1.8642 0.0245
-1 -6 17 0.6265 -0.0083
-1 -6 18 -1.8052 0.0314
-1 -6 19 0.5881 -0.0147
-1 -6 20 0.3659 -0.0723
-1 -5 1 5.6848 0.0198
-1 -5 2 4.1288 0.0136
-1 -5 3 -11.4375 -0.0043
-1 -5 4 -0.8215 -0.0114
-1 -5 5 8.2797 -0.0041
-1 -5 6 -2.9233 0.0061
-1 -5 7 -0.9972 0.0154
-1 -5 8 1.7336 -0.0208
-1 -5 9 -1.1741 -0.0126
-1 -5 10 0.2267 -0.0009
-1 -5 11 1.2520 0.0131
-1 -5 12 -0.4716 -0.0095
-1 -5 13 -0.1890 -0.0188
-1 -5 14 -0.5524 -0.0067
-1 -5 15 -0.7614 0.0113
-1 -5 16 1.8318 0.0072
-1 -5 17 -0.6641 -0.0011
-1 -5 18 -1.0377 0.0351
-1 -5 19 0.8931 -0.0591
-1 -5 20 -0.0930 -0.0268
-1 -4 1 10.3035 -0.0215
-1 -4 2 3.2286 0.0709
-1 -4 3 -18.5926 0.0635
-1 -4 4 3.8541 0.0253
-1 -4 5 10.3329 0.0118
-1 -4 6 -5.9961 0.0099
-1 -4 7 -0.9932 0.0173
-1 -4 8 1.1329 0.0009
-1 -4 9 -1.3859 -0.0117
-1 -4 10 0.4209 -0.0015
-1 -4 11 1.0186 0.0317
-1 -4 12 -0.3883 0.0135
-1 -4 13 -0.1775 0.0087
-1 -4 14 -0.9843 0.0148
-1 -4 15 -0.0568 0.0061
-1 -4 16 1.6597 -0.0285
-1 -4 17 -1.1455 -0.0168
-1 -4 18 -0.4460 -0.0013
-1 -4 19 0.5203 -0.0534
-1 -4 20 -0.3171 0.0475
-1 -3 1 21.1591 -0.0857
-1 -3 2 -3.9015 -0.0350
-1 -3 3 -26.6842 -0.0493
-1 -3 4 15.3564 -0.0079
-1 -3 5 11.8907 0.0121
-1 -3 6 -10.0341 -0.0243
-1 -3 7 0.3702 -0.0167
-1 -3 8 1.0525 -0.0106
-1 -3 9 -1.1593 -0.0174
-1 -3 10 1.5098 -0.0199
-1 -3 11 0.3111 -0.0026
-1 -3 12 -0.7939 -0.0022
-1 -3 13 0.1224 0.0037
-1 -3 14 -0.8773 0.0047
-1 -3 15 0.3768 0.0052
-1 -3 16 1.0885 -0.0064
-1 -3 17 -1.3423 -0.0073
-1 -3 18 -0.2101 -0.0194
-1 -3 19 0.4154 -0.0492
-1 -3 20 -0.1837 -0.0045
-1 -2 1 33.1154 0.0203
-1 -2 2 -21.6945 0.0780
-1 -2 3 -26.3298 -0.0078
-1 -2 4 29.0868 0.0057
-1 -2 5 4.9259 -0.0103
-1 -2 6 -12.5564 -0.0283
-1 -2 7 4.0864 -0.0073
-1 -2 8 -0.8024 0.0035
-1 -2 9 -0.5662 0.0126
-1 -2 10 2.8371 -0.0151
-1 -2 11 -1.0281 0.0069
-1 -2 12 -0.7314 0.0265
-1 -2 13 0.8822 0.0133
-1 -2 14 -0.4585 -0.0138
-1 -2 15 0.5447 -0.0081
-1 -2 16 0.8911 0.0027
-1 -2 17 -1.2194 -0.0047
-1 -2 18 -0.4988 0.0252
-1 -2 19 0.1416 0.0245
-1 -2 20 -0.1540 -0.0025
-1 -1 1 29.8159 -0.0129
-1 -1 2 -45.3857 0.0829
-1 -1 3 -10.2042 0.0237
-1 -1 4 37.2514 0.0488
-1 -1 5 -7.8503 0.0099
-1 -1 6 -10.4795 0.0154
-1 -1 7 5.7609 -0.0047
-1 -1 8 -3.6658 0.0056
-1 -1 9 1.9009 0.0122
-1 -1 10 2.7426 -0.0293
-1 -1 11 -2.3753 0.0072
-1 -1 12 0.1306 0.0147
-1 -1 13 1.4088 0.0173
-1 -1 14 -0.5304 -0.0045
-1 -1 15 0.2380 0.0044
-1 -1 16 0.9959 0.0109
-1 -1 17 -0.9839 -0.0185
-1 -1 18 -0.6007 0.0151
-1 -1 19 0.2108 0.0098
-1 -1 20 0.1133 0.0164
-1 0 1 11.6956 0.0287
-1 0 2 -59.6197 -0.0000
-1 0 3 10.1553 -0.0434
-1 0 4 31.8916 -0.0103
-1 0 5 -14.9133 -0.0197
-1 0 6 -3.8834 0.0251
-1 0 7 1.9674 -0.0130
-1 0 8 -5.0038 0.0096
-1 0 9 4.5997 -0.0075
-1 0 10 0.2850 -0.0213
-1 0 11 -2.4782 0.0002
-1 0 12 1.4026 -0.0167
-1 0 13 1.4248 0.0183
-1 0 14 -0.8130 -0.0127
-1 0 15 0.6162 -0.0020
-1 0 16 1.2781 0.0008
-1 0 17 -1.3148 -0.0267
-1 0 18 -0.6574 -0.0246
-1 0 19 0.3665 -0.0556
-1 0 20 0.2179 0.0098
-1 1 1 -12.5207 0.0527
-1 1 2 -51.4206 -0.0579
-1 1 3 24.1775 0.0000
-1 1 4 18.5787 0.0075
-1 1 5 -11.8148 -0.0120
-1 1 6 0.9283 0.0097
-1 1 7 -3.9336 -0.0182
-1 1 8 -1.5484 0.0159
-1 1 9 5.9272 -0.0067
-1 1 10 -3.2371 0.0038
-1 1 11 -2.0870 -0.0199
-1 1 12 1.7496 -0.0133
-1 1 13 0.5766 0.0336
-1 1 14 -1.6090 -0.0019
-1 1 15 1.3254 0.0253
-1 1 16 1.1507 0.0182
-1 1 17 -1.5457 0.0084
-1 1 18 0.0864 -0.0209
-1 1 19 0.7867 -0.0691
-1 1 20 -0.2259 0.0035
-1 2 1 -36.3270 0.0509
-1 2 2 -32.9291 -0.0542
-1 2 3 24.5612 0.0311
-1 2 4 7.8221 0.0023
-1 2 5 -3.0540 0.0066
-1 2 6 0.9312 0.0103
-1 2 7 -7.0462 -0.0060
-1 2 8 4.1411 0.0076
-1 2 9 5.3710 0.0043
-1 2 10 -4.5620 0.0190
-1 2 11 -0.9992 -0.0135
-1 2 12 1.8286 0.0161
-1 2 13 -0.2101 0.0093
-1 2 14 -1.8917 -0.0151
-1 2 15 1.9158 0.0052
-1 2 16 0.0170 -0.0142
-1 2 17 -2.0122 0.0122
-1 2 18 0.6825 0.0113
-1 2 19 1.1671 -0.0155
-1 2 20 -0.5144 0.0011
-1 3 1 -43.5364 -0.0315
-1 3 2 -13.6418 0.0092
-1 3 3 15.8202 0.0450
-1 3 4 1.0055 -0.0064
-1 3 5 0.5310 -0.0038
-1 3 6 -2.6656 -0.0018
-1 3 7 -5.1183 0.0029
-1 3 8 7.6481 -0.0088
-1 3 9 1.9114 -0.0133
-1 3 10 -4.5845 -0.0149
-1 3 11 0.0672 -0.0080
-1 3 12 1.8060 0.0223
-1 3 13 -1.1038 0.0024
-1 3 14 -1.4014 0.0191
-1 3 15 2.4789 0.0128
-1 3 16 -0.5179 -0.0145
-1 3 17 -1.7114 -0.0142
-1 3 18 0.8869 -0.0053
-1 3 19 0.9732 -0.0126
-1 3 20 -0.6827 -0.0216
-1 4 1 -35.7866 -0.0666
-1 4 2 -0.0940 -0.0464
-1 4 3 11.1419 -0.0402
-1 4 4 2.1028 -0.0143
-1 4 5 -0.5393 -0.0037
-1 4 6 -6.5419 0.0031
-1 4 7 -0.6087 0.0081
-1 4 8 8.2151 -0.0015
-1 4 9 -1.7695 0.0034
-1 4 10 -3.8090 -0.0028
-1 4 11 0.7236 -0.0016
-1 4 12 1.3438 -0.0205
-1 4 13 -1.9533 -0.0236
-1 4 14 -0.6309 -0.0019
-1 4 15 2.0555 0.0048
-1 4 16 -1.0683 0.0235
-1 4 17 -1.2096 0.0130
-1 4 18 1.0320 0.0221
-1 4 19 0.7800 -0.0138
-1 5 1 -24.0291 0.1049
-1 5 2 0.9370 0.0379
-1 5 3 8.1296 -0.0074
-1 5 4 5.6850 -0.0092
-1 5 5 -1.2329 -0.0051
-1 5 6 -6.6063 0.0154
-1 5 7 3.4392 0.0052
-1 5 8 6.2131 -0.0085
-1 5 9 -3.2688 -0.0028
-1 5 10 -1.9136 0.0079
-1 5 11 1.2382 0.0113
-1 5 12 0.5490 -0.0009
-1 5 13 -2.1795 0.0019
-1 5 14 0.6623 -0.0199
-1 5 15 1.6012 -0.0079
-1 5 16 -1.4667 0.0046
-1 5 17 -0.8139 0.0130
-1 5 18 0.5538 0.0161
-1 5 19 -0.3536 -0.0568
-1 6 1 -14.1686 -0.0471
-1 6 2 -1.0392 0.0074
-1 6 3 5.8547 0.0433
-1 6 4 4.8366 0.0250
-1 6 5 -2.7044 0.0116
-1 6 6 -4.5758 0.0014
-1 6 7 4.6023 0.0030
-1 6 8 2.6192 0.0110
-1 6 9 -3.1501 0.0051
-1 6 10 -0.6504 -0.0122
-1 6 11 1.3392 -0.0131
-1 6 12 -0.0532 0.0077
-1 6 13 -1.8208 0.0093
-1 6 14 1.7012 0.0032
-1 6 15 0.7572 0.0134
-1 6 16 -1.6946 -0.0100
-1 6 17 0.3662 0.0524
-1 6 18 0.6494 0.0338
-1 6 19 -1.0656 -0.0848
-1 7 1 -10.0978 -0.0840
-1 7 2 -0.2832 -0.0576
-1 7 3 5.0923 -0.0539
-1 7 4 2.1892 -0.0079
-1 7 5 -3.0069 0.0130
-1 7 6 -1.4973 -0.0162
-1 7 7 3.9096 -0.0225
-1 7 8 0.1761 -0.0173
-1 7 9 -2.1974 -0.0050
-1 7 10 -0.6013 -0.0102
-1 7 11 0.9357 0.0077
-1 7 12 -0.9596 0.0084
-1 7 13 -0.9144 -0.0119
-1 7 14 2.9061 0.0264
-1 7 15 -0.0935 0.0262
-1 7 16 -1.6550 -0.0188
-1 7 17 1.1900 0.0453
-1 7 18 0.5650 0.0283
-1 8 1 -6.5617 0.0902
-1 8 2 2.1320 0.0963
-1 8 3 3.5169 0.0099
-1 8 4 -0.9070 0.0126
-1 8 5 -2.9325 0.0006
-1 8 6 0.8155 0.0232
-1 8 7 3.0647 0.0232
-1 8 8 -0.2990 -0.0065
-1 8 9 -1.2386 -0.0264
-1 8 10 0.2330 -0.0266
-1 8 11 1.0779 0.0176
-1 8 12 -2.4561 -0.0003
-1 8 13 -0.3439 -0.0391
-1 8 14 2.8054 -0.0163
-1 8 15 -1.0727 0.0073
-1 8 16 -0.6863 0.0149
-1 8 17 1.5171 0.0210
-1 9 1 -2.7429 -0.0600
-1 9 2 3.5977 -0.0106
-1 9 3 2.4958 0.0187
-1 9 4 -2.2691 0.0133
-1 9 5 -2.8793 -0.0331
-1 9 6 1.2637 -0.0024
-1 9 7 2.0649 0.0072
-1 9 8 -1.0235 0.0174
-1 9 9 -1.6834 0.0016
-1 9 10 1.3182 -0.0028
-1 9 11 0.8570 0.0140
-1 9 12 -2.8214 0.0207
-1 9 13 1.1901 0.0148
-1 9 14 1.5353 -0.0250
-1 9 15 -2.0828 -0.0215
-1 9 16 -0.0959 0.0035
-1 9 17 0.8293 -0.0216
-1 10 1 -1.0229 0.0077
-1 10 2 2.7908 -0.0338
-1 10 3 1.5651 -0.0278
-1 10 4 -2.2202 -0.0383
-1 10 5 -1.8961 -0.0147
-1 10 6 1.6401 0.0004
-1 10 7 1.9080 -0.0123
-1 10 8 -1.2333 -0.0157
-1 10 9 -1.2753 -0.0055
-1 10 10 1.6721 0.0044
-1 10 11 -1.2528 -0.0422
-1 10 12 -2.2712 -0.0210
-1 10 13 2.5836 0.0372
-1 10 14 0.4146 0.0175
-1 10 15 -1.3548 0.0131
-1 10 16 0.4774 0.0177
-1 11 1 -0.5417 0.0631
-1 11 2 2.4167 0.0942
-1 11 3 0.6540 0.0421
-1 11 4 -1.9366 -0.0007
-1 11 5 -0.8813 0.0151
-1 11 6 1.4664 0.0270
-1 11 7 1.0889 0.0424
-1 11 8 -0.9869 0.0054
-1 11 9 0.8577 0.0318
-1 11 10 1.5746 0.0230
-1 11 11 -2.7510 -0.0490
-1 11 12 -0.6483 -0.0404
-1 11 13 2.1509 0.0150
-1 11 14 -0.7971 -0.0113
-1 11 15 -0.4733 -0.0432
-1 12 1 -0.3572 -0.1017
-1 12 2 2.3145 -0.0579
-1 12 3 -0.2753 -0.0418
-1 12 4 -1.3088 0.0079
-1 12 5 0.1984 -0.0143
-1 12 6 1.1594 -0.0067
-1 12 7 -0.5435 0.0017
-1 12 8 -0.8814 -0.0090
-1 12 9 2.0215 0.0378
-1 12 10 -0.0379 0.0062
-1 12 11 -2.7130 -0.0119
-1 12 12 1.1081 -0.0064
-1 12 13 1.0513 0.0575
-1 12 14 -0.8792 0.0295
-1 13 1 0.3169 0.0294
-1 13 2 1.7640 -0.0302
-1 13 3 -0.9974 -0.0267
-1 13 4 -0.7528 0.0059
-1 13 5 0.9953 -0.0267
-1 13 6 0.7925 0.0112
-1 13 7 -1.5638 -0.0260
-1 13 8 0.2057 -0.0139
-1 13 9 2.1626 -0.0127
-1 13 10 -1.4867 -0.0019
-1 13 11 -1.5274 0.0307
-1 13 12 1.3296 -0.0213
-1 13 13 -0.0638 0.0149
-1 14 1 1.2413 -0.0004
-1 14 2 0.7412 0.0319
-1 14 3 -1.2390 0.0886
-1 14 4 0.0395 0.0268
-1 14 5 1.6264 -0.0047
-1 14 6 -0.0917 0.0364
-1 14 7 -1.8190 -0.0122
-1 14 8 1.2486 -0.0070
-1 14 9 1.2747 -0.0443
-1 14 10 -1.3567 0.0588
-1 14 11 0.3257 0.0497
-1 14 12 0.9165 -0.0050
-1 15 1 1.9391 -0.1083
-1 15 2 -0.4540 -0.0544
-1 15 3 -1.3290 0.0183
-1 15 4 0.5275 -0.0391
-1 15 5 1.2726 0.0032
-1 15 6 -1.2243 0.0080
-1 15 7 -1.0140 -0.0522
-1 15 8 1.4494 -0.0652
-1 15 9 -0.2760 0.0063
-1 15 10 -0.8225 0.1428
-1 15 11 0.9445 -0.0209
-1 16 1 1.5216 0.0477
-1 16 2 -1.0122 0.0139
-1 16 3 -0.4565 -0.0069
-1 16 4 0.8852 -0.0371
-1 16 5 0.1298 0.0427
-1 16 6 -2.0002 -0.0013
-1 16 7 -0.1006 -0.0895
-1 16 8 1.0632 -0.1236
-1 16 9 -0.7608 0.0832
-1 17 1 0.3075 0.0528
-1 17 2 -0.6759 -0.0007
-1 17 3 0.4431 0.0355
-1 17 4 1.0075 0.0480
-1 17 5 -0.0419 0.0530
-1 17 6 -1.4162 -0.0122
-1 17 7 0.2295 -0.0589
-1 17 8 0.5809 -0.0827
-1 18 1 -0.6131 -0.0945
-1 18 2 -0.0964 -0.1499
-1 18 3 -0.0421 0.0312
-1 18 4 0.3595 0.0738
-1 18 5 0.1527 0.0054
-1 19 1 -0.3214 -0.1100
-1 19 2 0.0737 -0.0993
0 -19 1 0.5971 -0.1796
0 -19 2 -0.3846 0.1136
0 -19 3 -0.3760 0.1935
0 -19 4 0.4145 0.0696
0 -19 5 0.1078 -0.1477
0 -18 1 0.7854 -0.1365
0 -18 2 -0.7688 0.0259
0 -18 3 -0.3822 0.0874
0 -18 4 0.5991 0.0033
0 -18 5 -0.0764 -0.1592
0 -18 6 -0.6202 0.0761
0 -18 7 0.3979 0.1345
0 -18 8 0.3972 -0.1812
0 -18 9 -0.3700 0.0127
0 -17 1 0.5077 0.0565
0 -17 2 -1.2198 0.0329
0 -17 3 0.1387 0.0433
0 -17 4 0.2745 -0.0258
0 -17 5 -0.5699 -0.0913
0 -17 6 -0.1463 0.0860
0 -17 7 0.6737 0.0274
0 -17 8 -0.2407 -0.1417
0 -17 9 -0.5250 0.0574
0 -17 10 0.5096 -0.0370
0 -17 11 0.0337 0.0059
0 -17 12 -0.0037 0.1651
0 -16 1 -0.6662 0.0556
0 -16 2 -0.6494 0.0289
0 -16 3 0.9577 0.0334
0 -16 4 -0.5589 -0.0007
0 -16 5 -0.5325 -0.0184
0 -16 6 0.5954 0.0120
0 -16 7 0.4763 -0.0250
0 -16 8 -0.4315 0.0042
0 -16 9 -0.3164 0.0730
0 -16 10 0.0171 -0.0736
0 -16 11 -0.5155 0.0762
0 -16 12 -0.2936 0.1102
0 -16 13 0.4293 -0.0443
0 -15 1 -1.6422 -0.0557
0 -15 2 0.5095 -0.0637
0 -15 3 0.8258 -0.0262
0 -15 4 -0.9465 0.0336
0 -15 5 0.0681 -0.0065
0 -15 6 0.4410 -0.0761
0 -15 7 0.2202 -0.0298
0 -15 8 0.0548 0.0240
0 -15 9 -0.2257 -0.0011
0 -15 10 0.1049 -0.0361
0 -15 11 -0.1043 0.0588
0 -15 12 -0.7491 0.0432
0 -15 13 0.1006 0.0295
0 -15 14 0.0003 0.0318
0 -15 15 -0.3884 -0.0042
0 -14 1 -1.3046 0.0250
0 -14 2 1.3543 -0.0134
0 -14 3 0.2604 -0.0110
0 -14 4 -0.2287 0.0357
0 -14 5 0.3388 -0.0313
0 -14 6 -0.0243 -0.0293
0 -14 7 0.8394 0.0517
0 -14 8 0.2129 -0.0039
0 -14 9 -0.9355 -0.0306
0 -14 10 0.4848 0.0062
0 -14 11 0.5669 0.0100
0 -14 12 -0.7070 0.0216
0 -14 13 0.4709 0.0161
0 -14 14 -0.0828 0.0284
0 -14 15 -0.4857 0.0217
0 -14 16 0.5818 -0.1357
0 -13 1 -0.3101 -0.0266
0 -13 2 1.0223 0.0252
0 -13 3 -0.4093 0.0467
0 -13 4 0.0476 0.0328
0 -13 5 -0.3137 -0.0289
0 -13 6 0.1760 0.0138
0 -13 7 1.1608 0.0369
0 -13 8 -0.6852 -0.0246
0 -13 9 -0.8047 -0.0034
0 -13 10 1.0244 -0.0001
0 -13 11 0.0842 -0.0037
0 -13 12 -0.5498 0.0194
0 -13 13 0.7593 -0.0244
0 -13 14 -0.6090 0.0613
0 -13 15 -0.1461 0.0762
0 -13 16 0.4543 -0.0424
0 -13 17 -0.9992 -0.0622
0 -12 1 0.8783 -0.0819
0 -12 2 0.8032 -0.0753
0 -12 3 -0.2928 -0.0560
0 -12 4 -0.8547 0.0003
0 -12 5 -1.1825 0.0382
0 -12 6 1.3745 0.0205
0 -12 7 0.2819 -0.0189
0 -12 8 -2.0322 -0.0030
0 -12 9 0.5423 0.0093
0 -12 10 0.9831 -0.0368
0 -12 11 -0.7361 -0.0195
0 -12 12 0.4224 -0.0194
0 -12 13 0.6718 -0.0460
0 -12 14 -1.0286 0.0252
0 -12 15 0.6525 0.0389
0 -12 16 0.0293 0.0285
0 -12 17 -1.1516 -0.0130
0 -11 1 0.7499 0.1155
0 -11 2 1.1318 0.0333
0 -11 3 1.2569 -0.0420
0 -11 4 -1.9864 -0.0009
0 -11 5 -1.4933 0.0474
0 -11 6 2.9787 0.0026
0 -11 7 -0.9189 -0.0015
0 -11 8 -2.0395 0.0299
0 -11 9 2.3090 -0.0015
0 -11 10 0.1306 -0.0314
0 -11 11 -0.7932 -0.0231
0 -11 12 1.2532 -0.0213
0 -11 13 -0.2379 -0.0055
0 -11 14 -0.6519 0.0003
0 -11 15 1.1410 0.0274
0 -11 16 -0.8000 0.0426
0 -11 17 -0.1614 0.0129
0 -11 18 1.1917 0.0364
0 -10 1 -0.6886 -0.0020
0 -10 2 2.1914 0.0081
0 -10 3 2.1058 0.0252
0 -10 4 -4.2932 0.0258
0 -10 5 -1.0026 0.0130
0 -10 6 4.2832 -0.0084
0 -10 7 -2.2137 0.0216
0 -10 8 -1.1476 0.0186
0 -10 9 2.5872 -0.0047
0 -10 10 -1.1715 -0.0156
0 -10 11 0.4545 -0.0373
0 -10 12 1.3638 -0.0151
0 -10 13 -1.4506 0.0001
0 -10 14 0.2033 -0.0098
0 -10 15 0.7606 0.0193
0 -10 16 -1.3263 0.0090
0 -10 17 1.0255 0.0550
0 -10 18 0.4400 0.0862
0 -10 19 -1.6841 -0.0739
0 -9 1 -0.6730 -0.0288
0 -9 2 5.0126 -0.0647
0 -9 3 0.0520 -0.0354
0 -9 4 -7.5625 -0.0373
0 -9 5 1.2195 0.0083
0 -9 6 4.3103 0.0111
0 -9 7 -3.8521 -0.0113
0 -9 8 0.2984 -0.0300
0 -9 9 1.7009 0.0023
0 -9 10 -2.2283 0.0084
0 -9 11 1.5173 -0.0042
0 -9 12 0.4734 0.0047
0 -9 13 -1.9546 -0.0001
0 -9 14 1.0652 0.0153
0 -9 15 0.1455 0.0024
0 -9 16 -0.6163 -0.0335
0 -9 17 1.9097 -0.0000
0 -9 18 -0.6880 0.0086
0 -9 19 -1.6876 -0.0757
0 -8 1 3.5013 0.0867
0 -8 2 8.7583 0.0804
0 -8 3 -4.5742 0.0157
0 -8 4 -8.5570 -0.0336
0 -8 5 6.0748 0.0357
0 -8 6 3.0733 0.0327
0 -8 7 -5.4016 0.0034
0 -8 8 1.0752 -0.0145
0 -8 9 0.4667 -0.0060
0 -8 10 -1.9035 -0.0110
0 -8 11 2.0151 0.0076
0 -8 12 -0.6938 0.0056
0 -8 13 -1.6397 0.0139
0 -8 14 1.3414 0.0175
0 -8 15 -0.3914 0.0054
0 -8 16 0.3965 0.0313
0 -8 17 1.5911 0.0228
0 -8 18 -1.3842 0.0201
0 -8 19 -0.5742 -0.0631
0 -7 1 8.3881 -0.1041
0 -7 2 10.4495 -0.0131
0 -7 3 -10.1756 -0.0034
0 -7 4 -6.3460 0.0051
0 -7 5 11.1348 0.0086
0 -7 6 1.4816 -0.0256
0 -7 7 -4.8068 -0.0068
0 -7 8 1.4442 0.0055
0 -7 9 -0.5136 0.0098
0 -7 10 -0.9665 -0.0035
0 -7 11 1.6450 -0.0070
0 -7 12 -1.5709 -0.0170
0 -7 13 -0.7990 0.0158
0 -7 14 1.1442 -0.0181
0 -7 15 -0.7967 -0.0098
0 -7 16 1.0342 0.0204
0 -7 17 0.7255 0.0049
0 -7 18 -1.4001 0.0552
0 -7 19 0.2708 -0.0121
0 -7 20 0.3428 0.0062
0 -6 1 12.5971 -0.0325
0 -6 2 8.8384 -0.0361
0 -6 3 -18.5517 -0.0417
0 -6 4 -2.8512 0.0001
0 -6 5 14.2333 -0.0041
0 -6 6 -1.5168 0.0017
0 -6 7 -4.0593 0.0007
0 -6 8 1.2159 -0.0248
0 -6 9 -0.4572 -0.0075
0 -6 10 0.7132 0.0142
0 -6 11 1.4875 0.0064
0 -6 12 -2.0276 -0.0227
0 -6 13 -0.0331 -0.0046
0 -6 14 0.6586 -0.0212
0 -6 15 -1.0841 0.0202
0 -6 16 1.0835 0.0014
0 -6 17 -0.1990 -0.0015
0 -6 18 -0.9861 0.0196
0 -6 19 0.6459 -0.0607
0 -6 20 0.0429 0.0109
0 -5 1 22.8816 0.0498
0 -5 2 5.7187 0.0739
0 -5 3 -29.4798 0.0481
0 -5 4 4.1645 0.0169
0 -5 5 16.1924 -0.0080
0 -5 6 -5.8482 0.0329
0 -5 7 -3.6521 0.0344
0 -5 8 0.3351 0.0044
0 -5 9 -0.8795 -0.0097
0 -5 10 1.8954 0.0094
0 -5 11 1.2397 0.0245
0 -5 12 -2.1142 -0.0011
0 -5 13 0.8599 -0.0013
0 -5 14 0.1824 -0.0037
0 -5 15 -0.8169 0.0167
0 -5 16 1.2079 -0.0220
0 -5 17 -0.8239 0.0097
0 -5 18 -0.7504 0.0016
0 -5 19 0.3614 -0.0511
0 -5 20 -0.1738 0.0055
0 -4 1 37.9844 -0.0974
0 -4 2 -6.6657 -0.0415
0 -4 3 -37.4553 -0.0039
0 -4 4 18.5165 0.0138
0 -4 5 15.0475 -0.0009
0 -4 6 -10.3068 -0.0120
0 -4 7 -1.5997 -0.0102
0 -4 8 -0.1878 -0.0025
0 -4 9 -0.2847 -0.0236
0 -4 10 3.3128 -0.0218
0 -4 11 -0.4375 -0.0023
0 -4 12 -2.3533 -0.0029
0 -4 13 1.8359 0.0131
0 -4 14 -0.4708 0.0164
0 -4 15 -0.5572 0.0231
0 -4 16 1.1970 -0.0106
0 -4 17 -0.7833 -0.0056
0 -4 18 -0.2315 -0.0257
0 -4 19 0.1914 -0.0546
0 -4 20 -0.2294 -0.0472
0 -3 1 48.9662 0.0056
0 -3 2 -31.7926 0.0321
0 -3 3 -33.8351 -0.0265
0 -3 4 33.0969 -0.0083
0 -3 5 6.2532 -0.0069
0 -3 6 -11.2718 -0.0102
0 -3 7 1.2749 -0.0014
0 -3 8 -2.5875 0.0049
0 -3 9 1.6664 -0.0135
0 -3 10 4.6014 -0.0221
0 -3 11 -2.9124 0.0017
0 -3 12 -1.4612 0.0103
0 -3 13 2.7997 0.0078
0 -3 14 -1.0995 -0.0069
0 -3 15 -0.3413 0.0164
0 -3 16 1.0114 0.0000
0 -3 17 -0.6602 -0.0000
0 -3 18 -0.2572 0.0202
0 -3 19 -0.0071 0.0009
0 -3 20 -0.0134 -0.0347
0 -2 1 41.3194 0.0367
0 -2 2 -56.3016 0.1136
0 -2 3 -12.7973 0.0364
0 -2 4 37.8403 0.0445
0 -2 5 -6.4054 0.0010
0 -2 6 -6.7437 0.0102
0 -2 7 1.4894 -0.0012
0 -2 8 -5.1062 0.0059
0 -2 9 5.0635 -0.0112
0 -2 10 3.1023 -0.0160
0 -2 11 -5.0774 0.0217
0 -2 12 0.7377 0.0218
0 -2 13 2.7863 0.0163
0 -2 14 -1.7507 -0.0008
0 -2 15 0.0632 0.0160
0 -2 16 1.2875 -0.0131
0 -2 17 -0.2828 -0.0136
0 -2 18 -0.4978 0.0076
0 -2 19 -0.1444 0.0224
0 -2 20 0.1403 0.0381
0 -1 1 14.2318 0.0408
0 -1 2 -66.0131 -0.0325
0 -1 3 10.9537 -0.0484
0 -1 4 28.8249 0.0070
0 -1 5 -10.8473 -0.0082
0 -1 6 0.1149 0.0278
0 -1 7 -4.0404 -0.0089
0 -1 8 -4.7183 0.0058
0 -1 9 8.2634 -0.0292
0 -1 10 -0.9131 -0.0079
0 -1 11 -4.7910 0.0066
0 -1 12 2.9869 -0.0152
0 -1 13 1.5386 0.0038
0 -1 14 -2.0019 -0.0116
0 -1 15 0.7720 -0.0023
0 -1 16 1.2748 -0.0149
0 -1 17 -0.5095 -0.0085
0 -1 18 -0.4544 -0.0317
0 -1 19 0.1922 -0.0040
0 -1 20 0.2322 0.0140
0 0 1 -13.2642 0.1027
0 0 2 -50.8897 -0.0816
0 0 3 22.6718 -0.0095
0 0 4 12.3799 -0.0128
0 0 5 -4.9993 -0.0250
0 0 6 2.9859 0.0012
0 0 7 -10.3680 -0.0102
0 0 8 0.2886 0.0213
0 0 9 8.1502 -0.0187
0 0 10 -5.4426 0.0229
0 0 11 -2.6173 -0.0126
0 0 12 3.5926 -0.0074
0 0 13 -0.2780 0.0235
0 0 14 -1.7651 -0.0021
0 0 15 1.7497 0.0100
0 0 16 0.8111 0.0049
0 0 17 -1.0865 0.0051
0 0 18 -0.0897 -0.0288
0 0 19 0.4565 -0.0036
0 0 20 -0.0953 -0.0451
0 1 0 61.8154 0.1539
0 1 1 -33.7904 0.0320
0 1 2 -24.5094 -0.0875
0 1 3 21.3493 0.0455
0 1 4 2.5665 0.0079
0 1 5 3.9068 0.0217
0 1 6 -1.0908 -0.0026
0 1 7 -11.7430 0.0008
0 1 8 7.3855 0.0126
0 1 9 5.4608 -0.0000
0 1 10 -6.7854 0.0296
0 1 11 -0.0194 -0.0299
0 1 12 2.9071 0.0120
0 1 13 -1.4369 0.0020
0 1 14 -1.2272 -0.0057
0 1 15 2.1229 0.0154
0 1 16 -0.2754 0.0118
0 1 17 -1.4756 0.0307
0 1 18 0.4187 0.0313
0 1 19 0.7529 0.0251
0 1 20 -0.2182 -0.0902
0 2 0 33.4568 0.1178
0 2 1 -38.7364 -0.0227
0 2 2 -6.0554 -0.0122
0 2 3 10.2460 0.0202
0 2 4 0.2210 -0.0213
0 2 5 6.7438 0.0139
0 2 6 -7.4889 -0.0116
0 2 7 -7.1842 0.0115
0 2 8 10.5459 -0.0155
0 2 9 0.7825 -0.0072
0 2 10 -5.3180 -0.0022
0 2 11 1.6838 -0.0157
0 2 12 1.9273 0.0289
0 2 13 -1.8720 -0.0095
0 2 14 -0.2523 0.0165
0 2 15 2.2460 -0.0040
0 2 16 -0.9263 -0.0203
0 2 17 -1.4714 -0.0070
0 2 18 0.3528 0.0157
0 2 19 0.6783 0.0292
0 2 20 -0.1059 -0.0644
0 3 0 8.1044 -0.0215
0 3 1 -27.0104 -0.0788
0 3 2 3.2592 -0.0177
0 3 3 3.2635 -0.0188
0 3 4 3.0884 0.0062
0 3 5 2.3376 0.0057
0 3 6 -11.2210 -0.0099
0 3 7 0.0181 0.0148
0 3 8 9.3050 -0.0129
0 3 9 -2.9704 0.0017
0 3 10 -3.1643 -0.0189
0 3 11 2.0567 -0.0098
0 3 12 0.8442 -0.0152
0 3 13 -2.3055 -0.0232
0 3 14 0.4010 0.0258
0 3 15 1.6427 -0.0001
0 3 16 -1.1136 0.0279
0 3 17 -0.9375 0.0054
0 3 18 0.4251 -0.0163
0 3 19 0.4254 0.0048
0 4 0 -5.6124 0.0897
0 4 1 -15.1935 0.0439
0 4 2 1.1864 -0.0118
0 4 3 2.2623 -0.0351
0 4 4 7.7011 0.0088
0 4 5 -1.2804 0.0034
0 4 6 -9.2408 0.0126
0 4 7 4.7969 0.0050
0 4 8 5.6847 -0.0063
0 4 9 -3.4702 0.0150
0 4 10 -0.8628 0.0150
0 4 11 2.0695 0.0271
0 4 12 -0.0250 -0.0164
0 4 13 -2.0313 -0.0122
0 4 14 1.3964 -0.0140
0 4 15 0.8669 -0.0349
0 4 16 -1.5238 0.0223
0 4 17 -0.6147 0.0112
0 4 18 0.3786 0.0022
0 4 19 -0.3185 0.0245
0 5 0 -6.0531 -0.0057
0 5 1 -8.4394 0.0144
0 5 2 -3.8144 0.0315
0 5 3 1.1700 0.0275
0 5 4 5.9778 0.0119
0 5 5 -3.0843 -0.0014
0 5 6 -4.2890 0.0079
0 5 7 5.3581 -0.0029
0 5 8 1.6306 0.0036
0 5 9 -2.7131 -0.0044
0 5 10 0.2296 -0.0089
0 5 11 1.8206 0.0045
0 5 12 -0.9721 -0.0046
0 5 13 -1.4711 0.0182
0 5 14 2.2458 0.0069
0 5 15 0.3166 -0.0090
0 5 16 -1.4889 -0.0015
0 5 17 0.3340 0.0088
0 5 18 0.4900 0.0219
0 5 19 -1.1217 0.0156
0 6 0 -4.8538 -0.0592
0 6 1 -6.1237 -0.1116
0 6 2 -2.6563 -0.0590
0 6 3 1.6326 -0.0329
0 6 4 1.9329 0.0097
0 6 5 -3.2088 0.0159
0 6 6 -0.4135 -0.0092
0 6 7 4.0048 -0.0201
0 6 8 -0.4976 0.0101
0 6 9 -2.1430 0.0084
0 6 10 0.2654 -0.0066
0 6 11 1.2738 -0.0108
0 6 12 -1.7969 -0.0189
0 6 13 -0.4464 -0.0128
0 6 14 2.6367 0.0099
0 6 15 -0.5514 0.0105
0 6 16 -1.3114 -0.0173
0 6 17 1.1567 0.0196
0 6 18 0.6354 0.0546
0 7 0 -4.7426 0.0741
0 7 1 -4.4822 0.0738
0 7 2 0.1136 0.0253
0 7 3 1.5195 -0.0401
0 7 4 -0.3186 0.0038
0 7 5 -2.4503 0.0203
0 7 6 1.4951 0.0223
0 7 7 3.2193 -0.0003
0 7 8 -0.8700 -0.0001
0 7 9 -1.4206 -0.0178
0 7 10 1.0430 -0.0172
0 7 11 0.4963 0.0114
0 7 12 -2.7438 0.0069
0 7 13 0.5519 -0.0272
0 7 14 2.3746 -0.0059
0 7 15 -1.0752 0.0165
0 7 16 -0.4616 -0.0165
0 7 17 1.0123 -0.0084
0 7 18 0.0480 0.0313
0 8 0 -3.8922 -0.0974
0 8 1 -1.3474 0.0189
0 8 2 1.3738 0.0308
0 8 3 1.4170 0.0337
0 8 4 -0.9884 0.0187
0 8 5 -2.7479 -0.0169
0 8 6 1.5943 -0.0001
0 8 7 2.0892 0.0132
0 8 8 -1.9256 0.0337
0 8 9 -0.8846 -0.0162
0 8 10 2.1188 -0.0311
0 8 11 -0.3169 0.0050
0 8 12 -2.6225 0.0283
0 8 13 1.3617 -0.0114
0 8 14 0.8106 -0.0141
0 8 15 -1.5691 0.0118
0 8 16 0.2956 -0.0164
0 8 17 0.3255 -0.0185
0 9 0 -2.3300 -0.0339
0 9 1 -0.4413 -0.0403
0 9 2 0.7676 -0.0682
0 9 3 1.9987 -0.0056
0 9 4 -0.7926 0.0012
0 9 5 -2.1413 0.0006
0 9 6 2.1599 -0.0261
0 9 7 0.9795 -0.0215
0 9 8 -2.3482 0.0080
0 9 9 0.0788 -0.0086
0 9 10 1.6440 -0.0079
0 9 11 -1.7888 -0.0120
0 9 12 -1.2801 0.0161
0 9 13 2.2708 0.0163
0 9 14 -0.2196 0.0287
0 9 15 -1.0366 0.0134
0 9 16 0.4231 -0.0460
0 10 0 -0.7343 0.0782
0 10 1 -0.9462 0.1062
0 10 2 0.7531 0.0612
0 10 3 1.7401 0.0156
0 10 4 -1.4445 -0.0154
0 10 5 -0.9650 0.0265
0 10 6 2.1303 0.0130
0 10 7 -0.2181 0.0185
0 10 8 -0.8426 0.0037
0 10 9 2.0540 0.0103
0 10 10 0.7148 0.0053
0 10 11 -2.6571 -0.0298
0 10 12 -0.0944 -0.0190
0 10 13 1.6829 0.0065
0 10 14 -0.8008 0.0297
0 10 15 -0.1230 -0.0127
0 11 0 -0.9952 -0.0894
0 11 1 -1.1843 -0.0436
0 11 2 1.5672 0.0069
0 11 3 0.7079 -0.0021
0 11 4 -1.7210 -0.0106
0 11 5 0.2762 -0.0018
0 11 6 0.8965 -0.0190
0 11 7 -1.6458 -0.0033
0 11 8 0.2425 0.0187
0 11 9 2.4387 0.0439
0 11 10 -0.3491 0.0107
0 11 11 -1.9467 -0.0101
0 11 12 1.0190 -0.0008
0 11 13 0.6611 0.0322
0 11 14 -0.9248 0.0143
0 11 15 -0.1701 -0.0255
0 12 0 -1.7721 0.0506
0 12 1 -0.2989 -0.0256
0 12 2 1.6512 -0.0487
0 12 3 -0.6776 -0.0449
0 12 4 -1.3198 -0.0156
0 12 5 1.0448 -0.0021
0 12 6 0.0193 -0.0319
0 12 7 -1.4226 -0.0413
0 12 8 1.1182 0.0088
0 12 9 1.4199 0.0086
0 12 10 -1.4186 0.0075
0 12 11 -1.0357 0.0015
0 12 12 1.1755 0.0037
0 12 13 0.1082 0.0346
0 12 14 -0.4022 -0.0162
0 13 0 -1.8194 0.0496
0 13 1 0.9774 0.0338
0 13 2 0.9684 0.0598
0 13 3 -1.0957 0.0584
0 13 4 -0.2810 0.0136
0 13 5 0.9329 0.0100
0 13 6 -0.7297 -0.0156
0 13 7 -0.4253 -0.0060
0 13 8 1.6713 0.0073
0 13 9 0.4304 -0.0199
0 13 10 -1.2018 0.0384
0 13 11 0.1492 -0.0281
0 13 12 0.8102 0.0024
0 13 13 -0.0299 0.0237
0 14 0 -0.6546 -0.0976
0 14 1 1.3836 -0.1119
0 14 2 -0.4570 0.0016
0 14 3 -0.9087 0.0396
0 14 4 0.4938 -0.0110
0 14 5 0.2491 -0.0014
0 14 6 -1.0800 -0.0326
0 14 7 0.5245 -0.0101
0 14 8 1.1490 -0.0280
0 14 9 -0.9007 0.0443
0 14 10 -0.7470 0.0844
0 14 11 0.7090 -0.1037
0 15 0 0.8608 0.0029
0 15 1 0.8595 0.0026
0 15 2 -0.8296 0.0465
0 15 3 0.0861 -0.0124
0 15 4 0.4386 -0.0413
0 15 5 -0.7885 0.0045
0 15 6 -1.1322 -0.0340
0 15 7 0.9883 -0.0488
0 15 8 0.4024 -0.0729
0 15 9 -1.2753 0.1163
0 15 10 -0.4172 0.0663
0 16 0 1.3017 0.0001
0 16 1 -0.3951 0.0875
0 16 2 0.0010 0.0909
0 16 3 1.0484 0.0057
0 16 4 0.4839 0.0048
0 16 5 -0.4140 0.0122
0 16 6 -0.5653 -0.0137
0 16 7 0.5492 -0.0113
0 16 8 -0.1637 -0.0373
0 17 0 0.5455 0.0157
0 17 1 -0.8841 -0.0285
0 17 2 0.5872 -0.0606
0 17 3 0.1380 -0.0189
0 17 4 0.0627 0.0367
0 17 5 0.3879 -0.0322
0 17 6 0.0348 -0.0125
0 18 0 -0.1359 0.1974
0 18 1 -0.1645 -0.0626
0 18 2 0.5251 -0.1311
0 18 3 -0.7811 -0.0391
0 18 4 -0.1332 0.0207
1 -19 0 0.1601 -0.2342
1 -19 1 0.6797 -0.1038
1 -19 2 -0.3437 0.0743
1 -19 3 0.0755 0.0366
1 -19 4 0.6030 -0.0283
1 -19 5 -0.1238 -0.1386
1 -19 6 -0.7658 0.0963
1 -19 7 0.3706 0.2180
1 -18 0 0.8516 -0.0826
1 -18 1 -0.0898 0.0495
1 -18 2 -0.7836 0.0369
1 -18 3 0.6846 -0.0036
1 -18 4 0.2346 -0.0722
1 -18 5 -0.8664 -0.1163
1 -18 6 -0.4413 0.1316
1 -18 7 0.5122 0.0825
1 -18 8 -0.1028 -0.2276
1 -18 9 0.1391 0.0614
1 -18 10 0.2059 0.0091
1 -17 0 1.4259 -0.0300
1 -17 1 -1.1640 0.0848
1 -17 2 0.1363 0.0685
1 -17 3 1.3015 0.0352
1 -17 4 -0.6992 -0.0309
1 -17 5 -0.9256 -0.0203
1 -17 6 0.1151 0.0961
1 -17 7 0.2685 -0.0214
1 -17 8 0.0330 -0.1027
1 -17 9 0.0680 0.0946
1 -17 10 -0.5883 -0.1039
1 -17 11 -0.3425 -0.0361
1 -17 12 0.1850 0.0995
1 -16 0 0.3762 -0.0659
1 -16 1 -1.9824 -0.0567
1 -16 2 1.2122 -0.0200
1 -16 3 0.9313 0.0056
1 -16 4 -0.8252 0.0405
1 -16 5 -0.4605 0.0131
1 -16 6 -0.1169 -0.0293
1 -16 7 0.5857 -0.0622
1 -16 8 0.9212 -0.0241
1 -16 9 -0.3538 0.0305
1 -16 10 -0.5443 -0.0689
1 -16 11 0.2199 -0.0049
1 -16 12 -0.3957 0.0279
1 -16 13 -0.0134 0.1295
1 -16 14 -0.0515 0.1132
1 -15 0 -1.0610 0.0583
1 -15 1 -1.3325 -0.0147
1 -15 2 1.4515 -0.0356
1 -15 3 0.2387 -0.0127
1 -15 4 -0.2138 0.0636
1 -15 5 -0.8795 -0.0147
1 -15 6 -0.3473 -0.0304
1 -15 7 1.8228 0.0245
1 -15 8 0.7319 -0.0385
1 -15 9 -1.5668 -0.0518
1 -15 10 0.2968 -0.0081
1 -15 11 1.1577 -0.0227
1 -15 12 -0.2867 -0.0139
1 -15 13 0.2513 0.0779
1 -15 14 -0.4082 0.0788
1 -15 15 -0.4273 0.0505
1 -14 0 -2.2624 0.0110
1 -14 1 -0.4707 0.0231
1 -14 2 1.1499 0.0387
1 -14 3 0.6757 0.0391
1 -14 4 -0.2304 0.0242
1 -14 5 -2.1106 -0.0635
1 -14 6 0.6670 0.0025
1 -14 7 2.5473 0.0567
1 -14 8 -0.7711 -0.0462
1 -14 9 -1.9032 -0.0227
1 -14 10 0.8338 0.0299
1 -14 11 0.7115 -0.0044
1 -14 12 0.0317 0.0084
1 -14 13 0.3882 0.0146
1 -14 14 -0.9338 0.0771
1 -14 15 0.0631 0.0837
1 -14 16 0.3308 -0.0336
1 -13 0 -2.5740 -0.0823
1 -13 1 -0.2542 -0.0902
1 -13 2 1.1417 -0.0308
1 -13 3 1.5887 -0.0060
1 -13 4 -1.9686 0.0062
1 -13 5 -2.6619 -0.0012
1 -13 6 2.8181 0.0027
1 -13 7 1.5280 -0.0055
1 -13 8 -2.6327 -0.0226
1 -13 9 -0.8261 0.0100
1 -13 10 0.9865 -0.0064
1 -13 11 0.1380 -0.0096
1 -13 12 0.7026 -0.0083
1 -13 13 -0.0147 -0.0177
1 -13 14 -1.0182 0.0229
1 -13 15 1.0247 0.0338
1 -13 16 0.1074 0.0396
1 -13 17 -0.9338 -0.0704
1 -12 0 -2.2079 0.0870
1 -12 1 -0.4589 0.0346
1 -12 2 2.6960 -0.0052
1 -12 3 2.9494 -0.0687
1 -12 4 -4.2777 -0.0094
1 -12 5 -2.2657 0.0463
1 -12 6 4.7574 -0.0101
1 -12 7 0.0630 -0.0009
1 -12 8 -3.2059 0.0358
1 -12 9 0.5245 0.0299
1 -12 10 0.5549 0.0025
1 -12 11 0.1335 -0.0069
1 -12 12 0.9018 -0.0239
1 -12 13 -0.7754 -0.0040
1 -12 14 -0.2357 -0.0505
1 -12 15 1.4628 -0.0286
1 -12 16 -0.2922 -0.0033
1 -12 17 -0.0126 -0.0540
1 -11 0 -2.5518 -0.0275
1 -11 1 -1.2392 0.0305
1 -11 2 4.8772 0.0591
1 -11 3 2.9857 0.0036
1 -11 4 -6.5905 0.0152
1 -11 5 -0.9429 0.0069
1 -11 6 5.8593 -0.0305
1 -11 7 -1.5329 0.0254
1 -11 8 -3.0303 0.0297
1 -11 9 1.1874 0.0109
1 -11 10 0.2690 0.0124
1 -11 11 1.0441 -0.0118
1 -11 12 0.3556 -0.0101
1 -11 13 -1.6030 0.0116
1 -11 14 0.5676 -0.0507
1 -11 15 0.7386 0.0017
1 -11 16 -0.8170 -0.0308
1 -11 17 0.6038 0.0322
1 -11 18 -0.2565 0.1963
1 -10 0 -4.3069 -0.0675
1 -10 1 -0.1609 -0.0923
1 -10 2 7.5992 -0.0429
1 -10 3 -0.2487 -0.0165
1 -10 4 -9.4069 0.0035
1 -10 5 1.5738 0.0003
1 -10 6 6.2375 -0.0100
1 -10 7 -3.3736 0.0063
1 -10 8 -2.3425 -0.0030
1 -10 9 1.0789 0.0123
1 -10 10 -0.2961 0.0113
1 -10 11 1.7276 -0.0145
1 -10 12 -0.4200 -0.0112
1 -10 13 -1.5671 -0.0070
1 -10 14 1.2431 -0.0216
1 -10 15 0.1230 0.0096
1 -10 16 -0.3327 -0.0642
1 -10 17 0.8299 0.0439
1 -10 18 -0.9980 0.1189
1 -9 0 -5.8448 0.1108
1 -9 1 4.3160 0.0599
1 -9 2 10.3680 0.0438
1 -9 3 -5.3855 -0.0146
1 -9 4 -10.2683 -0.0233
1 -9 5 6.2233 0.0306
1 -9 6 5.4796 0.0307
1 -9 7 -5.5642 -0.0014
1 -9 8 -1.1754 -0.0103
1 -9 9 1.1626 -0.0065
1 -9 10 -0.2020 -0.0079
1 -9 11 1.7125 -0.0025
1 -9 12 -1.5930 -0.0078
1 -9 13 -1.1425 0.0044
1 -9 14 1.3022 0.0071
1 -9 15 -0.3293 0.0326
1 -9 16 0.3677 0.0032
1 -9 17 0.6118 0.0398
1 -9 18 -0.9464 -0.0076
1 -9 19 0.2684 -0.1505
1 -8 0 -6.5887 -0.0532
1 -8 1 9.5422 -0.0357
1 -8 2 11.6406 0.0492
1 -8 3 -11.3807 0.0170
1 -8 4 -8.5128 -0.0057
1 -8 5 11.8330 0.0005
1 -8 6 4.1815 -0.0082
1 -8 7 -6.1279 0.0040
1 -8 8 -0.2183 0.0177
1 -8 9 0.5603 -0.0045
1 -8 10 0.5534 -0.0131
1 -8 11 1.4240 -0.0219
1 -8 12 -2.4933 -0.0173
1 -8 13 -0.2775 0.0192
1 -8 14 0.9862 -0.0136
1 -8 15 -0.7721 0.0204
1 -8 16 0.7181 0.0265
1 -8 17 -0.0065 0.0363
1 -8 18 -1.0368 -0.0074
1 -8 19 0.5808 -0.0564
1 -7 0 -8.1245 -0.0082
1 -7 1 14.3216 -0.0749
1 -7 2 10.6643 -0.0483
1 -7 3 -19.6862 -0.0266
1 -7 4 -4.8910 0.0095
1 -7 5 15.4435 -0.0072
1 -7 6 0.8723 -0.0172
1 -7 7 -5.2476 -0.0212
1 -7 8 0.3304 -0.0201
1 -7 9 0.0035 0.0002
1 -7 10 2.0286 0.0246
1 -7 11 0.8559 -0.0089
1 -7 12 -3.1117 -0.0149
1 -7 13 0.7848 0.0127
1 -7 14 0.5246 -0.0064
1 -7 15 -1.0592 0.0261
1 -7 16 1.0488 -0.0157
1 -7 17 -0.2887 -0.0120
1 -7 18 -0.9488 -0.0477
1 -7 19 0.4824 -0.0256
1 -7 20 0.0692 0.0996
1 -6 0 -9.1765 0.0751
1 -6 1 25.8651 0.0910
1 -6 2 6.7592 0.0412
1 -6 3 -30.4678 0.0147
1 -6 4 2.9003 0.0014
1 -6 5 16.7456 -0.0018
1 -6 6 -3.7974 0.0381
1 -6 7 -4.1916 0.0150
1 -6 8 -0.8797 -0.0126
1 -6 9 -0.5697 -0.0061
1 -6 10 3.7939 0.0247
1 -6 11 0.0615 0.0184
1 -6 12 -3.0667 -0.0008
1 -6 13 1.9733 -0.0040
1 -6 14 0.0076 0.0013
1 -6 15 -0.8806 0.0132
1 -6 16 1.2625 -0.0229
1 -6 17 -0.7341 0.0063
1 -6 18 -0.9637 -0.0292
1 -6 19 0.2623 -0.0042
1 -6 20 0.1544 -0.0007
1 -5 0 -6.3032 -0.0802
1 -5 1 42.8927 -0.0491
1 -5 2 -5.8291 -0.0176
1 -5 3 -36.4719 0.0315
1 -5 4 16.1574 0.0036
1 -5 5 13.4598 -0.0217
1 -5 6 -7.1674 -0.0121
1 -5 7 -1.9816 -0.0121
1 -5 8 -2.4618 0.0083
1 -5 9 0.3782 -0.0071
1 -5 10 4.8927 -0.0004
1 -5 11 -2.2822 0.0074
1 -5 12 -2.4864 0.0025
1 -5 13 3.0897 0.0133
1 -5 14 -0.7582 0.0078
1 -5 15 -0.4619 -0.0005
1 -5 16 1.4806 -0.0126
1 -5 17 -0.6666 -0.0001
1 -5 18 -0.7051 0.0015
1 -5 19 0.0260 0.0013
1 -5 20 0.2156 -0.0963
1 -4 0 10.3637 0.0233
1 -4 1 52.1448 -0.0466
1 -4 2 -30.2077 -0.0326
1 -4 3 -30.0806 -0.0151
1 -4 4 27.5654 -0.0106
1 -4 5 4.5985 -0.0005
1 -4 6 -6.5694 -0.0060
1 -4 7 -1.0097 -0.0127
1 -4 8 -4.6172 0.0049
1 -4 9 3.7793 -0.0117
1 -4 10 5.1097 -0.0073
1 -4 11 -5.1114 -0.0131
1 -4 12 -0.6960 -0.0041
1 -4 13 3.6551 0.0051
1 -4 14 -1.7774 -0.0131
1 -4 15 -0.4001 0.0188
1 -4 16 1.1720 0.0150
1 -4 17 -0.4171 0.0148
1 -4 18 -0.4798 0.0517
1 -4 19 0.1890 0.0022
1 -4 20 0.5903 -0.1098
1 -3 0 38.3554 -0.0284
1 -3 1 43.1228 0.0533
1 -3 2 -50.5195 0.1006
1 -3 3 -10.4902 0.0395
1 -3 4 27.0088 0.0045
1 -3 5 -4.3846 -0.0016
1 -3 6 -1.2226 0.0204
1 -3 7 -2.8864 0.0103
1 -3 8 -5.6006 0.0069
1 -3 9 7.4317 -0.0052
1 -3 10 2.2464 0.0061
1 -3 11 -6.5827 0.0019
1 -3 12 2.2736 0.0177
1 -3 13 2.9857 -0.0042
1 -3 14 -2.3988 -0.0165
1 -3 15 0.0480 0.0220
1 -3 16 1.1601 -0.0066
1 -3 17 -0.2313 0.0100
1 -3 18 -0.8192 0.0304
1 -3 19 0.2749 0.0172
1 -3 20 0.7143 -0.0071
1 -2 0 60.8045 -0.1346
1 -2 1 15.2964 -0.0053
1 -2 2 -53.1776 -0.0190
1 -2 3 9.0622 -0.0020
1 -2 4 15.8517 0.0083
1 -2 5 -4.6939 0.0054
1 -2 6 3.3083 0.0260
1 -2 7 -8.0246 -0.0073
1 -2 8 -2.6780 -0.0123
1 -2 9 9.5528 -0.0232
1 -2 10 -2.7463 -0.0025
1 -2 11 -5.3033 -0.0056
1 -2 12 4.4373 0.0035
1 -2 13 0.8302 -0.0174
1 -2 14 -2.3766 -0.0000
1 -2 15 0.7451 0.0039
1 -2 16 1.2192 -0.0098
1 -2 17 -0.1616 0.0087
1 -2 18 -0.6532 -0.0373
1 -2 19 0.6058 0.0062
1 -2 20 0.4008 -0.0239
1 -1 0 67.1573 0.0405
1 -1 1 -10.7465 0.0548
1 -1 2 -36.4892 -0.0808
1 -1 3 13.8209 -0.0181
1 -1 4 2.8796 -0.0334
1 -1 5 3.5062 -0.0113
1 -1 6 2.7169 0.0052
1 -1 7 -12.1787 -0.0057
1 -1 8 2.8902 0.0043
1 -1 9 7.6884 -0.0067
1 -1 10 -7.0090 0.0156
1 -1 11 -1.9022 -0.0063
1 -1 12 4.3960 0.0017
1 -1 13 -1.4339 -0.0034
1 -1 14 -1.5376 0.0145
1 -1 15 1.4365 -0.0160
1 -1 16 0.6764 0.0048
1 -1 17 -0.7570 -0.0047
1 -1 18 -0.2930 -0.0222
1 -1 19 0.7714 0.0508
1 -1 20 -0.0056 -0.1082
1 0 0 48.2224 0.1371
1 0 1 -23.4426 0.0103
1 0 2 -11.5849 -0.0355
1 0 3 8.7026 0.0532
1 0 4 -1.2426 0.0001
1 0 5 10.4264 0.0191
1 0 6 -3.2213 -0.0200
1 0 7 -10.5861 -0.0090
1 0 8 8.8151 0.0019
1 0 9 3.4428 0.0142
1 0 10 -7.8793 0.0201
1 0 11 1.2942 -0.0151
1 0 12 2.7560 0.0043
1 0 13 -2.4026 0.0025
1 0 14 -0.4745 0.0207
1 0 15 1.7813 0.0019
1 0 16 0.0558 0.0375
1 0 17 -1.1364 -0.0012
1 0 18 -0.0420 0.0613
1 0 19 0.5930 0.0709
1 0 20 -0.1317 -0.1820
1 1 0 18.3557 0.1118
1 1 1 -24.6930 -0.0439
1 1 2 0.8270 -0.0045
1 1 3 0.0069 -0.0038
1 1 4 2.9894 -0.0142
1 1 5 10.2786 0.0278
1 1 6 -9.5989 -0.0145
1 1 7 -5.1323 0.0040
1 1 8 10.3070 -0.0151
1 1 9 -1.1509 0.0121
1 1 10 -5.4362 -0.0013
1 1 11 2.9216 -0.0111
1 1 12 1.0471 -0.0001
1 1 13 -2.0778 -0.0115
1 1 14 0.4583 0.0006
1 1 15 1.7095 -0.0195
1 1 16 -0.3892 0.0091
1 1 17 -1.1655 -0.0214
1 1 18 -0.0472 0.0983
1 1 19 0.4986 0.0595
1 2 0 0.5373 -0.0167
1 2 1 -12.7527 -0.0489
1 2 2 2.1704 0.0230
1 2 3 -4.8788 -0.0272
1 2 4 7.1543 -0.0002
1 2 5 3.7854 -0.0052
1 2 6 -11.2615 -0.0119
1 2 7 1.2768 0.0150
1 2 8 7.3040 -0.0099
1 2 9 -4.3158 0.0015
1 2 10 -2.3828 -0.0242
1 2 11 2.8056 -0.0069
1 2 12 -0.1991 -0.0177
1 2 13 -1.7323 0.0002
1 2 14 0.9049 0.0128
1 2 15 1.3178 -0.0004
1 2 16 -0.6002 0.0237
1 2 17 -0.9365 -0.0388
1 2 18 -0.0759 0.0197
1 2 19 0.2469 -0.0038
1 3 0 -4.9042 0.0315
1 3 1 -1.9361 -0.0093
1 3 2 -1.0647 -0.0149
1 3 3 -2.1801 -0.0244
1 3 4 9.5194 0.0275
1 3 5 -1.7357 -0.0012
1 3 6 -8.0308 0.0140
1 3 7 4.8206 0.0143
1 3 8 3.2644 0.0075
1 3 9 -3.9479 0.0104
1 3 10 0.1987 0.0081
1 3 11 2.2915 0.0151
1 3 12 -0.5858 -0.0276
1 3 13 -1.1683 -0.0046
1 3 14 1.4184 -0.0192
1 3 15 0.6711 -0.0074
1 3 16 -1.1171 0.0418
1 3 17 -0.5789 -0.0044
1 3 18 0.2765 0.0053
1 3 19 -0.2026 -0.0038
1 4 0 -2.2420 0.0331
1 4 1 0.1174 0.0370
1 4 2 -5.8544 0.0253
1 4 3 -0.8020 0.0059
1 4 4 6.4677 -0.0023
1 4 5 -3.2151 -0.0117
1 4 6 -2.7498 0.0167
1 4 7 4.1657 -0.0013
1 4 8 -0.2802 -0.0073
1 4 9 -2.4560 -0.0148
1 4 10 1.0911 0.0163
1 4 11 1.6513 0.0204
1 4 12 -1.0168 0.0027
1 4 13 -0.5914 0.0252
1 4 14 2.1690 -0.0053
1 4 15 0.3485 -0.0146
1 4 16 -1.3425 -0.0111
1 4 17 0.0944 -0.0219
1 4 18 0.6292 0.0138
1 4 19 -0.7650 0.0359
1 5 0 0.0226 -0.0937
1 5 1 -0.1379 -0.0675
1 5 2 -4.2812 -0.0120
1 5 3 -0.5073 0.0047
1 5 4 0.9801 0.0003
1 5 5 -2.9979 -0.0025
1 5 6 0.7418 -0.0010
1 5 7 2.5446 -0.0129
1 5 8 -1.5049 -0.0036
1 5 9 -1.6478 -0.0017
1 5 10 0.8621 0.0096
1 5 11 0.9464 -0.0203
1 5 12 -1.6617 -0.0188
1 5 13 -0.1728 0.0025
1 5 14 2.1271 0.0098
1 5 15 -0.2730 0.0043
1 5 16 -1.0382 -0.0206
1 5 17 0.9064 -0.0161
1 5 18 0.8850 0.0220
1 6 0 -1.1861 0.0418
1 6 1 -0.4863 0.0311
1 6 2 -0.9552 -0.0225
1 6 3 0.3569 -0.0344
1 6 4 -0.8361 -0.0018
1 6 5 -1.9958 0.0215
1 6 6 1.8058 0.0148
1 6 7 1.9909 -0.0139
1 6 8 -1.1563 -0.0089
1 6 9 -0.8154 0.0142
1 6 10 1.2191 0.0253
1 6 11 0.0449 0.0038
1 6 12 -1.9825 0.0049
1 6 13 0.6348 -0.0243
1 6 14 1.6407 -0.0183
1 6 15 -0.7192 -0.0006
1 6 16 -0.3979 -0.0197
1 6 17 0.6924 -0.0171
1 6 18 0.3593 0.0275
1 7 0 -0.9909 -0.0107
1 7 1 0.3430 0.0758
1 7 2 -0.3889 0.0348
1 7 3 0.6739 0.0201
1 7 4 -0.8645 -0.0112
1 7 5 -1.8656 -0.0107
1 7 6 1.6586 0.0048
1 7 7 1.1314 0.0151
1 7 8 -1.7378 0.0129
1 7 9 0.2146 -0.0125
1 7 10 1.7089 -0.0216
1 7 11 -1.0007 -0.0005
1 7 12 -1.7461 0.0360
1 7 13 0.8745 -0.0192
1 7 14 0.3814 -0.0137
1 7 15 -0.6915 0.0223
1 7 16 0.4348 -0.0130
1 7 17 0.0406 -0.0157
1 8 0 -0.1157 -0.0804
1 8 1 0.0112 -0.0609
1 8 2 -0.4988 -0.0462
1 8 3 1.6456 0.0288
1 8 4 -0.6518 0.0108
1 8 5 -1.2026 -0.0090
1 8 6 2.1033 -0.0356
1 8 7 -0.2126 0.0092
1 8 8 -2.0642 0.0235
1 8 9 1.1462 0.0005
1 8 10 0.8181 -0.0222
1 8 11 -1.5043 -0.0162
1 8 12 -0.3455 0.0209
1 8 13 1.0685 -0.0195
1 8 14 -0.5632 0.0208
1 8 15 -0.3883 0.0221
1 8 16 0.4752 -0.0459
1 9 0 0.2305 0.0882
1 9 1 -1.2774 0.0495
1 9 2 0.1358 0.0016
1 9 3 1.5374 -0.0068
1 9 4 -1.3494 -0.0096
1 9 5 0.1431 0.0257
1 9 6 2.1688 0.0060
1 9 7 -1.0923 0.0262
1 9 8 -0.1438 -0.0070
1 9 9 2.0599 0.0023
1 9 10 -0.5717 -0.0089
1 9 11 -1.5087 -0.0102
1 9 12 0.4813 0.0089
1 9 13 0.8410 -0.0060
1 9 14 -0.4683 0.0564
1 9 15 0.3003 0.0011
1 9 16 0.2372 -0.0814
1 10 0 -0.6992 -0.0251
1 10 1 -1.2582 0.0158
1 10 2 1.5903 0.0587
1 10 3 0.4026 0.0026
1 10 4 -1.8744 -0.0316
1 10 5 0.8756 -0.0084
1 10 6 0.3174 -0.0056
1 10 7 -1.8591 0.0234
1 10 8 1.3501 0.0025
1 10 9 1.6930 0.0127
1 10 10 -0.8307 -0.0203
1 10 11 -0.6148 -0.0028
1 10 12 0.6332 0.0180
1 10 13 0.1570 0.0101
1 10 14 -0.5312 0.0375
1 10 15 0.1326 -0.0092
1 11 0 -1.6592 -0.0011
1 11 1 -0.1028 -0.0625
1 11 2 1.9644 -0.0224
1 11 3 -0.9250 -0.0397
1 11 4 -1.1921 -0.0018
1 11 5 1.0790 0.0008
1 11 6 -0.9656 -0.0437
1 11 7 -0.9232 -0.0176
1 11 8 1.4439 0.0008
1 11 9 0.0438 0.0039
1 11 10 -0.9115 -0.0084
1 11 11 -0.0263 0.0132
1 11 12 0.8023 0.0381
1 11 13 0.2067 0.0132
1 11 14 -0.3167 -0.0126
1 12 0 -1.4378 0.1024
1 12 1 1.4482 0.0479
1 12 2 1.3658 0.0329
1 12 3 -1.2641 -0.0081
1 12 4 -0.1425 0.0390
1 12 5 -0.0516 0.0081
1 12 6 -1.3017 -0.0372
1 12 7 1.0696 0.0069
1 12 8 1.3784 -0.0139
1 12 9 -0.6470 -0.0091
1 12 10 -0.6077 0.0131
1 12 11 0.0995 -0.0179
1 12 12 0.6164 0.0398
1 12 13 0.2204 0.0003
1 13 0 -0.5036 -0.0698
1 13 1 1.5876 -0.0568
1 13 2 -0.0953 0.0070
1 13 3 -0.4509 0.0330
1 13 4 0.6188 0.0548
1 13 5 -1.4637 -0.0278
1 13 6 -0.8694 -0.0418
1 13 7 1.9874 0.0113
1 13 8 0.4277 -0.0197
1 13 9 -1.0583 0.0638
1 13 10 -0.2380 0.0201
1 13 11 0.3171 -0.0941
1 13 12 0.5697 0.0352
1 14 0 0.9397 -0.0487
1 14 1 0.7631 -0.0407
1 14 2 -0.8110 0.0022
1 14 3 0.5739 0.0102
1 14 4 -0.1104 0.0149
1 14 5 -2.1945 -0.0436
1 14 6 0.2839 -0.0406
1 14 7 1.9437 -0.0313
1 14 8 -0.4972 -0.0013
1 14 9 -1.1566 0.1417
1 14 10 -0.3263 -0.0150
1 14 11 -0.1130 -0.1151
1 15 0 1.0773 -0.0262
1 15 1 -0.3617 0.0828
1 15 2 0.3127 0.0895
1 15 3 1.4275 0.0272
1 15 4 -0.7891 0.0071
1 15 5 -1.1319 -0.0396
1 15 6 1.1351 -0.0347
1 15 7 0.8509 -0.0071
1 15 8 -0.8460 0.0562
1 15 9 -0.3325 0.0793
1 16 0 0.0361 -0.0257
1 16 1 -0.9519 0.0478
1 16 2 0.9268 -0.0062
1 16 3 0.3060 -0.0073
1 16 4 -0.8684 0.0173
1 16 5 0.7777 -0.0724
1 16 6 1.4197 -0.0428
1 16 7 -0.1145 0.0978
1 17 0 -0.4873 0.1782
1 17 1 -0.1580 0.0479
1 17 2 0.6816 -0.1310
1 17 3 -1.0312 -0.0547
1 17 4 -0.6692 0.0187
1 17 5 0.8377 -0.0982
1 18 0 -0.1254 0.2918
1 18 1 0.4286 0.0712
1 18 2 0.2723 -0.1332
2 -19 0 0.8117 -0.1644
2 -19 1 -0.9511 0.0258
2 -19 2 -0.7203 0.0966
2 -19 3 1.4472 0.0275
2 -19 4 0.5743 -0.1126
2 -19 5 -0.9756 -0.1861
2 -19 6 -0.3668 0.1020
2 -19 7 0.3171 0.1029
2 -19 8 0.1502 -0.2134
2 -18 0 1.1585 -0.0375
2 -18 1 -1.9524 0.1131
2 -18 2 0.3859 0.1408
2 -18 3 1.8415 0.0324
2 -18 4 -0.4884 -0.0988
2 -18 5 -0.9415 -0.0764
2 -18 6 -0.2228 0.1512
2 -18 7 -0.2043 -0.0256
2 -18 8 0.5421 -0.1422
2 -18 9 -0.0378 0.1775
2 -18 10 -0.7967 -0.1212
2 -18 11 0.2675 -0.1526
2 -17 0 -0.1798 -0.0784
2 -17 1 -2.0573 -0.0054
2 -17 2 1.8071 0.0496
2 -17 3 1.4341 -0.0030
2 -17 4 -0.6007 -0.0051
2 -17 5 -0.5994 0.0142
2 -17 6 -0.8203 0.0678
2 -17 7 0.4743 -0.0754
2 -17 8 1.6570 0.0027
2 -17 9 -0.9385 0.1383
2 -17 10 -0.8270 -0.1108
2 -17 11 0.7273 -0.1092
2 -17 12 -0.4169 -0.0424
2 -16 0 -1.5703 0.0181
2 -16 1 -1.3867 -0.0210
2 -16 2 1.6156 -0.0430
2 -16 3 0.7044 -0.0408
2 -16 4 -0.1113 0.0597
2 -16 5 -1.4446 0.0133
2 -16 6 -1.2235 0.0149
2 -16 7 2.2325 -0.0088
2 -16 8 1.4293 -0.0061
2 -16 9 -2.1981 -0.0158
2 -16 10 0.2844 -0.0464
2 -16 11 1.5697 -0.0837
2 -16 12 -0.2912 -0.0689
2 -16 13 0.0075 0.0597
2 -16 14 -0.0722 0.0331
2 -15 0 -2.2580 0.0427
2 -15 1 -0.6316 0.0513
2 -15 2 1.4921 0.0132
2 -15 3 1.4420 0.0023
2 -15 4 -0.6784 0.0311
2 -15 5 -3.2842 -0.0522
2 -15 6 0.0454 0.0247
2 -15 7 3.5335 0.0709
2 -15 8 -0.3457 -0.0297
2 -15 9 -2.7829 -0.0366
2 -15 10 0.6446 0.0088
2 -15 11 1.2210 -0.0526
2 -15 12 0.2961 -0.0241
2 -15 13 0.1061 -0.0264
2 -15 14 -0.5316 0.0086
2 -15 15 0.0614 0.1478
2 -14 0 -3.1991 -0.0878
2 -14 1 -1.2731 -0.0330
2 -14 2 1.9745 0.0144
2 -14 3 2.7226 0.0272
2 -14 4 -2.6568 0.0246
2 -14 5 -3.8039 -0.0380
2 -14 6 2.7277 -0.0044
2 -14 7 2.9436 0.0103
2 -14 8 -2.2385 -0.0413
2 -14 9 -1.8130 0.0013
2 -14 10 0.6862 -0.0070
2 -14 11 0.7571 -0.0207
2 -14 12 0.6417 0.0212
2 -14 13 -0.4877 -0.0224
2 -14 14 -0.6109 0.0060
2 -14 15 0.7773 0.1118
2 -14 16 -0.0000 0.1341
2 -13 0 -3.5584 0.0162
2 -13 1 -1.6238 -0.0125
2 -13 2 3.7541 -0.0245
2 -13 3 3.2666 -0.0411
2 -13 4 -5.4086 0.0322
2 -13 5 -2.9329 0.0283
2 -13 6 5.3513 -0.0160
2 -13 7 1.7163 -0.0102
2 -13 8 -3.2380 0.0042
2 -13 9 -0.9227 0.0282
2 -13 10 0.5582 -0.0130
2 -13 11 0.9316 -0.0128
2 -13 12 0.3525 0.0049
2 -13 13 -1.0908 0.0100
2 -13 14 0.1408 -0.0452
2 -13 15 1.2232 0.0069
2 -13 16 0.1298 0.0129
2 -13 17 0.0484 -0.1181
2 -12 0 -4.3721 0.0259
2 -12 1 -1.4548 0.0638
2 -12 2 6.3466 0.0393
2 -12 3 2.8693 -0.0270
2 -12 4 -7.4581 0.0176
2 -12 5 -1.2966 -0.0142
2 -12 6 6.7345 -0.0389
2 -12 7 0.1502 0.0078
2 -12 8 -3.6856 0.0094
2 -12 9 -0.3591 0.0148
2 -12 10 0.8910 0.0256
2 -12 11 1.3430 0.0183
2 -12 12 -0.7798 0.0272
2 -12 13 -1.5506 0.0498
2 -12 14 0.7026 -0.0371
2 -12 15 0.6336 0.0099
2 -12 16 -0.1290 -0.0902
2 -12 17 0.2137 -0.0807
2 -11 0 -5.8373 -0.1108
2 -11 1 0.1096 -0.0620
2 -11 2 8.3618 -0.0117
2 -11 3 -0.4216 0.0055
2 -11 4 -9.4319 0.0248
2 -11 5 1.5365 -0.0331
2 -11 6 7.6272 -0.0272
2 -11 7 -2.1071 0.0078
2 -11 8 -4.0950 -0.0029
2 -11 9 -0.0755 -0.0000
2 -11 10 1.1268 0.0152
2 -11 11 1.6169 0.0030
2 -11 12 -1.3686 0.0249
2 -11 13 -0.9969 0.0239
2 -11 14 1.1747 -0.0192
2 -11 15 0.3211 0.0161
2 -11 16 -0.0483 -0.1158
2 -11 17 -0.4109 0.0167
2 -11 18 -0.7838 0.1410
2 -10 0 -6.5145 0.0571
2 -10 1 4.3114 0.0075
2 -10 2 10.1928 -0.0172
2 -10 3 -5.0771 -0.0190
2 -10 4 -10.3610 0.0023
2 -10 5 5.5960 0.0126
2 -10 6 7.3366 0.0118
2 -10 7 -4.8467 -0.0050
2 -10 8 -3.2373 0.0063
2 -10 9 0.8177 0.0056
2 -10 10 1.1727 0.0062
2 -10 11 0.9938 -0.0032
2 -10 12 -1.9717 0.0042
2 -10 13 -0.1822 -0.0094
2 -10 14 1.1861 -0.0110
2 -10 15 0.3042 0.0135
2 -10 16 0.3353 -0.0547
2 -10 17 -0.6791 0.0371
2 -10 18 -0.2569 -0.0052
2 -9 0 -6.4481 0.0068
2 -9 1 8.5154 0.0280
2 -9 2 10.7344 0.0521
2 -9 3 -10.0072 0.0082
2 -9 4 -9.0167 -0.0193
2 -9 5 10.6929 0.0050
2 -9 6 5.8717 0.0037
2 -9 7 -6.5854 0.0088
2 -9 8 -1.9479 0.0267
2 -9 9 1.1571 -0.0056
2 -9 10 1.9127 -0.0093
2 -9 11 0.5290 -0.0216
2 -9 12 -2.4178 -0.0101
2 -9 13 0.5585 -0.0077
2 -9 14 0.5991 -0.0183
2 -9 15 -0.2239 0.0219
2 -9 16 0.1379 0.0399
2 -9 17 -1.0175 0.0716
2 -9 18 -0.1035 -0.0459
2 -9 19 0.7412 -0.1003
2 -8 0 -8.0156 -0.0702
2 -8 1 12.0441 -0.0811
2 -8 2 9.7840 -0.0139
2 -8 3 -16.6580 0.0032
2 -8 4 -6.2039 0.0043
2 -8 5 13.6937 -0.0032
2 -8 6 2.5812 -0.0289
2 -8 7 -5.6095 -0.0164
2 -8 8 -0.8173 0.0050
2 -8 9 0.4846 0.0092
2 -8 10 3.0565 0.0157
2 -8 11 -0.0924 -0.0235
2 -8 12 -2.5582 -0.0155
2 -8 13 1.4622 -0.0007
2 -8 14 0.0266 0.0021
2 -8 15 -0.5421 0.0271
2 -8 16 0.4550 0.0177
2 -8 17 -0.6843 0.0229
2 -8 18 -0.3231 -0.0727
2 -8 19 0.0715 -0.0625
2 -7 0 -9.6372 0.0816
2 -7 1 20.4484 0.0638
2 -7 2 6.0842 0.0144
2 -7 3 -24.4351 -0.0110
2 -7 4 0.6460 0.0109
2 -7 5 13.6286 0.0339
2 -7 6 -1.9172 0.0223
2 -7 7 -3.6673 -0.0142
2 -7 8 -1.6362 -0.0278
2 -7 9 0.1230 -0.0084
2 -7 10 4.6686 0.0175
2 -7 11 -1.2549 0.0078
2 -7 12 -2.3214 -0.0090
2 -7 13 2.2228 -0.0091
2 -7 14 -0.6002 0.0278
2 -7 15 -0.5472 0.0273
2 -7 16 0.8709 0.0019
2 -7 17 -0.3824 0.0037
2 -7 18 -0.4183 -0.0726
2 -7 19 -0.1373 -0.0557
2 -6 0 -6.6001 -0.0328
2 -6 1 34.2077 0.0289
2 -6 2 -4.0062 0.0230
2 -6 3 -27.5216 0.0167
2 -6 4 10.8326 -0.0057
2 -6 5 9.5768 -0.0076
2 -6 6 -3.5535 -0.0091
2 -6 7 -1.4170 -0.0151
2 -6 8 -3.9220 0.0045
2 -6 9 1.3549 -0.0106
2 -6 10 5.1224 -0.0022
2 -6 11 -3.6088 0.0175
2 -6 12 -1.2766 0.0022
2 -6 13 2.8444 0.0118
2 -6 14 -1.1868 0.0205
2 -6 15 -0.0770 -0.0081
2 -6 16 1.2694 -0.0055
2 -6 17 -0.3982 -0.0020
2 -6 18 -0.7028 -0.0086
2 -6 19 -0.2335 -0.0146
2 -5 0 6.5281 -0.0171
2 -5 1 40.4074 -0.0662
2 -5 2 -21.2893 -0.0414
2 -5 3 -19.4601 0.0072
2 -5 4 17.5594 0.0071
2 -5 5 2.0474 0.0010
2 -5 6 -1.4610 -0.0332
2 -5 7 -1.8273 -0.0381
2 -5 8 -5.5327 0.0044
2 -5 9 5.2412 -0.0054
2 -5 10 3.7438 0.0017
2 -5 11 -6.1027 -0.0053
2 -5 12 0.7127 -0.0012
2 -5 13 2.7980 0.0215
2 -5 14 -1.9440 -0.0022
2 -5 15 0.1393 0.0003
2 -5 16 1.2848 0.0100
2 -5 17 -0.2694 0.0078
2 -5 18 -0.6820 0.0583
2 -5 19 0.1859 0.0032
2 -5 20 0.7293 -0.0887
2 -4 0 28.7704 0.0509
2 -4 1 31.7231 0.0394
2 -4 2 -33.6114 0.0525
2 -4 3 -3.9382 0.0204
2 -4 4 13.5680 -0.0115
2 -4 5 -2.3484 0.0107
2 -4 6 3.2333 0.0124
2 -4 7 -5.5965 0.0036
2 -4 8 -4.9489 0.0093
2 -4 9 8.4091 0.0091
2 -4 10 -0.0141 0.0175
2 -4 11 -6.2375 -0.0078
2 -4 12 3.3865 0.0091
2 -4 13 1.8066 -0.0103
2 -4 14 -2.1168 -0.0302
2 -4 15 0.4257 0.0017
2 -4 16 0.8896 -0.0030
2 -4 17 -0.5921 0.0216
2 -4 18 -0.9474 0.0662
2 -4 19 0.7669 0.0220
2 -4 20 0.9802 -0.0136
2 -3 0 43.3362 -0.0853
2 -3 1 11.0897 -0.0250
2 -3 2 -29.4185 0.0188
2 -3 3 7.7335 0.0236
2 -3 4 2.4709 -0.0068
2 -3 5 0.5016 -0.0016
2 -3 6 4.7521 0.0049
2 -3 7 -9.4990 0.0014
2 -3 8 -0.3174 -0.0046
2 -3 9 8.4640 0.0006
2 -3 10 -4.8316 -0.0017
2 -3 11 -3.7296 -0.0027
2 -3 12 4.7137 0.0156
2 -3 13 -0.1817 -0.0283
2 -3 14 -1.5451 -0.0109
2 -3 15 0.9961 -0.0090
2 -3 16 0.7878 -0.0034
2 -3 17 -0.6523 0.0202
2 -3 18 -0.7846 -0.0050
2 -3 19 1.0679 -0.0131
2 -3 20 0.4613 -0.0443
2 -2 0 42.3937 0.0241
2 -2 1 -7.1525 -0.0314
2 -2 2 -14.3533 -0.0650
2 -2 3 5.7709 -0.0241
2 -2 4 -4.6548 -0.0197
2 -2 5 8.1373 0.0036
2 -2 6 0.6005 0.0048
2 -2 7 -10.6219 0.0069
2 -2 8 5.1302 0.0016
2 -2 9 5.1557 0.0019
2 -2 10 -7.5015 -0.0137
2 -2 11 -0.0196 0.0030
2 -2 12 3.6942 0.0004
2 -2 13 -1.9986 -0.0189
2 -2 14 -0.7098 0.0139
2 -2 15 1.0563 -0.0259
2 -2 16 0.2206 0.0145
2 -2 17 -0.8225 0.0088
2 -2 18 -0.0793 0.0174
2 -2 19 1.1851 0.0142
2 -2 20 -0.1849 -0.1441
2 -1 0 26.2205 0.0953
2 -1 1 -10.8657 0.0051
2 -1 2 1.5290 0.0129
2 -1 3 -2.9688 0.0228
2 -1 4 -2.7483 0.0010
2 -1 5 11.7657 0.0070
2 -1 6 -5.0998 -0.0141
2 -1 7 -6.4310 -0.0043
2 -1 8 8.6710 0.0011
2 -1 9 0.6177 0.0141
2 -1 10 -6.9205 -0.0031
2 -1 11 2.6682 0.0096
2 -1 12 1.5828 -0.0095
2 -1 13 -2.3431 0.0089
2 -1 14 0.1233 0.0286
2 -1 15 1.0393 -0.0006
2 -1 16 -0.2099 0.0351
2 -1 17 -1.0746 -0.0161
2 -1 18 0.0957 0.0919
2 -1 19 0.6855 0.0330
2 0 0 2.9948 0.0218
2 0 1 -7.9641 -0.0383
2 0 2 5.1030 0.0220
2 0 3 -8.0461 -0.0034
2 0 4 4.9479 0.0194
2 0 5 8.1034 0.0255
2 0 6 -8.8718 -0.0058
2 0 7 -0.8881 -0.0140
2 0 8 8.4278 -0.0139
2 0 9 -2.6519 0.0072
2 0 10 -3.9568 -0.0089
2 0 11 3.3327 -0.0038
2 0 12 -0.1513 -0.0268
2 0 13 -1.5884 -0.0005
2 0 14 0.5492 -0.0123
2 0 15 1.0071 -0.0027
2 0 16 -0.1582 0.0205
2 0 17 -0.7756 -0.0127
2 0 18 0.1248 0.1388
2 0 19 0.2243 0.0047
2 1 0 -6.0534 -0.0392
2 1 1 -0.4538 -0.0049
2 1 2 -1.6374 0.0276
2 1 3 -8.4808 -0.0340
2 1 4 9.0608 -0.0002
2 1 5 1.7654 -0.0111
2 1 6 -7.7575 -0.0032
2 1 7 2.9279 -0.0007
2 1 8 4.5635 0.0037
2 1 9 -4.5031 0.0016
2 1 10 -0.9436 -0.0136
2 1 11 2.4407 -0.0060
2 1 12 -1.0834 -0.0142
2 1 13 -0.9356 0.0079
2 1 14 0.7147 -0.0245
2 1 15 0.8178 0.0028
2 1 16 -0.4095 -0.0045
2 1 17 -0.6024 -0.0334
2 1 18 0.0473 0.0518
2 1 19 -0.0441 -0.0471
2 2 0 -2.7244 -0.0310
2 2 1 6.5864 -0.0042
2 2 2 -5.2500 0.0072
2 2 3 -3.3121 0.0047
2 2 4 8.0218 0.0226
2 2 5 -2.5736 -0.0150
2 2 6 -3.7198 0.0006
2 2 7 4.5720 0.0115
2 2 8 0.9884 0.0289
2 2 9 -3.7700 0.0032
2 2 10 1.0644 -0.0049
2 2 11 1.4007 -0.0060
2 2 12 -0.9869 -0.0072
2 2 13 -0.4306 -0.0045
2 2 14 1.1776 -0.0181
2 2 15 0.5677 0.0347
2 2 16 -0.9095 0.0336
2 2 17 -0.3413 0.0084
2 2 18 0.1930 -0.0252
2 2 19 -0.3895 -0.0820
2 3 0 1.0905 0.0202
2 3 1 4.6255 0.0238
2 3 2 -6.2424 0.0065
2 3 3 0.3738 -0.0000
2 3 4 4.4389 -0.0075
2 3 5 -2.8700 -0.0078
2 3 6 -0.2996 0.0072
2 3 7 2.9673 0.0080
2 3 8 -1.5080 0.0081
2 3 9 -2.0164 -0.0082
2 3 10 1.3466 0.0121
2 3 11 0.5847 0.0135
2 3 12 -0.7569 0.0148
2 3 13 0.0535 -0.0067
2 3 14 1.9892 0.0002
2 3 15 0.3102 0.0054
2 3 16 -1.2491 -0.0009
2 3 17 0.1929 0.0197
2 3 18 0.6742 -0.0286
2 4 0 2.7529 -0.0775
2 4 1 1.9550 -0.0088
2 4 2 -3.9566 0.0196
2 4 3 -0.0808 0.0064
2 4 4 -0.0553 -0.0201
2 4 5 -1.8089 -0.0079
2 4 6 1.5690 0.0031
2 4 7 1.1319 -0.0012
2 4 8 -2.1398 -0.0236
2 4 9 -1.0598 -0.0164
2 4 10 0.5036 -0.0039
2 4 11 -0.0714 -0.0058
2 4 12 -1.1592 0.0020
2 4 13 0.0822 0.0034
2 4 14 1.9544 0.0441
2 4 15 -0.2144 -0.0059
2 4 16 -0.9832 -0.0125
2 4 17 0.7450 -0.0102
2 4 18 0.9653 -0.0703
2 5 0 1.3182 -0.0076
2 5 1 1.6884 -0.0014
2 5 2 -0.3889 -0.0193
2 5 3 0.4623 -0.0077
2 5 4 -1.2242 0.0038
2 5 5 -1.1563 0.0209
2 5 6 1.6400 0.0154
2 5 7 0.6960 -0.0126
2 5 8 -1.0713 -0.0267
2 5 9 -0.0790 0.0200
2 5 10 0.4061 0.0186
2 5 11 -0.3360 0.0105
2 5 12 -1.0954 -0.0043
2 5 13 0.4937 -0.0117
2 5 14 1.1151 0.0094
2 5 15 -0.8537 -0.0261
2 5 16 -0.4265 0.0259
2 5 17 0.7342 -0.0087
2 5 18 0.7242 -0.0727
2 6 0 0.9457 0.0592
2 6 1 1.0395 0.0655
2 6 2 -0.4574 0.0161
2 6 3 0.9501 -0.0026
2 6 4 -0.6127 -0.0145
2 6 5 -0.8152 0.0049
2 6 6 0.9626 0.0142
2 6 7 -0.0531 -0.0062
2 6 8 -0.7993 -0.0272
2 6 9 0.8061 -0.0045
2 6 10 0.4231 -0.0008
2 6 11 -0.8387 0.0326
2 6 12 -0.7291 0.0312
2 6 13 0.6652 0.0004
2 6 14 0.0786 -0.0167
2 6 15 -0.7802 -0.0209
2 6 16 0.3059 0.0329
2 6 17 0.3213 -0.0207
2 7 0 1.4415 -0.0526
2 7 1 -0.1389 -0.0368
2 7 2 -0.6402 0.0040
2 7 3 1.0829 0.0316
2 7 4 -0.5715 0.0065
2 7 5 -0.1266 -0.0248
2 7 6 0.9181 -0.0228
2 7 7 -0.9247 0.0151
2 7 8 -0.6388 0.0065
2 7 9 1.2000 -0.0004
2 7 10 -0.2603 -0.0210
2 7 11 -0.6243 0.0001
2 7 12 0.1181 0.0079
2 7 13 0.3050 -0.0139
2 7 14 -0.8605 -0.0025
2 7 15 -0.4842 -0.0048
2 7 16 0.6292 0.0076
2 8 0 0.3483 0.0432
2 8 1 -1.3737 -0.0206
2 8 2 0.4759 -0.0255
2 8 3 0.5475 -0.0046
2 8 4 -0.9072 0.0146
2 8 5 0.7802 -0.0006
2 8 6 0.9009 0.0049
2 8 7 -0.7831 0.0191
2 8 8 0.9543 -0.0072
2 8 9 0.9212 0.0273
2 8 10 -1.2437 0.0070
2 8 11 0.0558 0.0058
2 8 12 0.7409 -0.0009
2 8 13 0.3466 -0.0126
2 8 14 -0.6145 0.0291
2 8 15 0.0255 -0.0203
2 8 16 0.4310 -0.0358
2 9 0 -1.2272 0.0288
2 9 1 -0.7316 0.0430
2 9 2 1.6225 0.0499
2 9 3 -0.6531 -0.0146
2 9 4 -1.1696 -0.0473
2 9 5 0.5130 -0.0304
2 9 6 -0.5341 0.0313
2 9 7 -0.4543 0.0207
2 9 8 2.0391 -0.0181
2 9 9 0.0718 0.0094
2 9 10 -1.0163 -0.0306
2 9 11 0.4484 0.0034
2 9 12 0.2395 0.0129
2 9 13 0.0518 0.0049
2 9 14 -0.3734 0.0426
2 9 15 0.2653 -0.0078
2 10 0 -1.9909 -0.0552
2 10 1 0.8170 -0.0421
2 10 2 1.6083 0.0253
2 10 3 -1.2056 -0.0066
2 10 4 -0.3131 -0.0192
2 10 5 0.0134 -0.0235
2 10 6 -1.3677 0.0019
2 10 7 0.3581 -0.0026
2 10 8 1.1551 0.0027
2 10 9 -1.2800 0.0004
2 10 10 -0.2380 -0.0460
2 10 11 0.6220 0.0103
2 10 12 0.3188 0.0220
2 10 13 0.1692 -0.0078
2 10 14 -0.3760 0.0018
2 11 0 -1.1705 0.0744
2 11 1 2.0662 0.0353
2 11 2 0.6201 -0.0010
2 11 3 -0.9547 -0.0312
2 11 4 0.5002 0.0252
2 11 5 -1.1078 0.0100
2 11 6 -0.8374 0.0073
2 11 7 2.0564 0.0026
2 11 8 0.3702 -0.0084
2 11 9 -1.5821 -0.0113
2 11 10 -0.0219 -0.0201
2 11 11 0.1134 0.0176
2 11 12 0.4974 0.0347
2 11 13 0.3634 -0.0101
2 12 0 -0.1391 -0.0021
2 12 1 1.9060 0.0230
2 12 2 -0.4903 -0.0037
2 12 3 0.4967 0.0086
2 12 4 0.7915 0.0317
2 12 5 -2.5954 -0.0217
2 12 6 -0.1600 0.0070
2 12 7 2.3862 -0.0000
2 12 8 -0.4378 -0.0131
2 12 9 -0.9548 0.0187
2 12 10 0.2395 -0.0244
2 12 11 -0.0278 -0.0281
2 12 12 0.4679 0.0209
2 13 0 0.8922 -0.0454
2 13 1 0.5888 -0.0521
2 13 2 -1.1235 -0.0330
2 13 3 1.6598 0.0256
2 13 4 -0.2649 0.0046
2 13 5 -2.7468 -0.0222
2 13 6 1.2102 0.0003
2 13 7 1.6163 -0.0319
2 13 8 -1.2274 0.0398
2 13 9 -0.6141 0.0745
2 13 10 0.0340 -0.0410
2 13 11 -0.1964 -0.0314
2 14 0 1.1136 -0.0117
2 14 1 -0.2272 0.0189
2 14 2 0.2493 0.0441
2 14 3 1.9087 0.0325
2 14 4 -1.7984 -0.0238
2 14 5 -1.3697 -0.0052
2 14 6 2.0049 -0.0340
2 14 7 0.4712 -0.0206
2 14 8 -1.0467 0.0997
2 14 9 0.1157 0.0107
2 14 10 -0.0173 -0.0695
2 15 0 -0.0207 -0.0448
2 15 1 -0.6790 0.0154
2 15 2 1.2598 0.0220
2 15 3 0.5906 0.0071
2 15 4 -1.7862 -0.0062
2 15 5 0.8797 -0.0177
2 15 6 1.7973 -0.0756
2 15 7 -0.3884 0.0797
2 15 8 -0.7368 0.1350
2 16 0 -0.3847 0.0944
2 16 1 -0.1565 0.0419
2 16 2 0.6798 -0.0650
2 16 3 -1.2825 -0.0390
2 16 4 -1.1394 0.0179
2 16 5 1.2521 -0.0492
2 16 6 0.9168 -0.0972
2 17 0 0.0073 0.2253
2 17 1 0.3931 0.0951
2 17 2 0.1855 -0.0750
2 17 3 -0.8297 -0.0552
3 -20 0 1.0113 -0.1877
3 -20 1 -1.3115 -0.1304
3 -20 2 -0.9158 0.1135
3 -20 3 1.5681 0.1427
3 -20 4 0.4620 -0.0739
3 -20 5 -0.8416 -0.2428
3 -19 0 0.9752 -0.0559
3 -19 1 -2.5614 0.0136
3 -19 2 -0.0486 0.1685
3 -19 3 1.7296 0.0914
3 -19 4 -0.3293 -0.1157
3 -19 5 -0.5275 -0.1485
3 -19 6 -0.4529 0.1621
3 -19 7 -0.1846 -0.0887
3 -19 8 1.0179 -0.1688
3 -19 9 -0.3913 0.2106
3 -18 0 -0.1999 -0.0852
3 -18 1 -2.0577 0.0225
3 -18 2 1.4930 0.1132
3 -18 3 1.2129 0.0406
3 -18 4 -0.2514 -0.0514
3 -18 5 -0.1972 -0.0143
3 -18 6 -1.2852 0.1389
3 -18 7 0.7615 -0.1256
3 -18 8 1.8257 0.0529
3 -18 9 -1.7133 0.2131
3 -18 10 -0.6263 -0.1137
3 -18 11 0.9477 -0.0967
3 -17 0 -1.6634 -0.0252
3 -17 1 -1.4200 -0.0072
3 -17 2 1.3641 -0.0352
3 -17 3 0.8711 -0.0228
3 -17 4 0.5990 0.0039
3 -17 5 -1.2558 0.0007
3 -17 6 -1.9343 0.0393
3 -17 7 2.7293 -0.0564
3 -17 8 1.5462 0.0880
3 -17 9 -2.8011 0.0454
3 -17 10 0.3860 -0.0200
3 -17 11 1.5226 -0.0217
3 -17 12 -0.4833 -0.0761
3 -16 0 -1.8061 0.0453
3 -16 1 -0.8678 0.0591
3 -16 2 1.1696 -0.0258
3 -16 3 1.5410 -0.0015
3 -16 4 0.0813 -0.0074
3 -16 5 -3.4238 -0.0512
3 -16 6 -0.9232 0.0359
3 -16 7 4.0791 0.0719
3 -16 8 -0.2986 0.0284
3 -16 9 -3.3793 -0.0442
3 -16 10 0.6705 0.0090
3 -16 11 1.4718 -0.0204
3 -16 12 0.1354 -0.0262
3 -16 13 0.0421 -0.1381
3 -16 14 -0.0005 -0.1213
3 -15 0 -2.7568 -0.0578
3 -15 1 -1.3845 0.0206
3 -15 2 2.1148 0.0123
3 -15 3 2.9751 0.0469
3 -15 4 -1.5530 -0.0058
3 -15 5 -4.4655 -0.0625
3 -15 6 1.3954 0.0176
3 -15 7 3.8176 0.0490
3 -15 8 -1.8174 -0.0115
3 -15 9 -2.4984 0.0101
3 -15 10 0.5726 -0.0009
3 -15 11 1.0842 0.0086
3 -15 12 0.2143 0.0384
3 -15 13 -0.3907 -0.1163
3 -15 14 -0.1176 -0.0901
3 -15 15 0.2348 0.0733
3 -14 0 -3.6543 -0.0297
3 -14 1 -1.8144 -0.0241
3 -14 2 3.1552 -0.0342
3 -14 3 3.0846 0.0215
3 -14 4 -3.8502 0.0430
3 -14 5 -3.8620 0.0127
3 -14 6 4.0668 0.0109
3 -14 7 2.9054 -0.0068
3 -14 8 -2.7018 -0.0121
3 -14 9 -1.6740 0.0170
3 -14 10 0.8847 -0.0460
3 -14 11 1.3836 -0.0002
3 -14 12 -0.2452 0.0087
3 -14 13 -0.7998 -0.0417
3 -14 14 0.2658 -0.0678
3 -14 15 0.6046 0.0149
3 -14 16 0.2232 0.1347
3 -13 0 -4.1654 0.0665
3 -13 1 -0.8896 0.0405
3 -13 2 4.9810 -0.0219
3 -13 3 2.5717 -0.0184
3 -13 4 -6.0569 0.0186
3 -13 5 -2.8434 -0.0051
3 -13 6 5.8361 -0.0039
3 -13 7 1.8946 0.0002
3 -13 8 -3.1736 -0.0014
3 -13 9 -1.2917 -0.0033
3 -13 10 1.4198 -0.0047
3 -13 11 1.3665 0.0144
3 -13 12 -1.4380 -0.0029
3 -13 13 -1.2037 0.0364
3 -13 14 0.4541 -0.0132
3 -13 15 0.4251 0.0434
3 -13 16 0.1147 -0.0011
3 -12 0 -5.2859 -0.0437
3 -12 1 0.2683 -0.0072
3 -12 2 6.2617 0.0065
3 -12 3 0.4088 0.0193
3 -12 4 -7.7428 0.0105
3 -12 5 -0.1585 -0.0445
3 -12 6 7.2024 -0.0189
3 -12 7 -0.1914 0.0054
3 -12 8 -3.9627 -0.0186
3 -12 9 -0.8183 -0.0398
3 -12 10 2.0377 0.0010
3 -12 11 1.2166 0.0060
3 -12 12 -1.9205 0.0262
3 -12 13 -0.8580 0.0582
3 -12 14 0.7316 0.0366
3 -12 15 0.4366 0.0842
3 -12 16 -0.2360 -0.0455
3 -12 17 -0.8129 -0.0516
3 -11 0 -5.3121 0.0126
3 -11 1 3.0742 -0.0245
3 -11 2 7.4706 -0.0301
3 -11 3 -3.4253 0.0048
3 -11 4 -9.1292 0.0211
3 -11 5 3.7826 -0.0046
3 -11 6 7.7416 -0.0079
3 -11 7 -2.7314 -0.0005
3 -11 8 -3.7230 0.0059
3 -11 9 0.0791 -0.0141
3 -11 10 1.8653 -0.0086
3 -11 11 0.2822 -0.0184
3 -11 12 -1.9696 0.0165
3 -11 13 0.0338 0.0201
3 -11 14 1.1443 0.0248
3 -11 15 0.9738 0.0277
3 -11 16 -0.0189 -0.0606
3 -11 17 -1.0836 -0.0458
3 -11 18 0.2987 -0.0563
3 -10 0 -4.8356 0.0651
3 -10 1 5.8556 0.0446
3 -10 2 8.2931 0.0107
3 -10 3 -6.9129 -0.0137
3 -10 4 -8.2264 -0.0121
3 -10 5 8.1426 0.0062
3 -10 6 6.2181 -0.0067
3 -10 7 -4.9552 0.0017
3 -10 8 -2.6435 0.0172
3 -10 9 0.9565 -0.0046
3 -10 10 2.1491 -0.0011
3 -10 11 -0.5039 -0.0084
3 -10 12 -2.0701 0.0110
3 -10 13 0.6520 0.0082
3 -10 14 0.7570 -0.0045
3 -10 15 0.4709 -0.0028
3 -10 16 -0.4360 0.0136
3 -10 17 -1.0898 0.0040
3 -10 18 0.6694 -0.0512
3 -9 0 -5.8725 -0.0675
3 -9 1 7.7853 -0.0431
3 -9 2 7.4634 0.0126
3 -9 3 -11.5459 0.0072
3 -9 4 -5.8715 -0.0094
3 -9 5 10.5523 -0.0121
3 -9 6 3.2140 -0.0276
3 -9 7 -4.5742 0.0065
3 -9 8 -1.7993 0.0195
3 -9 9 0.4528 0.0073
3 -9 10 2.8506 0.0116
3 -9 11 -0.7908 -0.0092
3 -9 12 -1.6408 0.0006
3 -9 13 1.5214 0.0075
3 -9 14 0.3635 -0.0179
3 -9 15 -0.0939 -0.0080
3 -9 16 -0.5090 0.0286
3 -9 17 -0.6783 0.0442
3 -9 18 0.3508 0.0088
3 -8 0 -7.4507 0.0256
3 -8 1 12.5470 0.0066
3 -8 2 4.7244 -0.0021
3 -8 3 -16.0100 -0.0122
3 -8 4 -0.9530 0.0247
3 -8 5 9.1811 0.0346
3 -8 6 -0.7424 -0.0006
3 -8 7 -2.5476 -0.0113
3 -8 8 -2.1120 -0.0168
3 -8 9 0.2980 -0.0042
3 -8 10 3.8434 0.0157
3 -8 11 -1.6637 0.0055
3 -8 12 -1.0947 -0.0155
3 -8 13 2.0805 -0.0160
3 -8 14 -0.2310 0.0013
3 -8 15 -0.4109 0.0162
3 -8 16 -0.0016 0.0163
3 -8 17 0.2416 0.0474
3 -8 18 0.4479 -0.0064
3 -8 19 -0.5928 -0.1342
3 -7 0 -5.2602 0.0075
3 -7 1 20.5165 0.0674
3 -7 2 -2.1976 0.0218
3 -7 3 -16.6028 -0.0206
3 -7 4 5.8085 0.0008
3 -7 5 5.4234 0.0179
3 -7 6 -1.4442 0.0127
3 -7 7 -0.9948 0.0039
3 -7 8 -4.1348 -0.0035
3 -7 9 1.8165 -0.0266
3 -7 10 3.9624 -0.0111
3 -7 11 -3.3511 0.0145
3 -7 12 0.0001 -0.0155
3 -7 13 2.2005 -0.0147
3 -7 14 -0.9369 0.0077
3 -7 15 -0.3441 0.0117
3 -7 16 0.3461 0.0189
3 -7 17 0.2821 0.0486
3 -7 18 0.1496 -0.0060
3 -7 19 -0.4942 -0.1190
3 -6 0 2.2983 -0.0587
3 -6 1 22.9766 -0.0315
3 -6 2 -11.7313 -0.0164
3 -6 3 -9.5230 0.0164
3 -6 4 8.2581 0.0149
3 -6 5 0.3019 -0.0067
3 -6 6 1.5023 -0.0310
3 -6 7 -1.9977 -0.0247
3 -6 8 -4.9265 0.0089
3 -6 9 5.3257 -0.0115
3 -6 10 1.8086 -0.0067
3 -6 11 -5.0135 -0.0021
3 -6 12 1.6512 -0.0101
3 -6 13 1.5677 0.0196
3 -6 14 -1.5684 0.0124
3 -6 15 0.1475 0.0140
3 -6 16 0.7884 0.0224
3 -6 17 0.2073 0.0254
3 -6 18 -0.2206 0.0070
3 -6 19 -0.3114 -0.0609
3 -5 0 13.7016 0.0552
3 -5 1 14.7883 0.0138
3 -5 2 -16.3990 0.0045
3 -5 3 1.1648 0.0174
3 -5 4 3.5622 0.0101
3 -5 5 -0.5402 0.0257
3 -5 6 4.7901 0.0047
3 -5 7 -6.2231 -0.0133
3 -5 8 -2.9943 -0.0003
3 -5 9 7.7222 0.0029
3 -5 10 -1.9544 0.0092
3 -5 11 -4.2745 -0.0154
3 -5 12 3.2663 -0.0079
3 -5 13 0.2225 0.0084
3 -5 14 -1.5049 -0.0114
3 -5 15 0.5346 0.0054
3 -5 16 0.4698 0.0075
3 -5 17 -0.1977 0.0130
3 -5 18 -0.4693 0.0245
3 -5 19 0.2425 0.0084
3 -4 0 19.3340 -0.0176
3 -4 1 2.4399 0.0020
3 -4 2 -9.2814 0.0297
3 -4 3 5.7893 0.0146
3 -4 4 -4.5722 -0.0200
3 -4 5 4.0780 -0.0099
3 -4 6 4.2517 -0.0044
3 -4 7 -8.7765 0.0056
3 -4 8 1.8876 0.0026
3 -4 9 6.0303 0.0052
3 -4 10 -5.6261 0.0016
3 -4 11 -1.2611 0.0020
3 -4 12 3.4151 0.0127
3 -4 13 -1.2117 -0.0046
3 -4 14 -0.3314 -0.0196
3 -4 15 1.0787 -0.0170
3 -4 16 0.1011 -0.0088
3 -4 17 -0.5511 -0.0026
3 -4 18 -0.7044 -0.0124
3 -4 19 0.5105 -0.0125
3 -3 0 13.7305 -0.0098
3 -3 1 -5.8220 -0.0574
3 -3 2 2.6032 -0.0381
3 -3 3 0.9742 -0.0135
3 -3 4 -6.4671 -0.0009
3 -3 5 9.1073 -0.0130
3 -3 6 -1.7106 -0.0078
3 -3 7 -7.4611 0.0147
3 -3 8 6.4046 0.0065
3 -3 9 1.8764 -0.0046
3 -3 10 -6.5441 -0.0206
3 -3 11 1.6708 0.0094
3 -3 12 1.6191 0.0068
3 -3 13 -2.0075 0.0011
3 -3 14 0.6212 -0.0053
3 -3 15 0.7981 -0.0222
3 -3 16 -0.2680 0.0055
3 -3 17 -0.4235 0.0161
3 -3 18 -0.2060 0.0298
3 -3 19 0.7511 -0.0279
3 -2 0 3.5202 0.0626
3 -2 1 -3.2047 0.0132
3 -2 2 9.0312 0.0012
3 -2 3 -7.1929 -0.0130
3 -2 4 -0.6178 0.0037
3 -2 5 9.4057 -0.0127
3 -2 6 -6.5339 0.0097
3 -2 7 -2.4868 0.0171
3 -2 8 7.4512 0.0094
3 -2 9 -1.8313 0.0028
3 -2 10 -4.4758 -0.0067
3 -2 11 2.9965 0.0112
3 -2 12 -0.2586 -0.0152
3 -2 13 -1.4097 0.0117
3 -2 14 0.9566 0.0131
3 -2 15 0.1273 0.0041
3 -2 16 -0.7052 0.0055
3 -2 17 -0.7187 0.0108
3 -2 18 0.0496 0.0938
3 -2 19 0.7522 -0.0060
3 -1 0 -7.5283 -0.0340
3 -1 1 2.6808 0.0054
3 -1 2 5.9964 0.0188
3 -1 3 -9.0020 0.0028
3 -1 4 6.1840 0.0232
3 -1 5 3.4001 0.0046
3 -1 6 -7.3012 0.0213
3 -1 7 2.3423 -0.0104
3 -1 8 5.6910 -0.0133
3 -1 9 -3.2286 -0.0088
3 -1 10 -1.4985 -0.0030
3 -1 11 2.5093 -0.0079
3 -1 12 -1.0209 -0.0345
3 -1 13 -0.2430 -0.0009
3 -1 14 0.8135 -0.0036
3 -1 15 0.0691 0.0152
3 -1 16 -0.3402 0.0087
3 -1 17 -0.5686 0.0247
3 -1 18 0.1333 0.0865
3 -1 19 0.3072 -0.0358
3 0 0 -8.6311 -0.0574
3 0 1 5.1546 0.0111
3 0 2 -3.5926 -0.0107
3 0 3 -5.4745 -0.0153
3 0 4 7.9916 0.0051
3 0 5 -2.3465 0.0034
3 0 6 -4.5742 0.0243
3 0 7 3.6406 -0.0060
3 0 8 2.0286 0.0045
3 0 9 -3.2472 -0.0034
3 0 10 0.6136 -0.0016
3 0 11 1.1255 -0.0161
3 0 12 -1.0741 -0.0171
3 0 13 0.2429 -0.0028
3 0 14 0.4344 -0.0255
3 0 15 -0.0513 -0.0135
3 0 16 -0.3587 -0.0102
3 0 17 -0.2259 0.0055
3 0 18 0.3719 0.0058
3 0 19 -0.0342 -0.0417
3 1 0 -0.0822 -0.0346
3 1 1 6.8095 0.0079
3 1 2 -6.7907 0.0033
3 1 3 -0.3213 0.0273
3 1 4 4.2473 0.0082
3 1 5 -4.1384 -0.0091
3 1 6 -0.3596 -0.0067
3 1 7 3.6236 0.0001
3 1 8 -0.4985 0.0271
3 1 9 -2.2308 0.0027
3 1 10 1.4123 -0.0065
3 1 11 0.1233 -0.0083
3 1 12 -0.6069 0.0103
3 1 13 0.3329 0.0021
3 1 14 0.7108 -0.0005
3 1 15 -0.0574 0.0184
3 1 16 -0.7558 0.0325
3 1 17 -0.1148 -0.0017
3 1 18 0.2183 -0.0748
3 1 19 -0.4915 -0.0589
3 2 0 2.9436 0.0058
3 2 1 3.1317 -0.0064
3 2 2 -3.5360 -0.0016
3 2 3 3.2622 0.0179
3 2 4 0.4015 0.0053
3 2 5 -3.3471 0.0022
3 2 6 1.2301 -0.0162
3 2 7 2.1523 0.0044
3 2 8 -1.3520 0.0198
3 2 9 -0.7157 0.0041
3 2 10 0.8586 -0.0073
3 2 11 -0.4160 0.0065
3 2 12 -0.2238 0.0052
3 2 13 0.4318 -0.0192
3 2 14 1.3705 0.0098
3 2 15 -0.0217 0.0125
3 2 16 -0.7203 0.0462
3 2 17 0.3716 0.0291
3 2 18 0.3946 -0.0424
3 3 0 1.2049 -0.0273
3 3 1 -0.9210 0.0092
3 3 2 -0.6161 0.0150
3 3 3 2.2764 -0.0088
3 3 4 -1.4702 -0.0169
3 3 5 -1.5873 -0.0077
3 3 6 1.3796 -0.0081
3 3 7 0.4496 -0.0020
3 3 8 -1.3773 -0.0168
3 3 9 -0.0971 -0.0077
3 3 10 -0.4652 -0.0140
3 3 11 -0.8356 0.0145
3 3 12 -0.5969 -0.0104
3 3 13 0.2559 -0.0020
3 3 14 1.2918 0.0356
3 3 15 -0.3802 -0.0138
3 3 16 -0.5153 0.0257
3 3 17 0.5676 -0.0026
3 3 18 0.6184 -0.0631
3 4 0 -0.2745 -0.0171
3 4 1 0.0240 -0.0085
3 4 2 1.7753 -0.0036
3 4 3 1.4251 0.0035
3 4 4 -1.6538 0.0091
3 4 5 -0.8679 0.0056
3 4 6 1.3345 0.0174
3 4 7 0.3552 -0.0065
3 4 8 -0.0284 -0.0183
3 4 9 0.4417 0.0042
3 4 10 -0.8296 -0.0107
3 4 11 -0.5668 0.0110
3 4 12 -0.5104 -0.0294
3 4 13 0.3461 0.0133
3 4 14 0.3601 0.0156
3 4 15 -0.9387 -0.0129
3 4 16 -0.2213 0.0833
3 4 17 0.4499 -0.0158
3 5 0 -0.5632 0.0699
3 5 1 0.1512 0.0146
3 5 2 1.5139 -0.0139
3 5 3 1.7498 -0.0090
3 5 4 -0.9061 0.0071
3 5 5 -0.5765 0.0136
3 5 6 0.4324 0.0239
3 5 7 -0.1572 -0.0191
3 5 8 0.7070 -0.0180
3 5 9 0.5914 -0.0081
3 5 10 -0.8820 0.0015
3 5 11 -0.2793 0.0329
3 5 12 0.1363 -0.0019
3 5 13 0.6986 0.0268
3 5 14 -0.4413 -0.0338
3 5 15 -1.0897 -0.0144
3 5 16 0.0504 0.0963
3 5 17 0.3317 -0.0364
3 6 0 -0.0436 -0.0010
3 6 1 -1.0177 -0.0091
3 6 2 0.7946 0.0053
3 6 3 0.9043 0.0071
3 6 4 -0.7569 0.0083
3 6 5 0.2750 -0.0136
3 6 6 -0.1030 -0.0018
3 6 7 -0.4628 -0.0019
3 6 8 0.8884 0.0001
3 6 9 0.0503 -0.0299
3 6 10 -1.1587 -0.0130
3 6 11 0.2210 0.0088
3 6 12 0.4985 0.0002
3 6 13 0.3332 0.0255
3 6 14 -1.0351 -0.0295
3 6 15 -0.9004 -0.0008
3 6 16 0.3358 0.0428
3 7 0 -1.3967 -0.0029
3 7 1 -1.2212 -0.0337
3 7 2 1.7619 -0.0330
3 7 3 -0.2655 0.0130
3 7 4 -0.6329 0.0378
3 7 5 0.4656 -0.0079
3 7 6 -0.3296 -0.0057
3 7 7 0.5762 0.0023
3 7 8 1.5656 0.0115
3 7 9 -0.8999 0.0165
3 7 10 -1.1194 0.0249
3 7 11 1.2471 0.0010
3 7 12 0.8684 -0.0071
3 7 13 0.3376 0.0142
3 7 14 -0.9618 -0.0068
3 7 15 -0.6711 -0.0152
3 7 16 0.3171 -0.0114
3 8 0 -3.0739 0.0464
3 8 1 0.0865 0.0347
3 8 2 2.0465 -0.0115
3 8 3 -1.0177 -0.0158
3 8 4 -0.3581 -0.0282
3 8 5 -0.8451 -0.0186
3 8 6 -0.9677 0.0216
3 8 7 1.5570 -0.0100
3 8 8 1.6055 -0.0197
3 8 9 -1.7626 0.0070
3 8 10 -0.5745 0.0070
3 8 11 1.1021 0.0059
3 8 12 0.2410 0.0142
3 8 13 0.3514 0.0223
3 8 14 -0.5122 0.0144
3 8 15 -0.1350 -0.0149
3 9 0 -2.9452 -0.0453
3 9 1 1.8335 0.0057
3 9 2 1.2138 0.0360
3 9 3 -0.5821 0.0147
3 9 4 0.1261 -0.0404
3 9 5 -1.9057 -0.0229
3 9 6 -0.8633 0.0110
3 9 7 1.7691 -0.0035
3 9 8 0.2345 0.0036
3 9 9 -2.0229 -0.0107
3 9 10 0.5532 -0.0360
3 9 11 0.6763 -0.0044
3 9 12 -0.0921 0.0010
3 9 13 0.0616 -0.0078
3 9 14 -0.5529 -0.0050
3 10 0 -1.2361 0.0100
3 10 1 2.4026 0.0060
3 10 2 -0.0880 -0.0106
3 10 3 0.2700 -0.0121
3 10 4 0.2176 0.0123
3 10 5 -2.1161 0.0238
3 10 6 0.4992 0.0108
3 10 7 2.2619 0.0096
3 10 8 -0.8903 0.0169
3 10 9 -1.7864 -0.0060
3 10 10 0.6883 -0.0047
3 10 11 0.1319 0.0176
3 10 12 0.3103 -0.0058
3 10 13 0.1994 -0.0161
3 11 0 0.4467 0.0334
3 11 1 1.7558 0.0540
3 11 2 -0.8043 -0.0139
3 11 3 1.4003 -0.0263
3 11 4 -0.2776 -0.0031
3 11 5 -2.5345 0.0007
3 11 6 1.2182 0.0099
3 11 7 1.9876 0.0102
3 11 8 -1.1647 -0.0027
3 11 9 -0.7134 -0.0154
3 11 10 0.5631 -0.0026
3 11 11 -0.3229 -0.0037
3 11 12 0.1602 -0.0158
3 12 0 1.1177 -0.0316
3 12 1 0.0801 -0.0138
3 12 2 -0.9246 -0.0085
3 12 3 2.1981 0.0105
3 12 4 -0.9723 -0.0185
3 12 5 -1.8006 -0.0019
3 12 6 1.7944 0.0073
3 12 7 0.6186 0.0099
3 12 8 -1.6235 0.0321
3 12 9 -0.0214 -0.0026
3 12 10 0.4866 -0.0203
3 12 11 -0.2586 -0.0212
3 13 0 1.2131 0.0032
3 13 1 -0.6527 -0.0034
3 13 2 0.2642 0.0268
3 13 3 1.5961 -0.0019
3 13 4 -2.1100 -0.0438
3 13 5 -0.2244 0.0180
3 13 6 2.0587 -0.0182
3 13 7 -0.3475 0.0309
3 13 8 -1.2106 0.0683
3 13 9 0.4941 -0.0367
3 13 10 0.2038 -0.0145
3 14 0 0.1740 -0.0147
3 14 1 -0.4517 -0.0027
3 14 2 1.5803 0.0271
3 14 3 0.3137 -0.0305
3 14 4 -1.7734 -0.0249
3 14 5 1.1883 0.0205
3 14 6 1.1449 -0.0530
3 14 7 -0.8272 0.0798
3 14 8 -0.5479 0.0406
3 15 0 -0.2677 0.0462
3 15 1 -0.0272 -0.0018
3 15 2 0.8167 -0.0256
3 15 3 -1.2584 -0.0636
3 15 4 -0.6547 0.0177
3 15 5 1.1885 0.0165
3 15 6 0.3156 -0.0580
3 15 7 -0.3067 0.1028
3 16 0 0.3782 0.0845
3 16 1 0.5956 0.0321
3 16 2 0.0328 -0.0096
3 16 3 -1.0612 -0.0645
3 16 4 0.0871 0.0426
3 17 0 0.3489 0.0105
3 17 1 0.2242 0.0393
4 -20 0 0.7999 -0.1035
4 -20 1 -1.9812 -0.0504
4 -20 2 -0.1380 0.1146
4 -20 3 0.8432 0.0588
4 -20 4 -0.3038 -0.1395
4 -20 5 -0.1043 -0.1025
4 -20 6 -0.8058 0.2083
4 -19 0 0.1839 -0.0816
4 -19 1 -1.4704 0.0737
4 -19 2 0.7874 0.0944
4 -19 3 0.1590 0.0316
4 -19 4 -0.0109 -0.0897
4 -19 5 0.0583 0.0757
4 -19 6 -1.5426 0.1938
4 -19 7 0.9375 -0.2115
4 -19 8 1.6333 0.0529
4 -19 9 -1.5536 0.1313
4 -18 0 -1.1271 -0.0626
4 -18 1 -0.9952 0.0086
4 -18 2 0.7857 -0.0465
4 -18 3 0.3499 -0.0010
4 -18 4 1.0524 -0.0479
4 -18 5 -1.1438 0.0731
4 -18 6 -1.9864 0.0291
4 -18 7 2.9972 -0.1137
4 -18 8 1.4950 0.1390
4 -18 9 -2.6148 0.0163
4 -18 10 0.1000 0.0638
4 -18 11 1.1223 0.1143
4 -17 0 -1.4496 0.0273
4 -17 1 -1.1356 0.0249
4 -17 2 0.2446 -0.0385
4 -17 3 1.1552 0.0159
4 -17 4 1.0220 -0.0613
4 -17 5 -3.0841 -0.0103
4 -17 6 -1.1726 -0.0204
4 -17 7 4.1628 0.0208
4 -17 8 -0.0669 0.0214
4 -17 9 -3.3019 -0.0918
4 -17 10 0.4180 0.0804
4 -17 11 1.4222 0.0844
4 -17 12 -0.0343 0.0197
4 -16 0 -1.9333 -0.0364
4 -16 1 -1.1598 0.0119
4 -16 2 1.0928 0.0325
4 -16 3 2.5355 0.0527
4 -16 4 -0.0330 -0.0619
4 -16 5 -4.3081 -0.0401
4 -16 6 0.5699 0.0088
4 -16 7 4.1173 0.0540
4 -16 8 -1.4004 -0.0114
4 -16 9 -3.0296 0.0123
4 -16 10 0.4513 0.0447
4 -16 11 1.1473 0.0632
4 -16 12 -0.2243 0.0835
4 -16 13 -0.1049 -0.0925
4 -16 14 0.0279 -0.1430
4 -15 0 -2.8282 -0.0416
4 -15 1 -1.4138 -0.0358
4 -15 2 1.4030 0.0064
4 -15 3 3.1067 0.0417
4 -15 4 -1.1942 -0.0064
4 -15 5 -4.1563 0.0140
4 -15 6 2.5622 0.0191
4 -15 7 3.3846 -0.0181
4 -15 8 -2.3370 -0.0180
4 -15 9 -2.2319 0.0403
4 -15 10 1.3704 -0.0147
4 -15 11 1.2710 0.0545
4 -15 12 -0.6341 0.0466
4 -15 13 -0.1713 -0.0265
4 -15 14 0.0814 -0.1272
4 -15 15 0.0784 -0.1524
4 -14 0 -2.3224 0.0569
4 -14 1 -0.4362 -0.0244
4 -14 2 1.8537 -0.0299
4 -14 3 2.9498 -0.0123
4 -14 4 -3.2877 -0.0053
4 -14 5 -4.0089 0.0271
4 -14 6 4.2709 0.0294
4 -14 7 2.7322 -0.0065
4 -14 8 -3.0638 0.0009
4 -14 9 -1.7848 -0.0041
4 -14 10 2.0963 -0.0086
4 -14 11 1.0486 0.0159
4 -14 12 -1.2508 -0.0314
4 -14 13 -0.5235 0.0190
4 -14 14 0.0216 -0.0862
4 -14 15 0.2172 -0.0735
4 -14 16 0.1269 0.0724
4 -13 0 -2.5036 0.0187
4 -13 1 0.0956 -0.0043
4 -13 2 2.9079 0.0225
4 -13 3 2.4700 -0.0055
4 -13 4 -5.2858 -0.0263
4 -13 5 -2.4967 -0.0208
4 -13 6 5.4655 0.0097
4 -13 7 1.0738 0.0170
4 -13 8 -3.6365 -0.0146
4 -13 9 -0.8761 -0.0402
4 -13 10 2.6255 0.0178
4 -13 11 0.7442 -0.0060
4 -13 12 -1.4897 -0.0178
4 -13 13 -0.8104 0.0306
4 -13 14 0.0427 -0.0091
4 -13 15 0.2644 0.0792
4 -13 16 -0.3577 0.0995
4 -12 0 -2.3948 -0.0258
4 -12 1 0.6495 -0.0200
4 -12 2 3.8886 0.0208
4 -12 3 -0.2133 0.0168
4 -12 4 -7.1606 0.0189
4 -12 5 1.0451 -0.0054
4 -12 6 6.4522 0.0012
4 -12 7 -0.8884 0.0175
4 -12 8 -3.5344 -0.0069
4 -12 9 0.0644 -0.0268
4 -12 10 2.3052 -0.0205
4 -12 11 0.1436 -0.0517
4 -12 12 -1.3144 -0.0109
4 -12 13 -0.3257 0.0069
4 -12 14 0.7267 0.0191
4 -12 15 0.9466 0.0730
4 -12 16 -0.1300 0.0608
4 -12 17 -0.7302 -0.0342
4 -11 0 -2.0213 0.0465
4 -11 1 1.8787 0.0294
4 -11 2 5.4399 -0.0109
4 -11 3 -2.9798 -0.0151
4 -11 4 -7.1592 0.0140
4 -11 5 4.4346 0.0071
4 -11 6 5.3533 -0.0048
4 -11 7 -2.4590 -0.0062
4 -11 8 -2.4541 -0.0030
4 -11 9 0.9809 0.0033
4 -11 10 1.9429 -0.0113
4 -11 11 -0.7960 -0.0329
4 -11 12 -1.6423 -0.0068
4 -11 13 0.0122 0.0212
4 -11 14 0.6740 0.0240
4 -11 15 0.7404 0.0262
4 -11 16 -0.1370 0.0316
4 -11 17 -0.5944 -0.0766
4 -10 0 -3.3225 -0.0241
4 -10 1 2.4033 0.0069
4 -10 2 5.2251 0.0100
4 -10 3 -5.9635 0.0042
4 -10 4 -4.8138 -0.0142
4 -10 5 6.4208 -0.0166
4 -10 6 3.0078 -0.0050
4 -10 7 -2.5600 0.0040
4 -10 8 -1.9874 -0.0025
4 -10 9 0.6945 -0.0040
4 -10 10 2.1683 0.0048
4 -10 11 -1.0157 -0.0024
4 -10 12 -1.3877 0.0142
4 -10 13 0.8048 0.0493
4 -10 14 0.5677 0.0007
4 -10 15 0.1406 0.0004
4 -10 16 -0.6041 0.0076
4 -10 17 -0.5994 -0.0132
4 -10 18 0.3156 0.0529
4 -9 0 -4.8326 -0.0182
4 -9 1 4.9243 -0.0223
4 -9 2 3.4873 0.0007
4 -9 3 -8.4317 0.0154
4 -9 4 -1.5061 0.0104
4 -9 5 4.9568 -0.0008
4 -9 6 0.3988 -0.0097
4 -9 7 -1.0726 -0.0010
4 -9 8 -2.1747 -0.0053
4 -9 9 0.3184 -0.0052
4 -9 10 2.3713 0.0146
4 -9 11 -1.5703 0.0055
4 -9 12 -0.7735 0.0083
4 -9 13 1.5946 0.0145
4 -9 14 0.5116 -0.0212
4 -9 15 -0.0467 -0.0019
4 -9 16 -0.4032 -0.0409
4 -9 17 0.2022 0.0417
4 -9 18 0.7179 0.1024
4 -8 0 -3.6816 0.0296
4 -8 1 8.9302 0.0397
4 -8 2 -0.2055 -0.0044
4 -8 3 -7.5924 -0.0232
4 -8 4 2.5502 0.0006
4 -8 5 2.2195 0.0150
4 -8 6 -0.1401 0.0152
4 -8 7 -0.7453 0.0107
4 -8 8 -3.4425 -0.0085
4 -8 9 1.6211 -0.0251
4 -8 10 2.1819 -0.0005
4 -8 11 -2.6498 0.0149
4 -8 12 0.1915 -0.0022
4 -8 13 1.7315 -0.0362
4 -8 14 -0.0662 -0.0293
4 -8 15 -0.3972 0.0092
4 -8 16 -0.5356 -0.0276
4 -8 17 0.4227 0.0847
4 -8 18 1.0075 0.0684
4 -7 0 0.0763 -0.0419
4 -7 1 9.3434 0.0012
4 -7 2 -4.3950 -0.0023
4 -7 3 -3.2880 0.0055
4 -7 4 2.6218 -0.0130
4 -7 5 0.0420 -0.0179
4 -7 6 2.3878 0.0010
4 -7 7 -2.3309 0.0138
4 -7 8 -3.6667 0.0200
4 -7 9 4.1558 -0.0049
4 -7 10 0.2871 -0.0054
4 -7 11 -3.3531 0.0030
4 -7 12 1.5863 -0.0081
4 -7 13 1.0653 -0.0252
4 -7 14 -0.5665 -0.0089
4 -7 15 -0.1122 0.0258
4 -7 16 -0.3566 0.0118
4 -7 17 0.2650 0.0717
4 -7 18 0.5777 0.0051
4 -7 19 -0.3129 -0.0968
4 -6 0 3.1272 0.0230
4 -6 1 3.2384 -0.0169
4 -6 2 -4.4968 -0.0092
4 -6 3 2.1815 0.0296
4 -6 4 -1.3759 0.0107
4 -6 5 0.9811 0.0215
4 -6 6 3.8745 0.0107
4 -6 7 -5.7288 -0.0133
4 -6 8 -1.0751 0.0060
4 -6 9 5.6984 0.0089
4 -6 10 -2.6126 -0.0007
4 -6 11 -2.1656 -0.0240
4 -6 12 2.4323 -0.0239
4 -6 13 -0.3637 -0.0081
4 -6 14 -0.5734 -0.0007
4 -6 15 0.1204 0.0311
4 -6 16 -0.3283 0.0303
4 -6 17 0.4505 0.0370
4 -6 18 0.3131 -0.0262
4 -6 19 -0.3517 -0.0232
4 -5 0 2.2332 0.0321
4 -5 1 -3.2496 0.0059
4 -5 2 0.9310 0.0072
4 -5 3 2.2299 -0.0036
4 -5 4 -5.2470 -0.0232
4 -5 5 5.5876 0.0129
4 -5 6 2.0605 0.0149
4 -5 7 -7.0807 0.0004
4 -5 8 3.1010 0.0043
4 -5 9 3.5982 -0.0005
4 -5 10 -4.6038 -0.0055
4 -5 11 0.6570 -0.0180
4 -5 12 1.7301 -0.0061
4 -5 13 -1.3855 0.0066
4 -5 14 0.5427 -0.0126
4 -5 15 0.2015 0.0081
4 -5 16 -0.6020 0.0084
4 -5 17 0.3719 -0.0172
4 -5 18 -0.2769 -0.0638
4 -5 19 -0.2825 -0.0070
4 -4 0 -4.2290 -0.0122
4 -4 1 -4.5427 -0.0311
4 -4 2 7.4106 -0.0082
4 -4 3 -2.6859 -0.0017
4 -4 4 -3.8371 -0.0037
4 -4 5 7.9828 -0.0173
4 -4 6 -3.3886 -0.0110
4 -4 7 -4.4329 0.0086
4 -4 8 6.2310 0.0083
4 -4 9 -0.3213 -0.0171
4 -4 10 -4.2267 -0.0193
4 -4 11 2.4428 -0.0044
4 -4 12 -0.3972 0.0229
4 -4 13 -1.3524 0.0283
4 -4 14 1.4273 -0.0120
4 -4 15 -0.1040 0.0041
4 -4 16 -0.3151 0.0059
4 -4 17 0.4850 -0.0090
4 -4 18 -0.5973 -0.0244
4 -4 19 -0.0205 -0.0337
4 -3 0 -9.4086 0.0409
4 -3 1 -0.4540 0.0138
4 -3 2 7.4164 -0.0140
4 -3 3 -6.7762 -0.0100
4 -3 4 3.2175 0.0087
4 -3 5 6.0934 -0.0112
4 -3 6 -7.0633 0.0127
4 -3 7 -0.0777 0.0158
4 -3 8 5.8126 0.0104
4 -3 9 -2.5845 -0.0088
4 -3 10 -1.6625 -0.0066
4 -3 11 2.1583 -0.0075
4 -3 12 -1.8736 0.0086
4 -3 13 -0.1851 0.0171
4 -3 14 1.1775 0.0006
4 -3 15 -0.8574 0.0139
4 -3 16 -0.2855 -0.0154
4 -3 17 -0.1029 0.0129
4 -3 18 -0.4539 0.0615
4 -3 19 0.6645 0.0111
4 -2 0 -10.3132 -0.0169
4 -2 1 4.3296 0.0423
4 -2 2 1.7044 0.0045
4 -2 3 -5.5917 -0.0023
4 -2 4 7.6838 -0.0071
4 -2 5 0.2654 -0.0067
4 -2 6 -5.8830 0.0248
4 -2 7 3.2551 -0.0061
4 -2 8 3.2105 -0.0101
4 -2 9 -2.3760 -0.0062
4 -2 10 0.6812 0.0126
4 -2 11 0.7495 -0.0093
4 -2 12 -1.4753 -0.0175
4 -2 13 1.2144 -0.0140
4 -2 14 0.6720 0.0090
4 -2 15 -0.6076 0.0164
4 -2 16 -0.0234 -0.0090
4 -2 17 -0.8657 0.0227
4 -2 18 -0.2615 0.0288
4 -2 19 0.7907 0.0014
4 -1 0 -6.6823 -0.0435
4 -1 1 3.3742 0.0122
4 -1 2 -4.8821 -0.0252
4 -1 3 0.0346 -0.0016
4 -1 4 6.5524 -0.0091
4 -1 5 -4.8229 0.0156
4 -1 6 -2.9900 0.0306
4 -1 7 3.0261 0.0007
4 -1 8 0.3769 0.0021
4 -1 9 -1.1733 -0.0001
4 -1 10 1.2346 0.0065
4 -1 11 -0.7416 -0.0173
4 -1 12 -0.4648 -0.0244
4 -1 13 1.4462 -0.0157
4 -1 14 0.0635 -0.0049
4 -1 15 -0.2407 -0.0281
4 -1 16 0.0384 0.0064
4 -1 17 -0.6364 0.0038
4 -1 18 0.4380 -0.0315
4 0 0 1.4615 -0.0038
4 0 1 0.7620 -0.0040
4 0 2 -5.6111 -0.0151
4 0 3 4.5232 0.0124
4 0 4 2.1782 -0.0078
4 0 5 -4.9794 0.0088
4 0 6 0.2185 -0.0016
4 0 7 1.7782 0.0036
4 0 8 -0.9335 0.0213
4 0 9 -0.1380 0.0125
4 0 10 0.6150 0.0012
4 0 11 -1.1880 -0.0045
4 0 12 0.4088 -0.0046
4 0 13 1.0370 0.0195
4 0 14 0.0184 0.0110
4 0 15 -0.2672 -0.0070
4 0 16 -0.5708 0.0287
4 0 17 -0.3908 -0.0568
4 0 18 0.5407 -0.0450
4 1 0 2.6390 0.0059
4 1 1 -2.2942 -0.0282
4 1 2 -0.0366 -0.0009
4 1 3 6.2426 0.0149
4 1 4 -1.4840 0.0136
4 1 5 -3.7088 0.0132
4 1 6 0.8914 -0.0179
4 1 7 0.9703 -0.0041
4 1 8 -0.2645 0.0137
4 1 9 0.5643 0.0010
4 1 10 -0.5538 -0.0160
4 1 11 -0.8966 -0.0008
4 1 12 0.8216 -0.0107
4 1 13 0.6632 0.0162
4 1 14 0.4017 0.0093
4 1 15 -0.0332 0.0365
4 1 16 -0.3130 0.0336
4 1 17 0.2295 -0.0319
4 1 18 0.3135 0.0518
4 2 0 -2.8896 -0.0024
4 2 1 -5.4431 -0.0060
4 2 2 3.3910 0.0031
4 2 3 5.1957 -0.0129
4 2 4 -1.6330 0.0036
4 2 5 -2.4021 0.0027
4 2 6 -0.2291 -0.0080
4 2 7 -0.1105 -0.0136
4 2 8 0.4921 -0.0016
4 2 9 0.4820 -0.0014
4 2 10 -1.6813 -0.0045
4 2 11 -0.6961 0.0049
4 2 12 0.4498 -0.0234
4 2 13 0.0991 0.0032
4 2 14 0.0543 -0.0093
4 2 15 -0.2366 0.0164
4 2 16 0.0647 -0.0248
4 2 17 0.5605 0.0045
4 2 18 0.3679 0.1014
4 3 0 -5.0841 -0.0109
4 3 1 -3.7326 -0.0042
4 3 2 3.8791 0.0090
4 3 3 3.3095 0.0086
4 3 4 -1.1094 0.0036
4 3 5 -1.3463 -0.0034
4 3 6 0.0086 0.0135
4 3 7 0.2951 -0.0174
4 3 8 1.5801 -0.0075
4 3 9 0.2827 -0.0069
4 3 10 -1.7344 0.0024
4 3 11 -0.0930 -0.0005
4 3 12 0.3688 -0.0159
4 3 13 -0.2104 0.0080
4 3 14 -0.6705 -0.0198
4 3 15 -0.5905 0.0165
4 3 16 0.0412 0.0028
4 3 17 0.1500 0.0314
4 4 0 -4.6111 0.0341
4 4 1 -1.5213 -0.0176
4 4 2 3.8026 -0.0081
4 4 3 2.7101 0.0100
4 4 4 -1.4586 0.0044
4 4 5 -1.2924 0.0100
4 4 6 -0.3952 0.0173
4 4 7 0.6643 -0.0174
4 4 8 2.2665 0.0100
4 4 9 -0.1576 -0.0022
4 4 10 -1.4494 0.0096
4 4 11 0.6737 -0.0052
4 4 12 0.9351 -0.0034
4 4 13 0.1007 -0.0067
4 4 14 -0.8910 -0.0457
4 4 15 -0.7734 0.0186
4 4 16 -0.0787 0.0515
4 4 17 0.0378 0.0442
4 5 0 -4.1641 0.0140
4 5 1 -1.6529 -0.0045
4 5 2 3.2969 -0.0070
4 5 3 1.2878 -0.0117
4 5 4 -1.4825 -0.0047
4 5 5 -0.5564 0.0075
4 5 6 -1.0455 -0.0032
4 5 7 0.9303 -0.0100
4 5 8 2.0111 0.0130
4 5 9 -1.3494 -0.0189
4 5 10 -1.4812 0.0059
4 5 11 1.0471 -0.0075
4 5 12 0.8149 0.0017
4 5 13 0.2155 -0.0130
4 5 14 -0.6548 -0.0266
4 5 15 -0.8293 0.0131
4 5 16 -0.1595 0.0100
4 6 0 -4.6584 -0.0199
4 6 1 -0.5635 -0.0072
4 6 2 3.4771 -0.0206
4 6 3 -0.7236 0.0084
4 6 4 -1.0400 0.0220
4 6 5 -0.5477 0.0030
4 6 6 -0.9410 -0.0192
4 6 7 2.4513 0.0089
4 6 8 1.6890 0.0261
4 6 9 -2.4279 0.0054
4 6 10 -0.7048 0.0192
4 6 11 1.7398 -0.0164
4 6 12 0.5435 -0.0052
4 6 13 0.4071 0.0025
4 6 14 -0.5108 0.0196
4 6 15 -0.9539 0.0010
4 6 16 -0.1421 -0.0327
4 7 0 -5.3752 0.0250
4 7 1 1.3958 0.0102
4 7 2 2.8241 -0.0410
4 7 3 -1.0656 -0.0047
4 7 4 -0.2981 -0.0029
4 7 5 -2.1370 0.0028
4 7 6 -0.6991 -0.0126
4 7 7 3.3360 -0.0076
4 7 8 0.5290 -0.0123
4 7 9 -3.0642 0.0087
4 7 10 0.1415 0.0198
4 7 11 1.2774 -0.0084
4 7 12 0.1373 0.0118
4 7 13 0.8776 0.0271
4 7 14 -0.2563 0.0366
4 7 15 -0.6697 -0.0172
4 8 0 -4.0678 -0.0009
4 8 1 2.6113 0.0241
4 8 2 1.1041 0.0192
4 8 3 0.1304 0.0047
4 8 4 -0.0218 -0.0371
4 8 5 -3.0050 -0.0073
4 8 6 0.2931 0.0006
4 8 7 2.7552 0.0089
4 8 8 -1.0810 -0.0262
4 8 9 -2.3394 -0.0210
4 8 10 1.1043 -0.0219
4 8 11 0.1928 -0.0130
4 8 12 -0.3638 0.0029
4 8 13 0.4211 0.0068
4 8 14 -0.4482 0.0148
4 9 0 -1.5234 -0.0140
4 9 1 2.3772 -0.0072
4 9 2 -0.0314 0.0057
4 9 3 1.3440 0.0051
4 9 4 -0.6037 0.0183
4 9 5 -2.2856 0.0172
4 9 6 1.8588 0.0064
4 9 7 1.8268 0.0333
4 9 8 -2.1183 -0.0028
4 9 9 -1.2757 0.0020
4 9 10 1.3776 0.0089
4 9 11 -0.0628 0.0145
4 9 12 0.1545 -0.0171
4 9 13 0.1388 -0.0148
4 10 0 0.5991 0.0355
4 10 1 1.2894 0.0216
4 10 2 -0.1110 -0.0367
4 10 3 1.6941 -0.0417
4 10 4 -1.7210 0.0131
4 10 5 -1.5439 -0.0021
4 10 6 2.4122 0.0041
4 10 7 1.0269 0.0186
4 10 8 -1.8828 -0.0238
4 10 9 -0.2336 0.0004
4 10 10 0.7783 0.0316
4 10 11 -0.4747 0.0194
4 10 12 0.0836 -0.0265
4 11 0 1.2471 -0.0134
4 11 1 -0.0208 0.0065
4 11 2 0.4339 -0.0029
4 11 3 1.5310 0.0028
4 11 4 -2.1254 0.0002
4 11 5 -0.3972 -0.0249
4 11 6 2.0437 0.0029
4 11 7 -0.3541 0.0185
4 11 8 -1.6307 -0.0102
4 11 9 0.6329 -0.0118
4 11 10 0.6878 0.0027
4 11 11 -0.3744 -0.0144
4 12 0 1.0433 -0.0145
4 12 1 -0.5659 -0.0178
4 12 2 0.9654 0.0145
4 12 3 0.1537 0.0159
4 12 4 -2.1365 -0.0134
4 12 5 1.2139 -0.0153
4 12 6 1.7843 0.0051
4 12 7 -1.0664 0.0518
4 12 8 -1.2134 0.0313
4 12 9 0.7961 -0.0146
4 12 10 0.3274 -0.0036
4 13 0 0.3549 0.0064
4 13 1 0.1870 -0.0124
4 13 2 1.5069 0.0173
4 13 3 -1.1027 -0.0118
4 13 4 -1.2884 -0.0324
4 13 5 1.6510 -0.0195
4 13 6 0.6484 -0.0079
4 13 7 -1.0675 0.0564
4 13 8 -0.3931 -0.0029
4 13 9 0.8619 -0.0477
4 14 0 -0.2100 0.0483
4 14 1 0.5321 -0.0269
4 14 2 0.5166 -0.0007
4 14 3 -1.4286 -0.0408
4 14 4 0.3243 -0.0190
4 14 5 1.0445 0.0169
4 14 6 -0.2117 0.0206
4 14 7 -0.5990 0.0459
4 15 0 0.4746 0.0328
4 15 1 0.7669 -0.0197
4 15 2 -0.5817 0.0355
4 15 3 -0.8837 -0.0600
4 15 4 0.6531 -0.0093
4 15 5 -0.3325 0.0507
4 16 0 0.6745 -0.1017
4 16 1 0.6619 -0.0299
4 16 2 -0.3688 0.0779
5 -20 0 0.2653 0.0332
5 -20 1 -0.2847 0.2280
5 -20 2 0.3305 -0.0077
5 -20 3 -0.6402 -0.0989
5 -20 4 0.2495 -0.0878
5 -20 5 0.1468 0.2273
5 -20 6 -1.3709 0.1317
5 -19 0 -0.3637 0.0221
5 -19 1 0.0433 0.0837
5 -19 2 0.3905 -0.1032
5 -19 3 -0.1676 -0.0670
5 -19 4 0.9759 -0.0122
5 -19 5 -1.0142 0.1996
5 -19 6 -1.6076 -0.0362
5 -19 7 2.1244 -0.0477
5 -19 8 1.2141 0.1526
5 -19 9 -1.7542 -0.0944
5 -18 0 -1.1846 0.0653
5 -18 1 -0.7708 -0.0091
5 -18 2 -0.2013 -0.0786
5 -18 3 0.8155 -0.0351
5 -18 4 1.1229 -0.0253
5 -18 5 -2.5166 0.0492
5 -18 6 -1.1499 -0.1194
5 -18 7 3.2009 0.0256
5 -18 8 0.5028 -0.0466
5 -18 9 -2.4905 -0.1592
5 -18 10 0.1341 0.1351
5 -18 11 1.2761 0.1083
5 -17 0 -1.3720 -0.0052
5 -17 1 -0.7477 -0.0034
5 -17 2 0.0186 0.0452
5 -17 3 1.6198 0.0102
5 -17 4 0.3915 -0.0199
5 -17 5 -3.4011 0.0122
5 -17 6 0.0879 -0.0345
5 -17 7 3.5942 0.0391
5 -17 8 -0.6355 -0.0897
5 -17 9 -2.8943 -0.0256
5 -17 10 0.5476 0.0360
5 -17 11 1.1035 0.0358
5 -17 12 -0.5217 0.1400
5 -16 0 -1.8059 -0.0377
5 -16 1 -0.6110 -0.0178
5 -16 2 0.0353 0.0347
5 -16 3 2.4599 -0.0049
5 -16 4 0.0716 0.0071
5 -16 5 -3.4790 0.0335
5 -16 6 1.5028 -0.0060
5 -16 7 3.4490 -0.0467
5 -16 8 -1.8059 -0.0394
5 -16 9 -2.2974 0.0694
5 -16 10 1.7665 -0.0027
5 -16 11 0.7252 0.0581
5 -16 12 -0.8740 0.1151
5 -16 13 0.1515 0.1026
5 -15 0 -0.6915 0.0305
5 -15 1 -0.3007 -0.0252
5 -15 2 -0.6011 -0.0174
5 -15 3 2.7492 -0.0347
5 -15 4 -1.1789 0.0088
5 -15 5 -3.5755 0.0402
5 -15 6 3.1719 0.0039
5 -15 7 2.9398 -0.0510
5 -15 8 -3.2283 -0.0134
5 -15 9 -1.6684 0.0034
5 -15 10 2.4528 -0.0128
5 -15 11 0.2837 0.0281
5 -15 12 -0.7913 0.0307
5 -15 13 0.0040 0.1078
5 -15 14 -0.1812 -0.0774
5 -14 0 0.2942 0.0229
5 -14 1 -0.2203 -0.0078
5 -14 2 0.3678 0.0092
5 -14 3 3.4181 -0.0428
5 -14 4 -3.2248 -0.0285
5 -14 5 -3.2135 -0.0013
5 -14 6 4.2072 0.0075
5 -14 7 1.4714 0.0094
5 -14 8 -3.8121 0.0040
5 -14 9 -0.5157 -0.0104
5 -14 10 2.3477 0.0313
5 -14 11 0.0323 0.0046
5 -14 12 -0.5865 0.0093
5 -14 13 -0.6145 0.0493
5 -14 14 -0.3014 -0.0627
5 -14 15 0.1361 -0.0728
5 -13 0 0.3106 -0.0482
5 -13 1 -1.4105 0.0173
5 -13 2 1.5645 0.0526
5 -13 3 2.4376 -0.0015
5 -13 4 -4.8460 0.0041
5 -13 5 -0.5657 -0.0054
5 -13 6 4.8756 0.0051
5 -13 7 -0.5019 0.0191
5 -13 8 -3.5685 -0.0005
5 -13 9 0.5607 0.0004
5 -13 10 1.9372 -0.0020
5 -13 11 0.2389 -0.0228
5 -13 12 -0.2030 0.0037
5 -13 13 -0.4795 -0.0235
5 -13 14 0.2234 -0.0516
5 -13 15 0.4846 -0.0210
5 -13 16 0.0121 0.0768
5 -12 0 0.7034 -0.0258
5 -12 1 -1.6567 0.0219
5 -12 2 3.2443 -0.0062
5 -12 3 0.1044 -0.0061
5 -12 4 -5.5348 0.0274
5 -12 5 1.7770 0.0121
5 -12 6 4.0910 0.0075
5 -12 7 -1.4677 -0.0102
5 -12 8 -2.3529 0.0021
5 -12 9 1.2108 0.0239
5 -12 10 1.4105 -0.0187
5 -12 11 -0.2331 -0.0313
5 -12 12 -0.7135 -0.0319
5 -12 13 -0.3625 -0.0173
5 -12 14 0.2214 -0.0096
5 -12 15 0.6297 -0.0220
5 -12 16 0.5500 0.0466
5 -11 0 -0.8645 -0.0049
5 -11 1 -2.0133 0.0239
5 -11 2 3.7926 -0.0113
5 -11 3 -1.6934 -0.0009
5 -11 4 -3.5521 -0.0094
5 -11 5 2.7745 0.0078
5 -11 6 2.1026 0.0232
5 -11 7 -1.6038 -0.0162
5 -11 8 -1.7357 -0.0137
5 -11 9 1.2547 -0.0008
5 -11 10 1.6193 0.0046
5 -11 11 -0.5247 -0.0024
5 -11 12 -1.0490 -0.0197
5 -11 13 -0.0250 0.0378
5 -11 14 -0.0276 0.0226
5 -11 15 0.2365 0.0111
5 -11 16 0.0121 0.0202
5 -11 17 -0.7060 0.0100
5 -10 0 -2.8658 -0.0239
5 -10 1 -1.0057 -0.0150
5 -10 2 2.4306 0.0164
5 -10 3 -3.2711 0.0293
5 -10 4 -1.1594 -0.0130
5 -10 5 1.8611 -0.0006
5 -10 6 0.9761 0.0058
5 -10 7 -0.6223 0.0016
5 -10 8 -1.8571 -0.0025
5 -10 9 0.8781 -0.0209
5 -10 10 1.5661 0.0036
5 -10 11 -0.9940 -0.0057
5 -10 12 -0.7806 0.0027
5 -10 13 0.6715 0.0325
5 -10 14 0.4606 0.0135
5 -10 15 0.5486 0.0133
5 -10 16 -0.2573 -0.0618
5 -10 17 -0.5217 0.0239
5 -9 0 -3.0238 0.0229
5 -9 1 1.5078 -0.0022
5 -9 2 0.9612 -0.0024
5 -9 3 -2.2479 -0.0007
5 -9 4 0.8336 0.0009
5 -9 5 0.2755 0.0070
5 -9 6 0.8711 -0.0156
5 -9 7 -0.8816 -0.0037
5 -9 8 -2.2210 -0.0101
5 -9 9 1.7261 -0.0224
5 -9 10 0.9708 0.0040
5 -9 11 -1.9461 0.0075
5 -9 12 -0.3101 0.0130
5 -9 13 0.7908 -0.0275
5 -9 14 0.4625 -0.0034
5 -9 15 0.3722 0.0112
5 -9 16 -0.7509 -0.0907
5 -9 17 -0.2354 0.0352
5 -9 18 1.1895 0.0845
5 -8 0 -1.7308 0.0026
5 -8 1 1.7836 0.0064
5 -8 2 -0.3599 0.0023
5 -8 3 -0.1701 -0.0086
5 -8 4 0.3870 -0.0210
5 -8 5 0.6376 -0.0120
5 -8 6 2.4245 0.0015
5 -8 7 -2.8689 0.0204
5 -8 8 -2.0495 0.0099
5 -8 9 3.1732 0.0008
5 -8 10 -0.4856 0.0056
5 -8 11 -2.2355 0.0215
5 -8 12 0.5975 0.0162
5 -8 13 0.4694 -0.0483
5 -8 14 0.4669 -0.0030
5 -8 15 0.2467 0.0197
5 -8 16 -1.2843 -0.0506
5 -8 17 -0.5079 0.0328
5 -8 18 0.9920 0.0308
5 -7 0 -1.9349 0.0070
5 -7 1 -0.8633 -0.0251
5 -7 2 1.0948 0.0110
5 -7 3 1.1568 0.0263
5 -7 4 -2.4351 -0.0108
5 -7 5 2.4696 -0.0051
5 -7 6 2.5253 0.0012
5 -7 7 -5.0402 -0.0003
5 -7 8 0.2471 0.0177
5 -7 9 3.6311 0.0277
5 -7 10 -2.3814 0.0079
5 -7 11 -1.0427 -0.0031
5 -7 12 1.0670 -0.0111
5 -7 13 -0.2934 -0.0381
5 -7 14 0.6881 0.0002
5 -7 15 0.0983 0.0293
5 -7 16 -1.1950 0.0060
5 -7 17 0.1104 0.0391
5 -7 18 0.8031 -0.0119
5 -6 0 -4.6657 0.0359
5 -6 1 -3.1778 -0.0221
5 -6 2 3.7436 -0.0088
5 -6 3 -0.6352 -0.0120
5 -6 4 -2.9976 -0.0168
5 -6 5 5.6379 0.0223
5 -6 6 -0.2243 0.0144
5 -6 7 -5.4306 -0.0041
5 -6 8 3.2226 0.0076
5 -6 9 1.8119 0.0101
5 -6 10 -3.0290 -0.0019
5 -6 11 1.0681 -0.0250
5 -6 12 0.2565 -0.0188
5 -6 13 -0.5270 -0.0153
5 -6 14 1.3083 -0.0106
5 -6 15 -0.6903 0.0118
5 -6 16 -1.2760 0.0162
5 -6 17 0.7381 0.0099
5 -6 18 0.4855 -0.0581
5 -5 0 -8.1272 0.0073
5 -5 1 -1.4118 -0.0132
5 -5 2 4.6027 -0.0031
5 -5 3 -4.6861 -0.0147
5 -5 4 -0.1283 -0.0130
5 -5 5 6.2234 -0.0026
5 -5 6 -4.2703 -0.0001
5 -5 7 -2.7215 0.0165
5 -5 8 4.7694 0.0109
5 -5 9 -1.0589 -0.0151
5 -5 10 -1.8685 -0.0153
5 -5 11 1.9578 -0.0220
5 -5 12 -1.3729 0.0203
5 -5 13 0.2047 0.0210
5 -5 14 1.6176 -0.0112
5 -5 15 -1.2303 0.0160
5 -5 16 -0.5923 0.0273
5 -5 17 0.8805 -0.0110
5 -5 18 -0.2345 -0.0705
5 -4 0 -8.9028 0.0200
5 -4 1 1.4851 0.0009
5 -4 2 1.3929 -0.0049
5 -4 3 -5.3115 0.0112
5 -4 4 5.5893 0.0215
5 -4 5 3.3408 0.0046
5 -4 6 -6.6176 0.0028
5 -4 7 0.5453 0.0164
5 -4 8 3.8709 0.0039
5 -4 9 -1.9619 -0.0181
5 -4 10 0.3181 -0.0195
5 -4 11 0.7537 -0.0268
5 -4 12 -2.1162 0.0296
5 -4 13 1.3073 0.0194
5 -4 14 0.6321 -0.0026
5 -4 15 -1.5355 0.0205
5 -4 16 0.1349 0.0067
5 -4 17 0.3118 0.0038
5 -4 18 -0.3779 0.0199
5 -3 0 -5.0911 0.0017
5 -3 1 2.0714 0.0265
5 -3 2 -4.3673 -0.0033
5 -3 3 -2.2678 -0.0032
5 -3 4 8.2318 -0.0028
5 -3 5 -0.7886 0.0060
5 -3 6 -4.9051 0.0032
5 -3 7 2.2220 -0.0051
5 -3 8 1.4958 -0.0148
5 -3 9 -0.6373 -0.0042
5 -3 10 1.8198 0.0107
5 -3 11 -0.9278 -0.0064
5 -3 12 -0.9793 0.0050
5 -3 13 2.1347 -0.0130
5 -3 14 -0.2337 0.0130
5 -3 15 -0.8002 0.0126
5 -3 16 0.2299 -0.0151
5 -3 17 -0.9668 -0.0052
5 -3 18 -0.2458 0.0127
5 -2 0 -0.5460 -0.0223
5 -2 1 -1.3211 0.0151
5 -2 2 -6.9211 -0.0015
5 -2 3 2.9666 0.0006
5 -2 4 5.5320 -0.0055
5 -2 5 -4.5567 0.0096
5 -2 6 -2.4734 -0.0004
5 -2 7 1.4726 0.0011
5 -2 8 -0.2951 -0.0123
5 -2 9 0.8747 -0.0044
5 -2 10 1.0999 0.0139
5 -2 11 -2.0718 0.0061
5 -2 12 0.5633 -0.0125
5 -2 13 1.8039 -0.0117
5 -2 14 -0.4991 0.0022
5 -2 15 0.2936 -0.0276
5 -2 16 0.2255 0.0024
5 -2 17 -1.0447 -0.0083
5 -2 18 0.2916 -0.0252
5 -1 0 3.1133 0.0097
5 -1 1 -5.8559 -0.0039
5 -1 2 -4.5536 -0.0092
5 -1 3 7.0547 -0.0045
5 -1 4 2.3146 -0.0003
5 -1 5 -4.4809 -0.0022
5 -1 6 -0.8918 -0.0138
5 -1 7 -0.0684 0.0147
5 -1 8 -0.3520 0.0186
5 -1 9 1.6077 0.0154
5 -1 10 -0.6338 0.0124
5 -1 11 -2.0503 0.0026
5 -1 12 1.3544 -0.0158
5 -1 13 0.8494 0.0264
5 -1 14 -0.4898 0.0046
5 -1 15 0.1716 -0.0158
5 -1 16 -0.4690 -0.0053
5 -1 17 -0.4872 -0.0470
5 -1 18 0.6646 0.0185
5 0 0 1.5570 0.0141
5 0 1 -7.8351 -0.0123
5 0 2 0.7174 -0.0051
5 0 3 7.4718 -0.0106
5 0 4 0.1414 0.0085
5 0 5 -3.0310 -0.0046
5 0 6 -0.5510 -0.0174
5 0 7 -0.2333 -0.0027
5 0 8 1.1685 0.0123
5 0 9 1.3382 -0.0027
5 0 10 -2.0594 -0.0021
5 0 11 -1.0340 -0.0040
5 0 12 1.6221 -0.0124
5 0 13 0.2877 0.0303
5 0 14 -0.1299 0.0140
5 0 15 0.0736 0.0523
5 0 16 -0.3953 -0.0395
5 0 17 0.1197 -0.0142
5 0 18 0.3163 0.1271
5 1 0 -5.4260 0.0039
5 1 1 -8.5727 0.0007
5 1 2 3.8049 -0.0078
5 1 3 6.5580 -0.0158
5 1 4 0.1518 0.0077
5 1 5 -2.7660 0.0047
5 1 6 -1.9530 0.0015
5 1 7 -0.2042 -0.0027
5 1 8 2.4295 0.0164
5 1 9 0.3621 -0.0118
5 1 10 -2.7780 -0.0021
5 1 11 -0.1869 -0.0216
5 1 12 1.3282 -0.0159
5 1 13 -0.3747 -0.0073
5 1 14 -0.5643 -0.0007
5 1 15 -0.1487 0.0314
5 1 16 0.2975 -0.1210
5 1 17 0.7368 0.0842
5 2 0 -8.3765 -0.0099
5 2 1 -6.9344 0.0022
5 2 2 3.2862 0.0021
5 2 3 5.2089 0.0067
5 2 4 0.8469 -0.0039
5 2 5 -1.8069 0.0037
5 2 6 -1.7817 0.0053
5 2 7 0.5103 -0.0098
5 2 8 2.7865 -0.0000
5 2 9 -0.5449 -0.0089
5 2 10 -2.3320 0.0217
5 2 11 0.7364 -0.0112
5 2 12 1.2271 0.0172
5 2 13 -0.8227 -0.0262
5 2 14 -1.1582 -0.0043
5 2 15 -0.5560 -0.0232
5 2 16 0.1803 -0.1226
5 2 17 0.2536 0.1489
5 3 0 -7.0947 -0.0043
5 3 1 -3.7920 -0.0154
5 3 2 3.4857 0.0133
5 3 3 3.7262 0.0208
5 3 4 -0.7344 -0.0071
5 3 5 -1.7731 0.0124
5 3 6 -1.3524 0.0042
5 3 7 1.6816 -0.0011
5 3 8 2.7874 -0.0013
5 3 9 -1.2795 0.0009
5 3 10 -1.6049 0.0099
5 3 11 1.7413 -0.0095
5 3 12 1.4685 0.0346
5 3 13 -0.5730 -0.0455
5 3 14 -0.8487 -0.0035
5 3 15 -0.5182 -0.0522
5 3 16 0.0183 -0.0353
5 4 0 -6.9700 -0.0071
5 4 1 -2.4375 0.0000
5 4 2 4.5797 0.0077
5 4 3 2.2554 -0.0147
5 4 4 -1.5093 -0.0089
5 4 5 -1.8978 0.0152
5 4 6 -2.0106 -0.0160
5 4 7 2.2160 -0.0060
5 4 8 2.0826 0.0051
5 4 9 -2.3815 0.0241
5 4 10 -1.3219 0.0102
5 4 11 1.9354 0.0081
5 4 12 0.8474 0.0052
5 4 13 -0.0064 -0.0651
5 4 14 -0.0305 0.0075
5 4 15 -0.5204 -0.0753
5 4 16 -0.1583 -0.0100
5 5 0 -7.0836 -0.0167
5 5 1 -0.4591 0.0288
5 5 2 4.5012 0.0016
5 5 3 -0.0651 -0.0190
5 5 4 -0.8702 0.0021
5 5 5 -1.8805 0.0056
5 5 6 -1.5150 -0.0223
5 5 7 3.5301 0.0006
5 5 8 1.2483 0.0120
5 5 9 -3.0329 0.0296
5 5 10 -0.2214 0.0113
5 5 11 1.7797 0.0222
5 5 12 -0.2250 -0.0189
5 5 13 0.5364 -0.0231
5 5 14 0.3034 0.0405
5 5 15 -0.6577 -0.0723
5 6 0 -6.2285 -0.0019
5 6 1 2.3958 0.0142
5 6 2 3.2317 -0.0171
5 6 3 -0.8031 -0.0010
5 6 4 -0.3649 0.0021
5 6 5 -3.1712 -0.0043
5 6 6 -0.4761 -0.0218
5 6 7 4.0915 -0.0074
5 6 8 -0.3325 0.0020
5 6 9 -3.1124 0.0249
5 6 10 0.9095 0.0033
5 6 11 0.9167 0.0045
5 6 12 -0.4578 -0.0228
5 6 13 1.2965 0.0334
5 6 14 0.1488 0.0418
5 6 15 -0.6454 -0.0506
5 7 0 -3.9429 0.0054
5 7 1 3.1039 0.0118
5 7 2 0.9875 0.0090
5 7 3 0.3487 -0.0043
5 7 4 -0.2463 -0.0268
5 7 5 -3.3256 -0.0040
5 7 6 1.1927 0.0063
5 7 7 3.0743 0.0009
5 7 8 -1.9159 -0.0267
5 7 9 -1.9877 -0.0110
5 7 10 1.2701 -0.0217
5 7 11 -0.7166 -0.0140
5 7 12 -0.4887 -0.0241
5 7 13 1.0906 0.0270
5 7 14 -0.2307 0.0040
5 8 0 -0.9810 -0.0142
5 8 1 2.0755 0.0035
5 8 2 -0.1917 0.0328
5 8 3 1.2401 0.0064
5 8 4 -1.0895 -0.0004
5 8 5 -1.8221 0.0034
5 8 6 2.8095 0.0305
5 8 7 1.3824 0.0324
5 8 8 -2.5403 -0.0106
5 8 9 -0.2852 -0.0022
5 8 10 1.3737 -0.0007
5 8 11 -0.8141 0.0125
5 8 12 0.2279 -0.0226
5 8 13 0.3589 0.0010
5 9 0 0.7028 0.0109
5 9 1 0.6488 -0.0041
5 9 2 0.2838 -0.0258
5 9 3 1.1589 -0.0314
5 9 4 -2.1956 0.0122
5 9 5 -0.3357 -0.0027
5 9 6 3.0706 0.0230
5 9 7 -0.0365 0.0042
5 9 8 -2.1402 -0.0209
5 9 9 0.4048 0.0027
5 9 10 0.4361 0.0291
5 9 11 -0.5834 0.0425
5 9 12 0.5854 -0.0183
5 10 0 0.9153 0.0049
5 10 1 -0.0822 0.0099
5 10 2 1.3579 -0.0125
5 10 3 0.5021 -0.0130
5 10 4 -2.3862 0.0009
5 10 5 0.7937 -0.0159
5 10 6 2.0535 0.0088
5 10 7 -1.1745 -0.0207
5 10 8 -1.1753 -0.0215
5 10 9 0.9394 -0.0259
5 10 10 0.1107 0.0068
5 10 11 -0.3893 0.0245
5 11 0 0.3487 -0.0256
5 11 1 0.0133 -0.0208
5 11 2 1.6480 0.0033
5 11 3 -0.8751 0.0267
5 11 4 -1.6652 0.0134
5 11 5 1.9678 0.0016
5 11 6 1.1561 0.0088
5 11 7 -1.6252 0.0105
5 11 8 -0.6486 0.0250
5 11 9 0.7951 -0.0265
5 11 10 0.1157 -0.0022
5 12 0 0.1893 -0.0089
5 12 1 1.0547 -0.0344
5 12 2 1.1364 -0.0064
5 12 3 -2.0694 0.0100
5 12 4 -0.7446 -0.0117
5 12 5 1.7650 -0.0118
5 12 6 0.2213 -0.0124
5 12 7 -1.0731 0.0124
5 12 8 -0.0019 0.0234
5 12 9 0.4924 -0.0179
5 13 0 0.1956 0.0169
5 13 1 1.4040 -0.0480
5 13 2 -0.0510 0.0091
5 13 3 -1.5043 0.0015
5 13 4 0.6569 -0.0188
5 13 5 0.7267 0.0123
5 13 6 -0.4721 0.0002
5 13 7 -0.5905 -0.0085
5 14 0 0.7121 -0.0048
5 14 1 0.7478 -0.0371
5 14 2 -1.3222 0.0634
5 14 3 -0.4975 -0.0275
5 14 4 0.8907 -0.0362
5 14 5 -0.1594 0.0407
5 15 0 1.0028 -0.1366
5 15 1 0.4549 -0.0335
5 15 2 -0.8609 0.1043
5 15 3 0.4072 -0.0417
6 -20 0 0.1349 0.1763
6 -20 1 0.6169 0.0944
6 -20 2 0.0988 -0.1403
6 -20 3 -0.2006 -0.0543
6 -20 4 0.6210 0.1133
6 -20 5 -0.4925 0.1456
6 -20 6 -0.7416 -0.1282
6 -19 0 -0.7387 0.1156
6 -19 1 -0.1600 -0.0874
6 -19 2 -0.0965 -0.1213
6 -19 3 0.7217 -0.0231
6 -19 4 0.8147 0.0629
6 -19 5 -1.4466 -0.0485
6 -19 6 -0.8849 -0.1653
6 -19 7 1.6704 0.1362
6 -19 8 0.5302 -0.0701
6 -19 9 -1.6260 -0.1432
6 -18 0 -0.9008 0.0395
6 -18 1 -0.2868 -0.0262
6 -18 2 -0.4218 0.0322
6 -18 3 0.8415 0.0157
6 -18 4 0.4627 0.0499
6 -18 5 -1.9747 -0.0407
6 -18 6 -0.4477 -0.0385
6 -18 7 2.2795 0.0586
6 -18 8 -0.2886 -0.1420
6 -18 9 -2.1682 -0.0652
6 -18 10 0.7992 -0.0514
6 -18 11 0.9113 -0.0236
6 -17 0 -0.5363 -0.0162
6 -17 1 0.3871 0.0068
6 -17 2 -0.5175 0.0174
6 -17 3 1.2059 -0.0095
6 -17 4 0.3489 0.0634
6 -17 5 -2.3836 0.0236
6 -17 6 0.4753 0.0151
6 -17 7 2.7958 -0.0223
6 -17 8 -1.4424 -0.0299
6 -17 9 -1.6964 0.0468
6 -17 10 1.9789 -0.0648
6 -17 11 0.3245 0.0015
6 -17 12 -0.7706 0.0800
6 -16 0 0.4929 0.0575
6 -16 1 0.1527 0.0120
6 -16 2 -1.4220 -0.0473
6 -16 3 1.7060 -0.0268
6 -16 4 -0.0668 0.0438
6 -16 5 -2.6469 0.0157
6 -16 6 2.0596 -0.0241
6 -16 7 2.5423 -0.0709
6 -16 8 -2.9990 -0.0220
6 -16 9 -0.7884 -0.0237
6 -16 10 2.4253 -0.0402
6 -16 11 -0.2556 0.0120
6 -16 12 -0.4512 0.0288
6 -16 13 0.0787 0.1708
6 -15 0 1.8450 0.0476
6 -15 1 -0.2496 -0.0070
6 -15 2 -0.9728 -0.0326
6 -15 3 2.4571 -0.0166
6 -15 4 -1.8185 0.0072
6 -15 5 -2.7693 -0.0026
6 -15 6 3.4237 -0.0166
6 -15 7 1.3792 -0.0076
6 -15 8 -3.5142 0.0007
6 -15 9 0.2024 -0.0354
6 -15 10 1.5600 -0.0077
6 -15 11 -0.5032 -0.0052
6 -15 12 -0.1475 0.0283
6 -15 13 -0.5162 0.1383
6 -15 14 -0.1273 0.0747
6 -14 0 1.6165 -0.0081
6 -14 1 -1.9308 0.0249
6 -14 2 0.4118 0.0287
6 -14 3 2.8893 0.0011
6 -14 4 -2.9007 0.0014
6 -14 5 -1.0227 -0.0110
6 -14 6 3.8124 -0.0196
6 -14 7 -0.6017 0.0081
6 -14 8 -2.9533 0.0150
6 -14 9 1.0252 0.0074
6 -14 10 0.8908 0.0015
6 -14 11 0.1461 0.0209
6 -14 12 0.2372 0.0408
6 -14 13 -0.4150 0.0533
6 -14 14 0.1326 0.0211
6 -14 15 0.0288 -0.1488
6 -13 0 1.8343 -0.0372
6 -13 1 -3.3041 0.0157
6 -13 2 1.4844 0.0041
6 -13 3 1.3769 0.0075
6 -13 4 -3.3806 0.0242
6 -13 5 0.9597 0.0030
6 -13 6 3.2407 -0.0138
6 -13 7 -1.5169 -0.0138
6 -13 8 -1.9571 0.0127
6 -13 9 1.0093 0.0156
6 -13 10 0.5221 -0.0155
6 -13 11 0.2594 0.0205
6 -13 12 -0.0671 -0.0008
6 -13 13 -0.0527 0.0291
6 -13 14 0.1516 -0.0033
6 -13 15 0.3061 -0.1940
6 -13 16 0.6675 -0.0853
6 -12 0 0.8857 -0.0020
6 -12 1 -3.8401 -0.0034
6 -12 2 2.3798 -0.0279
6 -12 3 0.3464 -0.0075
6 -12 4 -2.1190 -0.0030
6 -12 5 1.0761 0.0154
6 -12 6 1.3846 0.0170
6 -12 7 -1.5949 -0.0168
6 -12 8 -1.3778 -0.0013
6 -12 9 1.0053 0.0056
6 -12 10 0.9412 0.0200
6 -12 11 -0.0426 0.0225
6 -12 12 -0.5533 -0.0328
6 -12 13 -0.0459 0.0428
6 -12 14 -0.4523 0.0226
6 -12 15 0.1113 -0.1175
6 -12 16 0.3551 -0.0236
6 -11 0 -1.3832 -0.0048
6 -11 1 -3.7985 -0.0046
6 -11 2 1.3357 0.0179
6 -11 3 -0.4190 0.0055
6 -11 4 -0.1715 -0.0215
6 -11 5 0.4993 0.0169
6 -11 6 0.8217 0.0238
6 -11 7 -1.2259 0.0132
6 -11 8 -1.6242 -0.0004
6 -11 9 1.0314 -0.0225
6 -11 10 1.2257 0.0115
6 -11 11 -0.3383 0.0024
6 -11 12 -0.3664 -0.0265
6 -11 13 0.2696 0.0193
6 -11 14 -0.0239 0.0264
6 -11 15 0.5825 -0.0507
6 -11 16 -0.2118 -0.0134
6 -11 17 -0.7840 0.0957
6 -10 0 -2.3993 0.0006
6 -10 1 -1.8061 -0.0083
6 -10 2 0.6373 0.0123
6 -10 3 -0.0349 -0.0045
6 -10 4 0.2398 0.0029
6 -10 5 -0.2590 0.0045
6 -10 6 1.3436 -0.0283
6 -10 7 -1.5625 0.0022
6 -10 8 -1.4241 -0.0018
6 -10 9 1.7503 -0.0147
6 -10 10 0.5708 -0.0046
6 -10 11 -1.0198 -0.0043
6 -10 12 -0.2563 -0.0154
6 -10 13 -0.0049 -0.0274
6 -10 14 0.3177 0.0279
6 -10 15 0.9184 -0.0056
6 -10 16 -0.5424 -0.0278
6 -10 17 -0.5606 0.0058
6 -9 0 -2.8157 0.0162
6 -9 1 -1.0408 0.0058
6 -9 2 0.6128 -0.0009
6 -9 3 0.9450 -0.0155
6 -9 4 -0.4072 0.0158
6 -9 5 1.2081 0.0080
6 -9 6 2.0571 -0.0150
6 -9 7 -3.4176 -0.0005
6 -9 8 -0.6667 -0.0151
6 -9 9 2.6364 0.0031
6 -9 10 -0.5234 0.0013
6 -9 11 -1.1643 0.0259
6 -9 12 -0.0563 0.0083
6 -9 13 -0.4066 -0.0396
6 -9 14 0.5927 0.0278
6 -9 15 0.6664 0.0347
6 -9 16 -1.3508 -0.0286
6 -9 17 -0.8954 -0.0727
6 -8 0 -3.6243 0.0076
6 -8 1 -1.4850 -0.0067
6 -8 2 1.7529 0.0221
6 -8 3 0.1313 0.0074
6 -8 4 -2.0372 -0.0026
6 -8 5 3.7014 -0.0102
6 -8 6 1.5266 0.0008
6 -8 7 -4.5548 -0.0001
6 -8 8 1.0901 -0.0017
6 -8 9 2.3599 0.0284
6 -8 10 -1.5135 0.0058
6 -8 11 -0.3015 0.0210
6 -8 12 -0.1283 0.0061
6 -8 13 -0.5358 -0.0308
6 -8 14 1.2667 0.0201
6 -8 15 0.4490 0.0519
6 -8 16 -1.4603 -0.0159
6 -8 17 -0.4775 -0.0560
6 -7 0 -5.4101 0.0057
6 -7 1 -1.3506 -0.0288
6 -7 2 2.8890 0.0043
6 -7 3 -1.8054 -0.0035
6 -7 4 -1.0455 -0.0030
6 -7 5 5.3932 -0.0049
6 -7 6 -1.4522 -0.0070
6 -7 7 -4.0353 -0.0188
6 -7 8 2.8971 -0.0074
6 -7 9 0.8509 0.0243
6 -7 10 -1.5053 0.0042
6 -7 11 0.6775 -0.0061
6 -7 12 -0.8892 -0.0049
6 -7 13 0.0936 -0.0182
6 -7 14 1.7104 -0.0011
6 -7 15 -0.7157 0.0107
6 -7 16 -1.4712 -0.0127
6 -7 17 0.5456 0.0027
6 -7 18 0.7326 -0.0108
6 -6 0 -5.5148 0.0061
6 -6 1 0.8009 -0.0116
6 -6 2 0.9728 -0.0101
6 -6 3 -4.4146 -0.0234
6 -6 4 2.4491 -0.0077
6 -6 5 4.9889 -0.0062
6 -6 6 -4.3972 0.0077
6 -6 7 -1.9095 0.0132
6 -6 8 3.1440 -0.0023
6 -6 9 -0.7579 0.0073
6 -6 10 -0.2738 -0.0026
6 -6 11 0.5517 -0.0153
6 -6 12 -1.7553 0.0155
6 -6 13 1.4804 0.0073
6 -6 14 1.6367 -0.0097
6 -6 15 -1.6119 -0.0085
6 -6 16 -1.0951 0.0149
6 -6 17 0.7633 0.0033
6 -6 18 0.3538 -0.0557
6 -5 0 -2.8592 0.0079
6 -5 1 2.7446 0.0008
6 -5 2 -2.7202 0.0094
6 -5 3 -3.8356 0.0149
6 -5 4 6.1025 0.0140
6 -5 5 2.0276 -0.0053
6 -5 6 -5.4352 0.0128
6 -5 7 0.2287 0.0257
6 -5 8 1.9931 -0.0037
6 -5 9 -0.8263 -0.0046
6 -5 10 1.0052 -0.0215
6 -5 11 -0.8943 -0.0229
6 -5 12 -1.5053 0.0275
6 -5 13 2.4349 0.0122
6 -5 14 0.3894 -0.0166
6 -5 15 -1.5739 0.0002
6 -5 16 -0.2039 0.0412
6 -5 17 0.4480 0.0159
6 -5 18 0.0449 -0.0040
6 -4 0 1.6932 -0.0144
6 -4 1 0.6469 -0.0143
6 -4 2 -6.8411 -0.0050
6 -4 3 -0.4261 0.0037
6 -4 4 7.4145 0.0141
6 -4 5 -0.7984 0.0100
6 -4 6 -3.9671 0.0078
6 -4 7 0.7011 0.0031
6 -4 8 0.4443 -0.0183
6 -4 9 0.8402 -0.0009
6 -4 10 1.4635 -0.0045
6 -4 11 -2.2276 -0.0094
6 -4 12 0.0929 0.0071
6 -4 13 2.4608 0.0001
6 -4 14 -0.6927 -0.0044
6 -4 15 -0.8116 0.0031
6 -4 16 -0.0740 0.0101
6 -4 17 -0.4058 -0.0035
6 -4 18 0.0355 0.0109
6 -3 0 5.1576 -0.0229
6 -3 1 -3.8188 -0.0007
6 -3 2 -7.5205 0.0057
6 -3 3 3.0452 -0.0020
6 -3 4 4.7398 0.0122
6 -3 5 -2.9714 0.0053
6 -3 6 -2.1842 -0.0016
6 -3 7 -0.2863 -0.0031
6 -3 8 -0.4922 -0.0342
6 -3 9 2.0657 -0.0164
6 -3 10 0.3060 0.0155
6 -3 11 -2.4663 0.0177
6 -3 12 1.6757 0.0034
6 -3 13 1.5734 0.0080
6 -3 14 -0.5927 -0.0076
6 -3 15 0.3247 -0.0175
6 -3 16 0.0022 0.0035
6 -3 17 -0.5966 0.0049
6 -2 0 4.9181 -0.0030
6 -2 1 -7.9432 0.0043
6 -2 2 -3.9291 0.0104
6 -2 3 6.2999 0.0117
6 -2 4 2.7730 0.0204
6 -2 5 -3.2152 -0.0165
6 -2 6 -1.8467 -0.0081
6 -2 7 -1.3658 0.0135
6 -2 8 0.2615 -0.0059
6 -2 9 2.2246 -0.0069
6 -2 10 -1.6677 0.0087
6 -2 11 -1.9325 0.0006
6 -2 12 1.9729 0.0055
6 -2 13 0.2778 0.0315
6 -2 14 -0.4270 -0.0075
6 -2 15 0.0939 -0.0313
6 -2 16 -0.1363 -0.0204
6 -2 17 0.0424 0.0274
6 -1 0 1.1310 0.0123
6 -1 1 -9.5312 0.0046
6 -1 2 -0.5139 -0.0041
6 -1 3 6.7753 -0.0010
6 -1 4 2.5933 0.0041
6 -1 5 -1.9368 -0.0290
6 -1 6 -1.9601 -0.0190
6 -1 7 -1.0909 -0.0089
6 -1 8 2.0259 0.0047
6 -1 9 1.5488 0.0020
6 -1 10 -2.6865 0.0113
6 -1 11 -0.5963 -0.0010
6 -1 12 1.7219 0.0076
6 -1 13 -0.2901 0.0133
6 -1 14 -0.2260 0.0162
6 -1 15 -0.5291 0.0045
6 -1 16 -0.2018 -0.0497
6 -1 17 0.2582 0.0793
6 0 0 -4.6051 0.0240
6 0 1 -8.8083 0.0201
6 0 2 0.9290 -0.0056
6 0 3 5.7452 -0.0032
6 0 4 2.1405 -0.0064
6 0 5 -2.3146 -0.0096
6 0 6 -2.7665 -0.0028
6 0 7 0.0597 0.0045
6 0 8 3.2885 0.0185
6 0 9 0.1508 -0.0149
6 0 10 -2.8962 -0.0059
6 0 11 0.5396 -0.0118
6 0 12 1.3404 0.0004
6 0 13 -0.6394 -0.0286
6 0 14 -0.5205 0.0197
6 0 15 -0.6125 -0.0295
6 0 16 0.4981 -0.0770
6 0 17 0.5860 0.1648
6 1 0 -7.1433 0.0121
6 1 1 -7.5503 0.0040
6 1 2 0.7158 -0.0065
6 1 3 5.4981 0.0098
6 1 4 2.1170 -0.0115
6 1 5 -2.2817 -0.0061
6 1 6 -2.7455 -0.0092
6 1 7 1.1368 0.0179
6 1 8 3.1907 0.0183
6 1 9 -1.0348 0.0037
6 1 10 -2.2869 0.0154
6 1 11 1.4124 -0.0035
6 1 12 1.1642 0.0079
6 1 13 -0.8987 -0.0420
6 1 14 -1.0925 0.0094
6 1 15 -0.9222 -0.1019
6 1 16 0.3354 -0.0491
6 2 0 -5.7756 -0.0011
6 2 1 -5.6190 -0.0189
6 2 2 1.1202 0.0055
6 2 3 4.0020 0.0143
6 2 4 0.3621 -0.0090
6 2 5 -1.9184 0.0009
6 2 6 -1.5367 -0.0016
6 2 7 2.4934 0.0199
6 2 8 2.3984 -0.0172
6 2 9 -1.9833 0.0025
6 2 10 -1.5147 0.0037
6 2 11 2.2117 0.0193
6 2 12 1.1485 0.0360
6 2 13 -0.4780 -0.0236
6 2 14 -0.5868 0.0017
6 2 15 -0.6141 -0.1218
6 2 16 0.0126 0.0341
6 3 0 -5.9548 -0.0108
6 3 1 -3.6281 -0.0036
6 3 2 3.5047 0.0127
6 3 3 2.4909 -0.0087
6 3 4 -1.0782 -0.0003
6 3 5 -2.6518 0.0009
6 3 6 -1.7116 -0.0011
6 3 7 3.0523 0.0101
6 3 8 1.4000 -0.0076
6 3 9 -2.8584 0.0283
6 3 10 -1.0553 -0.0111
6 3 11 2.1331 0.0286
6 3 12 0.3687 0.0023
6 3 13 0.2586 -0.0215
6 3 14 0.2941 -0.0056
6 3 15 -0.2027 -0.1107
6 3 16 -0.0032 0.0552
6 4 0 -7.0048 -0.0070
6 4 1 -1.5285 0.0318
6 4 2 4.0077 -0.0001
6 4 3 1.0793 -0.0241
6 4 4 0.0070 0.0082
6 4 5 -2.6228 -0.0028
6 4 6 -1.2928 -0.0051
6 4 7 3.4052 -0.0226
6 4 8 0.3166 -0.0019
6 4 9 -3.0115 0.0326
6 4 10 0.1109 0.0097
6 4 11 1.2863 0.0559
6 4 12 -0.8589 -0.0184
6 4 13 0.8469 0.0119
6 4 14 0.5879 -0.0182
6 4 15 -0.1287 -0.0851
6 5 0 -5.5242 0.0022
6 5 1 1.6884 0.0303
6 5 2 2.4956 -0.0044
6 5 3 0.0482 0.0062
6 5 4 0.2570 0.0013
6 5 5 -3.2234 -0.0141
6 5 6 0.0048 -0.0063
6 5 7 3.3428 -0.0308
6 5 8 -1.0854 0.0092
6 5 9 -2.3873 0.0069
6 5 10 1.4341 -0.0001
6 5 11 0.1968 0.0206
6 5 12 -0.9070 -0.0035
6 5 13 1.2942 0.0661
6 5 14 0.1578 -0.0463
6 6 0 -2.7984 -0.0023
6 6 1 2.7961 -0.0022
6 6 2 0.7528 -0.0023
6 6 3 0.8074 0.0183
6 6 4 -0.1876 -0.0143
6 6 5 -3.0695 -0.0005
6 6 6 1.5324 0.0014
6 6 7 2.1498 -0.0260
6 6 8 -2.2336 0.0026
6 6 9 -1.0901 -0.0102
6 6 10 1.3086 -0.0068
6 6 11 -1.3510 -0.0346
6 6 12 -0.2281 0.0000
6 6 13 1.2019 0.0324
6 6 14 -0.2617 -0.0959
6 7 0 0.0666 -0.0020
6 7 1 1.5573 0.0013
6 7 2 -0.4058 0.0210
6 7 3 0.9746 0.0097
6 7 4 -1.2520 -0.0175
6 7 5 -1.3046 0.0146
6 7 6 2.9407 0.0225
6 7 7 0.6083 0.0121
6 7 8 -2.0330 0.0045
6 7 9 0.8262 -0.0029
6 7 10 0.8498 0.0182
6 7 11 -1.4902 -0.0156
6 7 12 0.5363 0.0195
6 7 13 0.3320 -0.0280
6 8 0 1.2709 -0.0060
6 8 1 0.2822 -0.0071
6 8 2 0.1111 -0.0010
6 8 3 0.3261 -0.0094
6 8 4 -2.3168 -0.0005
6 8 5 0.3495 0.0090
6 8 6 2.8669 0.0040
6 8 7 -0.9268 0.0046
6 8 8 -1.3464 -0.0025
6 8 9 1.1566 0.0029
6 8 10 -0.1818 0.0302
6 8 11 -0.5897 0.0241
6 8 12 1.1243 0.0380
6 9 0 0.6852 -0.0042
6 9 1 -0.2687 0.0082
6 9 2 1.0435 -0.0088
6 9 3 -0.3956 -0.0237
6 9 4 -2.1042 0.0011
6 9 5 1.5959 0.0081
6 9 6 1.6706 -0.0165
6 9 7 -1.5964 -0.0219
6 9 8 -0.1345 -0.0135
6 9 9 0.7691 -0.0264
6 9 10 -0.8365 -0.0014
6 9 11 -0.2850 0.0191
6 10 0 -0.2784 -0.0227
6 10 1 0.1016 0.0166
6 10 2 1.1837 0.0073
6 10 3 -1.2242 -0.0046
6 10 4 -0.9271 0.0225
6 10 5 2.3652 0.0299
6 10 6 0.3178 -0.0128
6 10 7 -1.5655 0.0013
6 10 8 0.4296 0.0130
6 10 9 0.3435 -0.0398
6 10 10 -0.3271 -0.0101
6 11 0 -0.3433 -0.0122
6 11 1 0.9214 0.0055
6 11 2 0.3603 -0.0245
6 11 3 -1.8393 -0.0229
6 11 4 0.0453 0.0195
6 11 5 1.8428 0.0222
6 11 6 -0.4716 -0.0228
6 11 7 -0.7320 0.0170
6 11 8 0.4085 0.0221
6 11 9 -0.2036 -0.0221
6 12 0 0.4265 0.0072
6 12 1 1.3173 -0.0108
6 12 2 -0.4594 -0.0275
6 12 3 -0.9863 -0.0144
6 12 4 0.7468 0.0209
6 12 5 0.4816 0.0116
6 12 6 -0.8247 -0.0355
6 12 7 -0.1658 -0.0090
6 13 0 0.9207 -0.0053
6 13 1 0.3883 -0.0201
6 13 2 -1.1763 0.0057
6 13 3 0.1177 -0.0066
6 13 4 0.7840 0.0147
6 13 5 -0.0415 0.0147
6 14 0 1.1041 -0.0944
6 14 1 -0.1797 -0.0122
6 14 2 -0.8355 0.0543
6 14 3 0.3465 0.0039
6 15 0 0.4818 -0.1117
7 -20 0 -0.2145 0.0037
7 -20 1 0.0116 -0.2407
7 -20 2 0.0016 -0.0537
7 -20 3 0.5400 0.1182
7 -20 4 0.3610 0.0611
7 -20 5 -0.4922 -0.1970
7 -20 6 -0.2651 -0.1014
7 -19 0 -0.3897 -0.0343
7 -19 1 -0.0795 -0.1043
7 -19 2 -0.5856 0.0901
7 -19 3 0.3190 0.0975
7 -19 4 0.6120 -0.0075
7 -19 5 -0.7429 -0.1385
7 -19 6 -0.3814 -0.0145
7 -19 7 1.2634 0.0394
7 -19 8 -0.3197 -0.0895
7 -19 9 -1.2896 -0.0584
7 -18 0 0.6521 -0.0624
7 -18 1 0.8988 0.0007
7 -18 2 -1.0253 0.0784
7 -18 3 0.1493 0.0529
7 -18 4 0.6904 0.0339
7 -18 5 -1.3415 0.0051
7 -18 6 0.1267 0.0582
7 -18 7 1.8238 0.0408
7 -18 8 -1.3706 0.0276
7 -18 9 -1.0789 -0.0100
7 -18 10 1.3784 -0.0863
7 -17 0 1.5962 0.0460
7 -17 1 0.7677 0.0046
7 -17 2 -1.5947 -0.0339
7 -17 3 0.9371 0.0005
7 -17 4 0.7227 0.0098
7 -17 5 -1.9794 -0.0151
7 -17 6 1.2295 -0.0060
7 -17 7 1.6399 0.0039
7 -17 8 -2.5044 0.0002
7 -17 9 -0.2240 -0.0458
7 -17 10 1.6922 -0.0115
7 -17 11 -0.1085 -0.0306
7 -17 12 0.0728 -0.0807
7 -16 0 2.4536 0.0614
7 -16 1 -0.2214 -0.0204
7 -16 2 -1.7021 -0.0170
7 -16 3 1.6561 0.0297
7 -16 4 -0.5736 0.0024
7 -16 5 -2.2823 -0.0135
7 -16 6 2.5521 -0.0063
7 -16 7 0.7891 0.0149
7 -16 8 -2.7089 -0.0370
7 -16 9 0.4220 -0.0739
7 -16 10 0.8288 -0.0276
7 -16 11 -0.1670 -0.0584
7 -16 12 0.0909 -0.0501
7 -16 13 -0.4968 0.1337
7 -15 0 2.0414 0.0170
7 -15 1 -1.6623 -0.0143
7 -15 2 -0.4170 0.0226
7 -15 3 2.5560 0.0183
7 -15 4 -1.7032 0.0027
7 -15 5 -1.4316 0.0039
7 -15 6 2.7861 -0.0069
7 -15 7 -0.5699 0.0231
7 -15 8 -1.7445 0.0087
7 -15 9 0.8499 -0.0074
7 -15 10 0.2984 -0.0253
7 -15 11 0.4134 -0.0250
7 -15 12 0.0205 -0.0167
7 -15 13 -0.4790 0.1275
7 -15 14 0.1375 0.1886
7 -14 0 1.6201 -0.0022
7 -14 1 -3.4865 0.0006
7 -14 2 0.1890 0.0207
7 -14 3 1.9493 0.0105
7 -14 4 -1.8241 0.0215
7 -14 5 0.4562 -0.0049
7 -14 6 2.3815 -0.0332
7 -14 7 -1.2741 -0.0145
7 -14 8 -1.0543 -0.0008
7 -14 9 0.3848 -0.0084
7 -14 10 0.3170 -0.0251
7 -14 11 0.5965 0.0134
7 -14 12 -0.1910 -0.0014
7 -14 13 0.2140 0.1426
7 -14 14 0.2746 0.1253
7 -13 0 1.4507 0.0012
7 -13 1 -3.9110 -0.0363
7 -13 2 0.7956 -0.0222
7 -13 3 0.9357 -0.0016
7 -13 4 -1.3098 0.0120
7 -13 5 0.6127 -0.0093
7 -13 6 1.1472 -0.0061
7 -13 7 -1.0733 -0.0104
7 -13 8 -0.9417 -0.0088
7 -13 9 0.0662 -0.0070
7 -13 10 0.7233 0.0034
7 -13 11 -0.0171 0.0158
7 -13 12 -0.6038 -0.0111
7 -13 13 0.2683 0.1459
7 -13 14 -0.2789 0.1027
7 -13 15 0.0074 -0.2280
7 -12 0 -0.3673 0.0140
7 -12 1 -3.9208 -0.0103
7 -12 2 0.4659 0.0065
7 -12 3 0.7576 -0.0060
7 -12 4 0.2396 -0.0115
7 -12 5 0.2719 -0.0034
7 -12 6 0.6749 0.0215
7 -12 7 -1.1680 0.0118
7 -12 8 -1.5148 -0.0021
7 -12 9 0.4355 -0.0054
7 -12 10 1.0787 0.0086
7 -12 11 -0.3459 0.0196
7 -12 12 -0.1668 -0.0205
7 -12 13 0.4105 0.0689
7 -12 14 -0.2056 0.0517
7 -12 15 0.1734 -0.1793
7 -12 16 -0.3001 -0.0218
7 -11 0 -1.4903 -0.0056
7 -11 1 -2.3821 0.0103
7 -11 2 -0.0941 0.0117
7 -11 3 0.5180 -0.0167
7 -11 4 0.1068 -0.0064
7 -11 5 0.3074 -0.0158
7 -11 6 1.5575 -0.0127
7 -11 7 -1.7425 0.0093
7 -11 8 -1.3978 0.0172
7 -11 9 1.1764 0.0019
7 -11 10 0.4451 -0.0205
7 -11 11 -0.5482 0.0195
7 -11 12 0.1949 -0.0317
7 -11 13 -0.0230 -0.0026
7 -11 14 0.1475 0.0095
7 -11 15 0.7258 -0.1028
7 -11 16 -0.3460 0.0577
7 -10 0 -2.3254 0.0082
7 -10 1 -1.0138 0.0150
7 -10 2 0.4565 -0.0083
7 -10 3 0.7599 -0.0129
7 -10 4 -0.9324 0.0294
7 -10 5 1.6684 0.0026
7 -10 6 1.7172 -0.0167
7 -10 7 -3.2674 -0.0201
7 -10 8 -0.2719 -0.0005
7 -10 9 1.7772 0.0133
7 -10 10 -0.4668 -0.0147
7 -10 11 -0.2665 0.0407
7 -10 12 0.2111 -0.0239
7 -10 13 -0.7805 -0.0236
7 -10 14 0.1746 -0.0065
7 -10 15 0.4966 0.0191
7 -10 16 -0.8152 0.0832
7 -9 0 -3.0427 0.0109
7 -9 1 -0.9367 0.0081
7 -9 2 0.8424 0.0043
7 -9 3 -0.5917 -0.0070
7 -9 4 -1.5993 0.0205
7 -9 5 4.1534 0.0182
7 -9 6 0.7454 0.0282
7 -9 7 -3.9340 -0.0158
7 -9 8 1.1452 -0.0089
7 -9 9 1.3815 0.0117
7 -9 10 -0.7216 -0.0135
7 -9 11 0.5059 0.0338
7 -9 12 -0.2354 -0.0112
7 -9 13 -0.8247 -0.0208
7 -9 14 0.9451 0.0027
7 -9 15 0.2943 0.1061
7 -9 16 -1.0498 0.0359
7 -9 17 -0.2252 -0.1421
7 -8 0 -3.3951 -0.0166
7 -8 1 -0.2237 -0.0064
7 -8 2 1.0291 0.0109
7 -8 3 -2.4656 -0.0062
7 -8 4 -0.2492 0.0017
7 -8 5 5.0290 -0.0124
7 -8 6 -1.7631 0.0003
7 -8 7 -2.8952 -0.0338
7 -8 8 2.0746 -0.0101
7 -8 9 0.2880 0.0128
7 -8 10 -0.2521 -0.0124
7 -8 11 0.7574 0.0060
7 -8 12 -1.1051 -0.0051
7 -8 13 0.0227 -0.0135
7 -8 14 1.4739 0.0121
7 -8 15 -0.6018 0.0724
7 -8 16 -0.8694 -0.0157
7 -8 17 0.6600 -0.0390
7 -7 0 -2.2609 -0.0222
7 -7 1 1.0078 -0.0022
7 -7 2 -1.1715 -0.0097
7 -7 3 -3.6816 -0.0082
7 -7 4 3.3260 0.0143
7 -7 5 4.1117 -0.0089
7 -7 6 -3.9091 0.0015
7 -7 7 -1.3225 -0.0223
7 -7 8 1.7662 -0.0124
7 -7 9 -0.1664 0.0131
7 -7 10 0.6526 -0.0062
7 -7 11 -0.2806 -0.0018
7 -7 12 -1.7116 0.0127
7 -7 13 1.5774 0.0099
7 -7 14 1.3753 0.0149
7 -7 15 -1.5829 -0.0030
7 -7 16 -0.7977 -0.0287
7 -7 17 0.7791 -0.0048
7 -6 0 1.1549 0.0030
7 -6 1 2.2147 0.0225
7 -6 2 -4.1963 0.0101
7 -6 3 -3.0001 0.0079
7 -6 4 5.8103 0.0044
7 -6 5 1.7446 -0.0124
7 -6 6 -3.9713 0.0215
7 -6 7 -0.2609 0.0056
7 -6 8 0.6552 -0.0039
7 -6 9 0.4476 0.0085
7 -6 10 1.1286 -0.0154
7 -6 11 -1.7905 0.0022
7 -6 12 -1.1061 0.0197
7 -6 13 2.4167 0.0088
7 -6 14 0.4322 -0.0139
7 -6 15 -1.3571 -0.0169
7 -6 16 -0.2051 0.0282
7 -6 17 0.3297 0.0056
7 -5 0 4.3212 -0.0281
7 -5 1 0.3207 -0.0095
7 -5 2 -6.1824 0.0068
7 -5 3 -0.0183 0.0041
7 -5 4 6.0967 0.0009
7 -5 5 -0.4194 -0.0041
7 -5 6 -2.7028 0.0153
7 -5 7 -0.3644 -0.0028
7 -5 8 0.0515 -0.0010
7 -5 9 1.8046 0.0029
7 -5 10 0.4979 -0.0112
7 -5 11 -2.7593 0.0043
7 -5 12 0.5186 0.0033
7 -5 13 2.1094 0.0045
7 -5 14 -0.5499 -0.0299
7 -5 15 -0.7229 -0.0076
7 -5 16 0.0461 0.0297
7 -5 17 -0.0484 0.0038
7 -4 0 6.0141 -0.0331
7 -4 1 -3.4726 -0.0120
7 -4 2 -6.2786 -0.0070
7 -4 3 2.3182 -0.0185
7 -4 4 4.1321 0.0030
7 -4 5 -1.4698 0.0095
7 -4 6 -1.7120 0.0155
7 -4 7 -1.4236 -0.0090
7 -4 8 -0.0131 -0.0205
7 -4 9 2.5108 -0.0152
7 -4 10 -0.7854 0.0193
7 -4 11 -2.3944 0.0143
7 -4 12 1.8422 -0.0005
7 -4 13 1.2101 0.0104
7 -4 14 -0.3815 -0.0229
7 -4 15 -0.0660 0.0041
7 -4 16 0.1523 0.0184
7 -4 17 -0.1598 0.0090
7 -3 0 4.8609 -0.0091
7 -3 1 -5.8769 0.0129
7 -3 2 -3.3782 0.0142
7 -3 3 4.3186 0.0078
7 -3 4 2.8340 0.0086
7 -3 5 -1.5976 0.0032
7 -3 6 -1.8924 0.0237
7 -3 7 -1.8556 0.0087
7 -3 8 0.7954 -0.0204
7 -3 9 1.8102 -0.0296
7 -3 10 -2.4082 -0.0007
7 -3 11 -1.4074 -0.0141
7 -3 12 1.8882 0.0160
7 -3 13 0.1611 0.0198
7 -3 14 -0.1893 -0.0136
7 -3 15 -0.3046 -0.0221
7 -3 16 0.5085 0.0020
7 -3 17 0.2945 0.0561
7 -2 0 1.1011 -0.0067
7 -2 1 -7.0429 -0.0040
7 -2 2 -1.4461 0.0068
7 -2 3 5.1975 0.0117
7 -2 4 3.7258 -0.0063
7 -2 5 -0.8330 -0.0069
7 -2 6 -2.4547 -0.0004
7 -2 7 -1.1392 -0.0107
7 -2 8 2.1695 0.0010
7 -2 9 0.9029 0.0053
7 -2 10 -2.7983 -0.0028
7 -2 11 -0.0364 -0.0152
7 -2 12 1.3261 0.0135
7 -2 13 -0.2939 -0.0048
7 -2 14 -0.3618 0.0188
7 -2 15 -1.1208 -0.0346
7 -2 16 0.3832 -0.0014
7 -2 17 0.2287 0.0981
7 -1 0 -2.2884 0.0210
7 -1 1 -6.6480 0.0078
7 -1 2 -1.7011 0.0121
7 -1 3 4.0690 0.0052
7 -1 4 3.2866 -0.0110
7 -1 5 -1.3202 0.0070
7 -1 6 -2.6000 -0.0100
7 -1 7 0.3103 -0.0145
7 -1 8 2.7115 0.0050
7 -1 9 -0.3461 -0.0039
7 -1 10 -2.2509 -0.0090
7 -1 11 1.3214 0.0199
7 -1 12 0.9621 0.0057
7 -1 13 -0.3064 -0.0312
7 -1 14 -0.4809 0.0070
7 -1 15 -0.9537 -0.0768
7 -1 16 0.5501 0.0416
7 0 0 -3.3340 0.0230
7 0 1 -5.5682 -0.0003
7 0 2 -1.0982 0.0127
7 0 3 4.1174 0.0141
7 0 4 1.9928 -0.0064
7 0 5 -2.5604 -0.0085
7 0 6 -2.4472 -0.0188
7 0 7 1.5013 0.0164
7 0 8 2.4312 0.0269
7 0 9 -1.3203 0.0083
7 0 10 -1.5037 -0.0022
7 0 11 2.0272 0.0198
7 0 12 0.6319 -0.0151
7 0 13 -0.4271 -0.0227
7 0 14 -0.8561 -0.0433
7 0 15 -0.8400 -0.1027
7 0 16 0.2708 0.1066
7 1 0 -2.7056 0.0070
7 1 1 -5.1029 -0.0298
7 1 2 -0.0303 -0.0013
7 1 3 3.5294 0.0104
7 1 4 0.5834 -0.0062
7 1 5 -2.3828 -0.0185
7 1 6 -1.1921 -0.0096
7 1 7 2.3420 0.0084
7 1 8 1.5044 -0.0034
7 1 9 -2.0315 0.0105
7 1 10 -0.7185 0.0179
7 1 11 2.2690 0.0375
7 1 12 0.3266 0.0070
7 1 13 0.0149 -0.0023
7 1 14 -0.4107 -0.0826
7 1 15 -0.5159 -0.0339
7 1 16 -0.3710 0.1469
7 2 0 -3.0406 0.0027
7 2 1 -3.5290 -0.0151
7 2 2 1.9577 0.0048
7 2 3 1.7033 -0.0042
7 2 4 -1.1568 -0.0116
7 2 5 -2.8344 -0.0128
7 2 6 -0.4741 0.0198
7 2 7 2.9335 0.0123
7 2 8 0.6428 0.0022
7 2 9 -2.6121 -0.0001
7 2 10 -0.2236 -0.0088
7 2 11 1.5986 0.0184
7 2 12 -0.4069 0.0112
7 2 13 0.6216 -0.0001
7 2 14 0.3676 -0.0677
7 2 15 0.1731 0.0587
7 3 0 -4.7807 -0.0069
7 3 1 -1.5813 0.0035
7 3 2 2.7834 -0.0078
7 3 3 1.1667 -0.0077
7 3 4 -0.2091 -0.0005
7 3 5 -2.7102 -0.0076
7 3 6 -0.1240 0.0042
7 3 7 2.6916 -0.0183
7 3 8 -0.3174 0.0174
7 3 9 -2.3727 0.0108
7 3 10 0.6501 0.0100
7 3 11 0.2858 0.0106
7 3 12 -1.1911 0.0085
7 3 13 0.8595 -0.0116
7 3 14 0.4834 -0.0457
7 3 15 0.2841 0.1008
7 4 0 -3.9265 0.0022
7 4 1 0.5530 0.0124
7 4 2 0.9580 -0.0163
7 4 3 0.4818 0.0145
7 4 4 0.3924 -0.0015
7 4 5 -2.0504 -0.0021
7 4 6 1.1389 -0.0035
7 4 7 2.0044 -0.0273
7 4 8 -1.5501 0.0067
7 4 9 -1.4312 -0.0164
7 4 10 1.5884 -0.0016
7 4 11 -0.7055 -0.0119
7 4 12 -0.9060 0.0684
7 4 13 0.7417 0.0088
7 4 14 0.0600 -0.0553
7 5 0 -1.4383 -0.0040
7 5 1 1.8045 -0.0085
7 5 2 0.0279 -0.0105
7 5 3 0.9004 0.0432
7 5 4 -0.4255 -0.0046
7 5 5 -1.5770 0.0069
7 5 6 2.0574 -0.0140
7 5 7 0.6991 -0.0123
7 5 8 -2.3164 0.0071
7 5 9 -0.2700 -0.0078
7 5 10 1.1475 -0.0262
7 5 11 -1.4101 -0.0680
7 5 12 0.2483 0.0926
7 5 13 0.5646 -0.0372
7 6 0 0.4498 0.0161
7 6 1 0.7150 -0.0163
7 6 2 -0.2268 -0.0140
7 6 3 1.0161 0.0206
7 6 4 -1.2543 -0.0062
7 6 5 -0.0695 0.0256
7 6 6 2.5485 -0.0068
7 6 7 -0.5669 0.0124
7 6 8 -1.5329 -0.0076
7 6 9 1.3058 0.0282
7 6 10 0.2518 0.0044
7 6 11 -1.3528 -0.0306
7 6 12 0.8952 0.1048
7 6 13 0.0125 -0.1241
7 7 0 1.3579 0.0318
7 7 1 0.0777 -0.0091
7 7 2 0.3430 -0.0088
7 7 3 -0.1446 0.0031
7 7 4 -2.1921 0.0018
7 7 5 1.0481 0.0041
7 7 6 1.7608 -0.0198
7 7 7 -1.7504 0.0192
7 7 8 -0.4268 -0.0267
7 7 9 1.5774 0.0391
7 7 10 -0.4310 0.0065
7 7 11 -0.2502 0.0393
7 7 12 1.1951 0.1289
7 8 0 0.5631 0.0063
7 8 1 0.0768 -0.0164
7 8 2 0.9661 -0.0111
7 8 3 -0.9410 -0.0016
7 8 4 -1.6925 0.0204
7 8 5 1.9085 -0.0073
7 8 6 0.4116 -0.0286
7 8 7 -1.8283 -0.0037
7 8 8 0.6396 -0.0355
7 8 9 0.5536 0.0227
7 8 10 -1.0477 -0.0492
7 8 11 0.0280 0.0354
7 9 0 -0.2252 -0.0159
7 9 1 0.2807 0.0047
7 9 2 0.4280 0.0033
7 9 3 -1.5429 -0.0045
7 9 4 -0.3402 0.0227
7 9 5 2.3002 0.0044
7 9 6 -0.7170 -0.0031
7 9 7 -0.9523 -0.0020
7 9 8 1.1905 -0.0106
7 9 9 0.0678 0.0178
7 9 10 -0.4126 -0.0660
7 10 0 -0.2080 -0.0080
7 10 1 0.3894 0.0274
7 10 2 -0.5707 -0.0076
7 10 3 -1.6432 -0.0206
7 10 4 0.6728 0.0096
7 10 5 1.6495 0.0080
7 10 6 -1.1382 0.0176
7 10 7 -0.0566 0.0067
7 10 8 0.5469 0.0079
7 10 9 -0.3449 0.0195
7 11 0 0.5585 0.0157
7 11 1 0.2341 0.0284
7 11 2 -0.9683 -0.0223
7 11 3 -0.7135 -0.0181
7 11 4 1.0127 -0.0007
7 11 5 0.4159 -0.0062
7 11 6 -0.9298 0.0067
7 11 7 0.3577 -0.0131
7 12 0 0.7813 0.0310
7 12 1 -0.4164 0.0015
7 12 2 -0.7244 -0.0280
7 12 3 0.4106 0.0026
7 12 4 0.9127 0.0079
7 12 5 0.0357 -0.0012
7 13 0 0.4997 0.0110
7 13 1 -0.8057 -0.0057
7 13 2 -0.3030 -0.0039
7 13 3 0.3140 0.0193
7 14 0 0.1269 -0.0198
8 -20 0 0.0472 -0.1838
8 -20 1 0.1282 -0.1108
8 -20 2 -0.5402 0.1549
8 -20 3 0.0451 0.0620
8 -20 4 0.4546 -0.1019
8 -20 5 -0.4550 -0.0884
8 -20 6 -0.0337 -0.0359
8 -19 0 1.2138 -0.1370
8 -19 1 1.0002 0.0572
8 -19 2 -1.4633 0.1609
8 -19 3 -0.3761 0.0315
8 -19 4 0.6389 0.0005
8 -19 5 -0.9299 0.0458
8 -19 6 0.4273 0.0222
8 -19 7 1.2409 0.0592
8 -19 8 -0.8008 0.0484
8 -18 0 2.3589 -0.0404
8 -18 1 1.1885 0.0096
8 -18 2 -1.8594 0.0013
8 -18 3 0.5719 -0.0258
8 -18 4 0.7630 -0.0117
8 -18 5 -1.5446 -0.0179
8 -18 6 1.1635 0.0113
8 -18 7 1.0806 0.0960
8 -18 8 -1.5253 0.0147
8 -18 9 -0.3825 0.0028
8 -18 10 0.4451 0.0534
8 -17 0 2.6303 0.0162
8 -17 1 -0.3225 -0.0068
8 -17 2 -2.1489 0.0185
8 -17 3 1.7172 0.0108
8 -17 4 0.1407 -0.0334
8 -17 5 -1.6805 -0.0419
8 -17 6 1.9635 0.0193
8 -17 7 0.4398 0.0377
8 -17 8 -1.6809 -0.0623
8 -17 9 -0.3500 -0.0209
8 -17 10 0.0740 -0.0051
8 -17 11 0.4321 -0.0790
8 -16 0 2.1707 -0.0362
8 -16 1 -1.8099 -0.0182
8 -16 2 -1.1766 0.0466
8 -16 3 2.5602 0.0082
8 -16 4 -1.0667 -0.0061
8 -16 5 -1.3969 0.0293
8 -16 6 1.9153 0.0521
8 -16 7 -0.1892 0.0391
8 -16 8 -0.9429 0.0100
8 -16 9 -0.3487 0.0098
8 -16 10 0.1844 -0.0548
8 -16 11 0.9430 -0.0767
8 -16 12 -0.0945 -0.0986
8 -15 0 1.2014 -0.0070
8 -15 1 -3.3396 0.0093
8 -15 2 -0.2445 0.0239
8 -15 3 2.5781 -0.0195
8 -15 4 -1.1593 0.0079
8 -15 5 -0.1056 0.0104
8 -15 6 1.3721 -0.0026
8 -15 7 -0.5110 -0.0014
8 -15 8 -0.7072 0.0140
8 -15 9 -0.6971 0.0013
8 -15 10 0.9059 -0.0352
8 -15 11 1.1225 -0.0445
8 -15 12 -0.3372 -0.0910
8 -15 13 0.0811 0.1370
8 -14 0 1.1308 0.0021
8 -14 1 -3.5846 -0.0275
8 -14 2 0.0503 -0.0141
8 -14 3 1.2192 0.0004
8 -14 4 -1.1042 0.0196
8 -14 5 0.3565 -0.0141
8 -14 6 0.9258 0.0013
8 -14 7 -0.0801 -0.0118
8 -14 8 -1.1715 -0.0199
8 -14 9 -0.8852 -0.0250
8 -14 10 1.3986 -0.0309
8 -14 11 0.1956 -0.0421
8 -14 12 -0.8327 -0.0553
8 -14 13 0.1545 0.2047
8 -14 14 0.0070 0.2048
8 -13 0 0.1831 0.0194
8 -13 1 -2.9085 -0.0203
8 -13 2 0.3567 -0.0060
8 -13 3 0.7785 0.0114
8 -13 4 -0.3389 0.0035
8 -13 5 0.1089 -0.0168
8 -13 6 0.7743 0.0207
8 -13 7 -0.2364 -0.0055
8 -13 8 -1.8324 0.0003
8 -13 9 -0.1231 -0.0081
8 -13 10 1.5315 -0.0289
8 -13 11 -0.4666 -0.0173
8 -13 12 -0.5160 -0.0462
8 -13 13 0.1039 0.1612
8 -13 14 -0.0998 0.1463
8 -12 0 -0.8133 0.0061
8 -12 1 -1.8010 0.0123
8 -12 2 0.0018 0.0028
8 -12 3 0.2961 0.0023
8 -12 4 -0.2231 -0.0060
8 -12 5 0.8110 -0.0227
8 -12 6 1.7279 -0.0034
8 -12 7 -1.0906 -0.0108
8 -12 8 -1.7839 0.0304
8 -12 9 0.7707 -0.0117
8 -12 10 0.7361 -0.0394
8 -12 11 -0.5348 0.0302
8 -12 12 0.0945 -0.0369
8 -12 13 -0.0753 0.0980
8 -12 14 0.3301 0.0285
8 -12 15 0.3962 -0.1811
8 -11 0 -1.3252 0.0078
8 -11 1 -0.2015 0.0131
8 -11 2 0.5456 -0.0088
8 -11 3 -0.1934 0.0070
8 -11 4 -1.2725 0.0068
8 -11 5 1.9471 -0.0220
8 -11 6 1.7455 -0.0198
8 -11 7 -2.3089 -0.0271
8 -11 8 -0.6112 0.0345
8 -11 9 1.0765 -0.0079
8 -11 10 -0.2916 -0.0171
8 -11 11 0.0489 0.0606
8 -11 12 0.2563 -0.0241
8 -11 13 -0.8350 0.0540
8 -11 14 0.2188 -0.0598
8 -11 15 0.1943 -0.0528
8 -10 0 -1.9037 0.0138
8 -10 1 0.0702 0.0001
8 -10 2 0.6350 -0.0045
8 -10 3 -1.2237 0.0135
8 -10 4 -1.2475 0.0208
8 -10 5 3.6861 0.0233
8 -10 6 0.3835 0.0313
8 -10 7 -2.8644 -0.0258
8 -10 8 0.6315 0.0112
8 -10 9 0.6595 -0.0188
8 -10 10 -0.4254 -0.0012
8 -10 11 0.8475 0.0470
8 -10 12 -0.0911 -0.0200
8 -10 13 -0.8109 0.0052
8 -10 14 0.7470 -0.0703
8 -10 15 -0.2532 0.0872
8 -10 16 -0.5680 0.0758
8 -9 0 -1.2644 -0.0077
8 -9 1 0.6012 0.0021
8 -9 2 -0.0951 -0.0066
8 -9 3 -2.8615 -0.0146
8 -9 4 0.1649 -0.0128
8 -9 5 4.1694 0.0009
8 -9 6 -1.5248 0.0230
8 -9 7 -2.0201 -0.0193
8 -9 8 1.0065 0.0117
8 -9 9 -0.0116 -0.0182
8 -9 10 0.2819 -0.0027
8 -9 11 0.9724 0.0038
8 -9 12 -0.9267 -0.0277
8 -9 13 -0.0175 -0.0219
8 -9 14 1.3082 -0.0144
8 -9 15 -0.8165 0.1150
8 -9 16 -0.1833 0.0140
8 -8 0 0.1565 -0.0251
8 -8 1 1.1671 0.0128
8 -8 2 -1.9460 -0.0122
8 -8 3 -3.3151 0.0076
8 -8 4 2.9882 0.0175
8 -8 5 3.0438 -0.0094
8 -8 6 -2.8835 -0.0127
8 -8 7 -0.9328 -0.0283
8 -8 8 0.6208 0.0051
8 -8 9 0.0677 -0.0017
8 -8 10 0.8092 0.0011
8 -8 11 -0.2154 -0.0154
8 -8 12 -1.4384 -0.0140
8 -8 13 1.3216 0.0041
8 -8 14 1.0836 0.0316
8 -8 15 -1.6074 0.0301
8 -8 16 0.0336 -0.0333
8 -7 0 2.6697 0.0104
8 -7 1 1.4459 0.0279
8 -7 2 -4.3669 -0.0120
8 -7 3 -2.6344 0.0145
8 -7 4 4.8204 0.0253
8 -7 5 1.4534 0.0054
8 -7 6 -2.5767 0.0069
8 -7 7 -0.7025 -0.0108
8 -7 8 0.0318 0.0036
8 -7 9 1.1479 0.0016
8 -7 10 0.9434 -0.0075
8 -7 11 -1.5778 -0.0048
8 -7 12 -1.0338 -0.0009
8 -7 13 1.9873 0.0136
8 -7 14 0.3109 0.0188
8 -7 15 -1.2291 -0.0042
8 -7 16 0.3298 -0.0071
8 -6 0 4.1857 -0.0033
8 -6 1 0.4123 0.0194
8 -6 2 -5.1545 0.0052
8 -6 3 -0.5079 0.0009
8 -6 4 4.4861 -0.0018
8 -6 5 0.0606 -0.0105
8 -6 6 -1.5147 -0.0040
8 -6 7 -1.0942 -0.0077
8 -6 8 0.0856 0.0140
8 -6 9 2.0119 -0.0114
8 -6 10 0.0139 -0.0119
8 -6 11 -2.1435 0.0151
8 -6 12 0.3020 0.0055
8 -6 13 1.5858 0.0077
8 -6 14 -0.6144 -0.0240
8 -6 15 -0.4192 -0.0017
8 -6 16 0.5733 0.0163
8 -5 0 4.0996 -0.0271
8 -5 1 -2.1212 0.0009
8 -5 2 -4.8202 -0.0138
8 -5 3 1.4233 -0.0232
8 -5 4 3.2210 0.0003
8 -5 5 -0.4800 0.0010
8 -5 6 -1.3774 -0.0066
8 -5 7 -1.7715 -0.0069
8 -5 8 0.8833 0.0098
8 -5 9 2.2819 -0.0167
8 -5 10 -1.2125 0.0226
8 -5 11 -1.8364 0.0158
8 -5 12 1.2588 -0.0019
8 -5 13 0.8540 0.0071
8 -5 14 -0.6360 -0.0203
8 -5 15 0.0037 0.0191
8 -5 16 0.4848 0.0055
8 -4 0 3.3309 0.0078
8 -4 1 -3.1865 0.0308
8 -4 2 -3.1707 0.0010
8 -4 3 2.4843 -0.0174
8 -4 4 2.6736 -0.0078
8 -4 5 -0.2561 0.0138
8 -4 6 -1.8550 0.0198
8 -4 7 -1.6271 0.0114
8 -4 8 1.4814 -0.0122
8 -4 9 1.1989 -0.0311
8 -4 10 -2.1798 0.0158
8 -4 11 -0.8891 -0.0146
8 -4 12 1.2331 -0.0017
8 -4 13 0.1432 -0.0095
8 -4 14 -0.3867 -0.0097
8 -4 15 -0.1067 0.0064
8 -4 16 0.6530 0.0054
8 -3 0 1.2059 -0.0101
8 -3 1 -3.5156 0.0029
8 -3 2 -1.9728 0.0119
8 -3 3 3.1906 -0.0088
8 -3 4 3.5906 -0.0210
8 -3 5 -0.1143 0.0157
8 -3 6 -2.1874 0.0121
8 -3 7 -0.2076 0.0128
8 -3 8 2.1149 0.0097
8 -3 9 -0.0084 0.0072
8 -3 10 -2.3277 -0.0058
8 -3 11 0.1258 -0.0339
8 -3 12 0.6882 -0.0185
8 -3 13 -0.2142 -0.0263
8 -3 14 -0.5695 0.0271
8 -3 15 -0.7676 -0.0217
8 -3 16 0.4201 0.0087
8 -2 0 -0.4496 -0.0080
8 -2 1 -3.9542 -0.0108
8 -2 2 -2.8032 0.0136
8 -2 3 2.4607 -0.0184
8 -2 4 3.5078 -0.0036
8 -2 5 -0.7205 0.0289
8 -2 6 -1.7316 -0.0122
8 -2 7 1.0219 -0.0136
8 -2 8 1.7708 0.0081
8 -2 9 -0.9514 0.0220
8 -2 10 -1.4349 0.0093
8 -2 11 1.4063 0.0206
8 -2 12 0.4875 -0.0296
8 -2 13 -0.0338 -0.0274
8 -2 14 -0.3873 0.0126
8 -2 15 -0.6270 -0.0476
8 -2 16 0.0568 0.0649
8 -1 0 -0.2874 0.0001
8 -1 1 -3.1677 0.0019
8 -1 2 -1.9458 0.0185
8 -1 3 2.2606 -0.0054
8 -1 4 1.4832 0.0167
8 -1 5 -2.2805 0.0100
8 -1 6 -0.9269 -0.0114
8 -1 7 1.7153 0.0020
8 -1 8 1.0284 0.0147
8 -1 9 -1.8280 -0.0008
8 -1 10 -0.6988 -0.0009
8 -1 11 2.0754 0.0205
8 -1 12 0.2510 -0.0324
8 -1 13 0.0442 0.0052
8 -1 14 -0.2702 -0.0605
8 -1 15 -0.2106 -0.0361
8 0 0 -0.5569 -0.0160
8 0 1 -2.8792 -0.0166
8 0 2 0.2065 -0.0022
8 0 3 2.9035 0.0062
8 0 4 0.2005 0.0043
8 0 5 -2.5798 -0.0185
8 0 6 -0.2959 -0.0101
8 0 7 1.5583 -0.0102
8 0 8 0.2891 0.0137
8 0 9 -2.1663 0.0092
8 0 10 0.1402 0.0332
8 0 11 1.9296 0.0115
8 0 12 -0.1694 -0.0142
8 0 13 0.3360 -0.0107
8 0 14 -0.0478 -0.1040
8 0 15 -0.1446 0.0878
8 1 0 -1.3213 -0.0010
8 1 1 -2.0530 -0.0041
8 1 2 1.2717 0.0008
8 1 3 1.4486 -0.0024
8 1 4 -1.1234 -0.0278
8 1 5 -2.1815 -0.0035
8 1 6 0.5003 0.0171
8 1 7 1.6378 -0.0014
8 1 8 -0.4004 0.0077
8 1 9 -2.2097 -0.0188
8 1 10 0.8802 0.0244
8 1 11 0.9362 0.0043
8 1 12 -0.6835 0.0249
8 1 13 0.6854 -0.0653
8 1 14 0.4657 -0.0478
8 1 15 0.3672 0.2034
8 2 0 -2.2691 -0.0040
8 2 1 0.0425 0.0019
8 2 2 1.9065 0.0048
8 2 3 0.7456 -0.0029
8 2 4 -1.2340 -0.0300
8 2 5 -2.0571 -0.0010
8 2 6 0.7122 -0.0114
8 2 7 1.5039 0.0119
8 2 8 -0.8634 0.0298
8 2 9 -1.3508 -0.0028
8 2 10 1.4728 0.0102
8 2 11 -0.4348 -0.0279
8 2 12 -0.9845 0.0136
8 2 13 0.4042 -0.1307
8 2 14 0.3671 0.0611
8 3 0 -1.8545 -0.0077
8 3 1 0.9126 -0.0107
8 3 2 0.3004 -0.0160
8 3 3 0.4172 0.0047
8 3 4 -0.5192 -0.0037
8 3 5 -0.7883 0.0102
8 3 6 1.5525 -0.0285
8 3 7 0.7128 0.0051
8 3 8 -1.6407 -0.0042
8 3 9 -0.1520 0.0097
8 3 10 1.6531 -0.0066
8 3 11 -1.0953 -0.0202
8 3 12 -0.5365 0.0466
8 3 13 -0.1716 -0.1472
8 3 14 0.0235 0.1030
8 4 0 0.2207 -0.0055
8 4 1 1.2550 -0.0096
8 4 2 -0.5570 -0.0084
8 4 3 0.0342 0.0253
8 4 4 -1.2953 0.0029
8 4 5 0.1913 0.0067
8 4 6 2.2744 -0.0146
8 4 7 -0.2324 0.0212
8 4 8 -1.9484 -0.0139
8 4 9 0.6116 0.0291
8 4 10 0.7673 -0.0670
8 4 11 -0.9376 -0.0290
8 4 12 0.4960 0.0669
8 4 13 -0.3752 -0.1467
8 5 0 0.7902 0.0088
8 5 1 0.1285 -0.0189
8 5 2 0.1115 -0.0149
8 5 3 0.2733 0.0184
8 5 4 -1.4572 0.0080
8 5 5 1.3435 0.0094
8 5 6 2.0361 -0.0060
8 5 7 -1.1325 0.0135
8 5 8 -1.0232 -0.0170
8 5 9 1.2888 0.0698
8 5 10 -0.3920 -0.0532
8 5 11 -0.5688 0.0286
8 5 12 0.9292 0.0501
8 6 0 0.7331 0.0601
8 6 1 -0.4192 -0.0029
8 6 2 0.6007 -0.0101
8 6 3 -0.7238 -0.0040
8 6 4 -1.4148 -0.0031
8 6 5 1.9884 -0.0130
8 6 6 0.7377 -0.0019
8 6 7 -1.9444 0.0072
8 6 8 0.0498 -0.0347
8 6 9 1.3315 0.0543
8 6 10 -0.6724 -0.0350
8 6 11 0.2303 0.1294
8 7 0 0.0852 0.0438
8 7 1 0.4377 -0.0137
8 7 2 1.1096 0.0103
8 7 3 -1.1977 0.0128
8 7 4 -0.5810 0.0088
8 7 5 1.9728 -0.0320
8 7 6 -0.7954 -0.0032
8 7 7 -1.8611 -0.0086
8 7 8 0.5576 -0.0357
8 7 9 0.2532 0.0141
8 7 10 -0.7788 -0.0918
8 7 11 0.4629 0.1229
8 8 0 -0.1828 -0.0021
8 8 1 0.6835 -0.0350
8 8 2 0.2186 0.0101
8 8 3 -1.3109 0.0022
8 8 4 0.6408 -0.0000
8 8 5 1.7175 -0.0158
8 8 6 -1.4399 0.0287
8 8 7 -0.5978 -0.0180
8 8 8 0.9231 -0.0040
8 8 9 -0.0416 0.0197
8 8 10 -0.2294 -0.1093
8 9 0 0.5566 -0.0084
8 9 1 0.3985 -0.0099
8 9 2 -0.8639 0.0238
8 9 3 -1.3187 -0.0137
8 9 4 1.0059 -0.0288
8 9 5 0.8090 -0.0025
8 9 6 -1.3975 0.0539
8 9 7 0.1825 -0.0282
8 9 8 0.3039 0.0177
8 10 0 1.0845 -0.0164
8 10 1 -0.3220 0.0064
8 10 2 -1.0372 0.0337
8 10 3 -0.7064 -0.0063
8 10 4 0.9312 -0.0401
8 10 5 0.0126 -0.0027
8 10 6 -0.7376 0.0466
8 10 7 0.3274 -0.0352
8 11 0 0.8067 -0.0180
8 11 1 -0.8295 -0.0154
8 11 2 -0.5138 0.0164
8 11 3 0.0456 0.0071
8 11 4 0.8122 -0.0293
8 11 5 -0.0329 -0.0016
8 12 0 -0.1495 0.0204
8 12 1 -0.9658 -0.0041
8 12 2 -0.1116 0.0114
8 12 3 0.0711 0.0019
8 13 0 -0.5122 0.0137
9 -20 0 1.0435 -0.0449
9 -20 1 0.9723 0.1964
9 -20 2 -1.2072 0.0826
9 -20 3 -0.2798 -0.0733
9 -20 4 0.2071 0.0480
9 -20 5 -0.9234 0.0804
9 -19 0 2.3122 -0.0114
9 -19 1 1.3787 0.0680
9 -19 2 -1.6701 -0.0728
9 -19 3 0.3724 -0.0594
9 -19 4 0.0756 0.0516
9 -19 5 -1.2636 -0.0015
9 -19 6 0.9664 0.0300
9 -19 7 0.7118 0.0971
9 -18 0 2.5263 0.0346
9 -18 1 -0.1488 0.0099
9 -18 2 -1.9206 -0.0559
9 -18 3 1.6732 -0.0302
9 -18 4 -0.0574 -0.0414
9 -18 5 -1.0897 -0.0622
9 -18 6 1.3496 0.0207
9 -18 7 0.5241 -0.0070
9 -18 8 -0.5292 -0.0327
9 -18 9 -0.8150 0.0626
9 -17 0 2.0593 -0.0436
9 -17 1 -2.0815 0.0095
9 -17 2 -1.5201 0.0277
9 -17 3 2.2323 -0.0008
9 -17 4 -0.8280 -0.0105
9 -17 5 -0.8550 0.0455
9 -17 6 1.2281 0.0524
9 -17 7 0.5552 0.0014
9 -17 8 -0.4176 0.0468
9 -17 9 -1.2437 0.0235
9 -17 10 0.1419 -0.0518
9 -16 0 1.0494 -0.0240
9 -16 1 -3.0786 0.0171
9 -16 2 -0.2569 -0.0022
9 -16 3 2.3998 -0.0463
9 -16 4 -0.8893 -0.0111
9 -16 5 -0.3325 0.0332
9 -16 6 0.7150 0.0133
9 -16 7 0.6222 0.0295
9 -16 8 -0.8498 0.0738
9 -16 9 -1.5086 0.0166
9 -16 10 1.2025 -0.0021
9 -16 11 1.0644 -0.0662
9 -16 12 -0.2762 -0.1574
9 -15 0 0.5532 0.0102
9 -15 1 -3.0307 -0.0024
9 -15 2 0.1070 -0.0120
9 -15 3 1.2285 -0.0144
9 -15 4 -0.7295 -0.0040
9 -15 5 0.1323 -0.0045
9 -15 6 0.8444 0.0073
9 -15 7 0.8792 0.0078
9 -15 8 -1.9323 -0.0046
9 -15 9 -1.4259 -0.0165
9 -15 10 1.8315 0.0045
9 -15 11 0.3389 -0.0926
9 -15 12 -0.6417 -0.1272
9 -14 0 0.3477 0.0134
9 -14 1 -1.7159 -0.0214
9 -14 2 0.5411 0.0000
9 -14 3 0.2876 0.0077
9 -14 4 -0.8003 -0.0053
9 -14 5 -0.1360 0.0096
9 -14 6 1.2007 0.0365
9 -14 7 0.5602 0.0072
9 -14 8 -2.6086 0.0037
9 -14 9 -0.3043 -0.0176
9 -14 10 1.9066 -0.0346
9 -14 11 -0.4068 -0.1065
9 -14 12 -0.7366 -0.1073
9 -14 13 -0.3767 0.1908
9 -13 0 -0.3788 0.0097
9 -13 1 -0.7703 0.0027
9 -13 2 0.6377 0.0112
9 -13 3 -0.0685 0.0065
9 -13 4 -0.6349 0.0018
9 -13 5 0.6880 0.0137
9 -13 6 1.9406 0.0057
9 -13 7 -0.5750 -0.0091
9 -13 8 -2.3127 0.0259
9 -13 9 0.8932 -0.0324
9 -13 10 1.1490 -0.0410
9 -13 11 -0.4346 -0.0543
9 -13 12 -0.2537 -0.0572
9 -13 13 -0.3772 0.1838
9 -13 14 0.5007 0.0467
9 -12 0 -0.7251 0.0045
9 -12 1 0.3042 -0.0071
9 -12 2 0.7929 -0.0054
9 -12 3 -0.9946 0.0091
9 -12 4 -1.3081 -0.0008
9 -12 5 1.8889 -0.0089
9 -12 6 1.9067 -0.0092
9 -12 7 -1.6502 -0.0068
9 -12 8 -1.0455 0.0232
9 -12 9 1.1548 -0.0463
9 -12 10 0.1448 -0.0157
9 -12 11 0.1202 0.0040
9 -12 12 -0.2287 0.0214
9 -12 13 -0.8134 0.1551
9 -12 14 0.6355 -0.0729
9 -11 0 -1.3153 0.0081
9 -11 1 0.7298 -0.0208
9 -11 2 0.8424 0.0114
9 -11 3 -1.7113 0.0445
9 -11 4 -1.0078 0.0087
9 -11 5 2.8398 0.0015
9 -11 6 0.3851 0.0169
9 -11 7 -2.0914 -0.0144
9 -11 8 0.1756 -0.0034
9 -11 9 0.6388 -0.0444
9 -11 10 -0.1855 0.0145
9 -11 11 0.7568 0.0223
9 -11 12 -0.4770 0.0422
9 -11 13 -0.6043 0.0590
9 -11 14 0.8788 -0.1178
9 -11 15 -0.5436 0.0245
9 -10 0 -0.6548 -0.0033
9 -10 1 0.9917 -0.0256
9 -10 2 -0.2807 -0.0101
9 -10 3 -2.6207 0.0098
9 -10 4 0.5212 -0.0209
9 -10 5 3.0780 0.0030
9 -10 6 -1.2124 0.0306
9 -10 7 -1.6563 -0.0036
9 -10 8 0.5034 -0.0056
9 -10 9 0.2640 -0.0321
9 -10 10 0.3497 0.0281
9 -10 11 0.6823 -0.0032
9 -10 12 -1.1764 -0.0009
9 -10 13 0.2931 -0.0172
9 -10 14 1.4126 -0.0536
9 -10 15 -0.9279 0.0678
9 -9 0 0.8926 -0.0009
9 -9 1 1.5000 0.0075
9 -9 2 -1.7115 -0.0069
9 -9 3 -2.7034 0.0162
9 -9 4 2.3045 -0.0159
9 -9 5 2.1182 -0.0266
9 -9 6 -1.9485 -0.0160
9 -9 7 -0.9820 -0.0038
9 -9 8 0.2134 0.0062
9 -9 9 0.2740 0.0079
9 -9 10 0.5685 0.0378
9 -9 11 -0.2225 -0.0314
9 -9 12 -1.4965 -0.0248
9 -9 13 1.3464 -0.0123
9 -9 14 1.0333 0.0082
9 -9 15 -1.3944 0.0182
9 -8 0 2.5484 0.0212
9 -8 1 1.3517 0.0053
9 -8 2 -3.2584 -0.0123
9 -8 3 -1.9983 0.0375
9 -8 4 3.2791 0.0327
9 -8 5 1.0132 0.0047
9 -8 6 -1.6897 -0.0093
9 -8 7 -0.8705 -0.0030
9 -8 8 0.3264 0.0019
9 -8 9 1.1024 0.0238
9 -8 10 0.3835 0.0129
9 -8 11 -1.3359 -0.0408
9 -8 12 -1.1630 -0.0191
9 -8 13 1.9015 0.0093
9 -8 14 0.2241 0.0219
9 -8 15 -1.0271 -0.0041
9 -7 0 3.3309 0.0313
9 -7 1 0.8010 0.0094
9 -7 2 -3.5734 -0.0115
9 -7 3 -0.8849 -0.0005
9 -7 4 2.7361 0.0077
9 -7 5 0.3498 -0.0070
9 -7 6 -1.1316 -0.0083
9 -7 7 -1.2784 0.0014
9 -7 8 0.6158 0.0079
9 -7 9 1.4505 -0.0013
9 -7 10 -0.1603 -0.0183
9 -7 11 -1.4622 -0.0118
9 -7 12 -0.0268 0.0048
9 -7 13 1.4780 0.0064
9 -7 14 -0.6874 -0.0075
9 -7 15 -0.0708 0.0150
9 -6 0 2.4500 -0.0083
9 -6 1 -0.5262 0.0060
9 -6 2 -3.0368 -0.0139
9 -6 3 0.3252 -0.0084
9 -6 4 2.0144 0.0136
9 -6 5 0.0029 -0.0149
9 -6 6 -1.4342 -0.0205
9 -6 7 -1.2784 0.0041
9 -6 8 1.4354 0.0170
9 -6 9 1.1115 -0.0157
9 -6 10 -1.0836 -0.0058
9 -6 11 -1.2111 0.0011
9 -6 12 0.9262 0.0179
9 -6 13 0.8645 0.0210
9 -6 14 -0.9151 -0.0055
9 -6 15 0.3407 0.0185
9 -5 0 1.8816 0.0162
9 -5 1 -0.9710 0.0288
9 -5 2 -2.5365 -0.0145
9 -5 3 0.9669 -0.0074
9 -5 4 2.4044 0.0073
9 -5 5 0.0934 -0.0014
9 -5 6 -2.0936 0.0009
9 -5 7 -0.7379 0.0101
9 -5 8 1.6721 -0.0073
9 -5 9 0.3308 -0.0171
9 -5 10 -1.2346 0.0163
9 -5 11 -0.5392 -0.0153
9 -5 12 0.9284 0.0011
9 -5 13 0.2254 -0.0052
9 -5 14 -0.6102 -0.0028
9 -5 15 0.2383 0.0100
9 -4 0 1.3446 0.0044
9 -4 1 -0.7012 0.0179
9 -4 2 -2.3306 0.0074
9 -4 3 1.2906 -0.0063
9 -4 4 3.0411 -0.0202
9 -4 5 -0.2603 -0.0000
9 -4 6 -1.6420 0.0103
9 -4 7 0.9018 0.0209
9 -4 8 1.3471 -0.0010
9 -4 9 -0.7147 0.0066
9 -4 10 -1.0354 0.0036
9 -4 11 0.1573 -0.0316
9 -4 12 0.5073 -0.0231
9 -4 13 -0.2379 -0.0279
9 -4 14 -0.5561 0.0114
9 -4 15 -0.2728 -0.0180
9 -3 0 0.6687 -0.0190
9 -3 1 -1.4858 -0.0110
9 -3 2 -3.0218 0.0032
9 -3 3 1.3032 -0.0224
9 -3 4 2.5977 -0.0041
9 -3 5 -1.2870 0.0074
9 -3 6 -0.5543 -0.0106
9 -3 7 1.8707 0.0034
9 -3 8 0.7068 0.0161
9 -3 9 -1.0458 0.0489
9 -3 10 -0.3199 0.0373
9 -3 11 0.9205 0.0041
9 -3 12 0.3184 -0.0475
9 -3 13 -0.1605 -0.0195
9 -3 14 -0.2067 0.0168
9 -3 15 -0.3622 -0.0173
9 -2 0 1.1339 -0.0093
9 -2 1 -1.5983 0.0080
9 -2 2 -2.4850 -0.0028
9 -2 3 1.1583 -0.0185
9 -2 4 0.4805 0.0236
9 -2 5 -2.0661 0.0045
9 -2 6 0.8364 -0.0031
9 -2 7 1.7821 -0.0054
9 -2 8 -0.1795 -0.0048
9 -2 9 -1.5915 0.0102
9 -2 10 0.0395 0.0296
9 -2 11 1.3683 0.0028
9 -2 12 0.2163 -0.0342
9 -2 13 0.0510 0.0167
9 -2 14 0.2776 -0.0307
9 -2 15 0.1220 0.0012
9 -1 0 0.6403 -0.0236
9 -1 1 -1.0630 0.0037
9 -1 2 0.1260 -0.0185
9 -1 3 2.0794 0.0003
9 -1 4 -0.9709 0.0045
9 -1 5 -2.0509 -0.0158
9 -1 6 1.0742 0.0056
9 -1 7 1.0765 -0.0033
9 -1 8 -0.5419 0.0095
9 -1 9 -1.8389 0.0090
9 -1 10 0.2935 0.0252
9 -1 11 0.9771 -0.0427
9 -1 12 -0.1650 -0.0231
9 -1 13 0.1684 -0.0117
9 -1 14 0.2966 -0.0317
9 0 0 -0.8184 -0.0060
9 0 1 -0.9173 0.0113
9 0 2 0.9827 -0.0069
9 0 3 1.5976 0.0030
9 0 4 -1.0968 -0.0323
9 0 5 -0.7033 0.0037
9 0 6 1.0870 0.0109
9 0 7 0.4278 0.0011
9 0 8 -1.1673 0.0045
9 0 9 -1.6098 0.0008
9 0 10 0.9301 0.0365
9 0 11 0.2189 -0.0113
9 0 12 -0.3730 0.0066
9 0 13 0.3444 -0.1052
9 0 14 0.4572 0.0499
9 1 0 -0.8025 0.0146
9 1 1 0.8983 0.0174
9 1 2 1.1554 0.0180
9 1 3 0.3334 -0.0030
9 1 4 -1.4728 -0.0435
9 1 5 -0.2613 0.0005
9 1 6 1.1006 -0.0193
9 1 7 0.4124 0.0376
9 1 8 -1.4650 0.0136
9 1 9 -0.5853 -0.0015
9 1 10 1.3183 -0.0023
9 1 11 -0.4930 -0.0010
9 1 12 -0.3185 -0.0257
9 1 13 -0.1168 -0.1750
9 1 14 0.3027 0.1782
9 2 0 -0.1991 0.0107
9 2 1 1.6621 -0.0095
9 2 2 0.7428 0.0026
9 2 3 0.2501 -0.0055
9 2 4 -0.9990 0.0005
9 2 5 0.1988 -0.0024
9 2 6 1.0326 -0.0430
9 2 7 -0.2990 0.0256
9 2 8 -1.6582 -0.0138
9 2 9 0.7009 0.0386
9 2 10 1.1397 -0.0104
9 2 11 -0.4484 0.0381
9 2 12 0.0333 -0.0764
9 2 13 -0.8416 -0.1993
9 3 0 1.3388 0.0132
9 3 1 1.1288 -0.0070
9 3 2 -0.1095 -0.0051
9 3 3 -0.5644 -0.0142
9 3 4 -1.3905 0.0143
9 3 5 0.9689 0.0012
9 3 6 1.4867 0.0078
9 3 7 -0.9021 0.0182
9 3 8 -1.3908 -0.0295
9 3 9 1.1356 0.0482
9 3 10 0.2340 -0.0442
9 3 11 0.2506 0.0871
9 3 12 0.5062 -0.0939
9 4 0 1.4574 -0.0017
9 4 1 0.2736 -0.0006
9 4 2 0.6402 0.0022
9 4 3 -0.7541 -0.0106
9 4 4 -1.4836 0.0078
9 4 5 1.4416 -0.0099
9 4 6 1.1580 0.0214
9 4 7 -1.1581 -0.0120
9 4 8 -0.2099 -0.0032
9 4 9 1.0819 0.0507
9 4 10 -0.7631 -0.0303
9 4 11 0.6448 0.1300
9 4 12 0.5685 -0.1338
9 5 0 0.3712 0.0200
9 5 1 -0.5813 0.0104
9 5 2 0.5981 0.0022
9 5 3 -1.3177 -0.0186
9 5 4 -0.5782 -0.0029
9 5 5 1.8514 -0.0127
9 5 6 0.0723 0.0139
9 5 7 -1.4365 -0.0287
9 5 8 0.7051 -0.0015
9 5 9 0.7397 -0.0057
9 5 10 -0.9021 0.0187
9 5 11 0.7140 0.1960
9 6 0 -0.1676 0.0296
9 6 1 0.3292 0.0273
9 6 2 0.4037 0.0392
9 6 3 -1.4344 0.0040
9 6 4 0.4702 -0.0039
9 6 5 1.5002 -0.0281
9 6 6 -0.9938 -0.0064
9 6 7 -1.2675 -0.0084
9 6 8 0.6313 -0.0006
9 6 9 -0.2258 -0.0817
9 6 10 -0.6456 -0.0176
9 7 0 -0.3262 -0.0178
9 7 1 0.4885 -0.0076
9 7 2 -0.2484 0.0349
9 7 3 -0.5496 -0.0056
9 7 4 1.4895 0.0009
9 7 5 0.9810 -0.0140
9 7 6 -1.1097 0.0032
9 7 7 -0.2848 0.0132
9 7 8 0.4799 0.0107
9 7 9 -0.5264 -0.0739
9 8 0 0.7342 -0.0100
9 8 1 -0.0524 0.0025
9 8 2 -0.8575 0.0249
9 8 3 -0.2676 -0.0433
9 8 4 1.1380 -0.0198
9 8 5 0.1553 -0.0127
9 8 6 -0.8492 0.0275
9 8 7 0.0784 0.0105
9 8 8 0.0197 0.0051
9 9 0 1.1379 -0.0115
9 9 1 -0.4722 0.0258
9 9 2 -0.3250 0.0313
9 9 3 -0.1048 -0.0186
9 9 4 0.5013 -0.0059
9 9 5 -0.2919 -0.0210
9 9 6 -0.4170 0.0397
9 9 7 -0.1570 -0.0025
9 10 0 0.5408 -0.0518
9 10 1 -0.5237 -0.0207
9 10 2 0.1405 -0.0108
9 10 3 -0.0813 0.0169
9 10 4 0.3552 0.0094
9 10 5 -0.1315 -0.0379
9 11 0 -0.3738 -0.0105
9 11 1 -0.2647 -0.0264
9 11 2 0.0619 -0.0339
9 11 3 -0.1946 0.0282
9 12 0 -0.7079 0.0145
10 -20 0 1.3684 0.1280
10 -20 1 1.1235 0.0960
10 -20 2 -0.9421 -0.1466
10 -20 3 0.2339 -0.0213
10 -20 4 -0.3221 0.0750
10 -19 0 1.8673 0.1249
10 -19 1 0.1750 -0.0208
10 -19 2 -1.0718 -0.1511
10 -19 3 1.2380 -0.0437
10 -19 4 -0.2292 -0.0488
10 -19 5 -0.4612 -0.0172
10 -19 6 0.4146 0.0090
10 -18 0 1.5276 0.0576
10 -18 1 -1.7959 0.0161
10 -18 2 -1.2060 -0.0176
10 -18 3 1.5327 -0.0134
10 -18 4 -0.4392 -0.0022
10 -18 5 -0.3784 0.0688
10 -18 6 0.2584 -0.0358
10 -18 7 0.6821 -0.0415
10 -18 8 0.0012 0.0554
10 -17 0 0.9349 0.0073
10 -17 1 -2.4215 -0.0061
10 -17 2 -0.3594 -0.0335
10 -17 3 1.4858 -0.0490
10 -17 4 -0.5230 0.0191
10 -17 5 -0.5519 0.0484
10 -17 6 0.0943 -0.0315
10 -17 7 1.2257 0.0678
10 -17 8 -0.5825 0.0620
10 -17 9 -1.0363 0.0033
10 -17 10 0.9375 0.0668
10 -16 0 0.3260 0.0248
10 -16 1 -2.0609 -0.0137
10 -16 2 0.1152 -0.0169
10 -16 3 0.9691 -0.0299
10 -16 4 -0.2350 -0.0108
10 -16 5 -0.3777 -0.0279
10 -16 6 0.7264 -0.0200
10 -16 7 1.4153 0.0447
10 -16 8 -1.8491 -0.0214
10 -16 9 -0.9767 0.0397
10 -16 10 1.3399 0.0839
10 -16 11 -0.0818 -0.1217
10 -15 0 0.4137 -0.0113
10 -15 1 -0.9028 -0.0219
10 -15 2 0.2765 0.0235
10 -15 3 0.0344 -0.0175
10 -15 4 -0.7671 -0.0144
10 -15 5 -0.4531 0.0171
10 -15 6 1.6636 0.0424
10 -15 7 0.8799 0.0254
10 -15 8 -2.5942 -0.0246
10 -15 9 0.0685 0.0292
10 -15 10 1.2686 -0.0007
10 -15 11 -0.7168 -0.1653
10 -15 12 -0.4925 -0.0694
10 -14 0 0.0682 -0.0205
10 -14 1 -0.0706 0.0154
10 -14 2 0.8670 0.0408
10 -14 3 -0.1004 -0.0350
10 -14 4 -0.9979 -0.0020
10 -14 5 0.2603 0.0393
10 -14 6 2.1904 0.0245
10 -14 7 -0.4979 0.0207
10 -14 8 -2.1778 0.0155
10 -14 9 1.2711 0.0100
10 -14 10 0.6992 -0.0465
10 -14 11 -0.4927 -0.1560
10 -14 12 -0.1678 -0.0158
10 -13 0 -0.4555 -0.0258
10 -13 1 0.2424 0.0000
10 -13 2 0.9471 0.0039
10 -13 3 -0.9239 -0.0333
10 -13 4 -1.2341 0.0117
10 -13 5 1.6163 0.0251
10 -13 6 1.9188 0.0227
10 -13 7 -1.6305 0.0276
10 -13 8 -0.8520 -0.0011
10 -13 9 1.5154 -0.0206
10 -13 10 -0.0478 -0.0507
10 -13 11 0.0826 -0.0787
10 -13 12 -0.3077 0.1034
10 -13 13 -0.4485 0.1274
10 -12 0 -1.0276 -0.0077
10 -12 1 0.6423 -0.0101
10 -12 2 0.8956 0.0157
10 -12 3 -1.7606 0.0147
10 -12 4 -0.9673 -0.0011
10 -12 5 2.2284 -0.0043
10 -12 6 0.3671 0.0340
10 -12 7 -2.0012 0.0126
10 -12 8 0.2755 -0.0263
10 -12 9 0.8357 -0.0309
10 -12 10 -0.2540 -0.0434
10 -12 11 0.6068 -0.0047
10 -12 12 -0.6640 0.1337
10 -12 13 -0.2053 0.0257
10 -11 0 -0.8612 -0.0227
10 -11 1 0.7852 -0.0329
10 -11 2 0.0143 0.0056
10 -11 3 -2.0708 0.0285
10 -11 4 0.5167 -0.0051
10 -11 5 2.2919 0.0057
10 -11 6 -1.1709 0.0297
10 -11 7 -1.6682 -0.0141
10 -11 8 0.7325 -0.0384
10 -11 9 0.4533 -0.0293
10 -11 10 0.0972 -0.0102
10 -11 11 0.2416 0.0239
10 -11 12 -1.1622 0.0520
10 -11 13 0.7425 -0.0436
10 -11 14 1.0740 -0.0317
10 -10 0 0.2662 -0.0022
10 -10 1 1.2245 -0.0082
10 -10 2 -0.9714 -0.0013
10 -10 3 -1.9513 0.0098
10 -10 4 1.7901 -0.0286
10 -10 5 1.7067 -0.0217
10 -10 6 -1.7133 -0.0056
10 -10 7 -1.1923 -0.0068
10 -10 8 0.5440 -0.0159
10 -10 9 0.4221 0.0140
10 -10 10 0.3819 0.0397
10 -10 11 -0.4903 0.0130
10 -10 12 -1.3586 -0.0176
10 -10 13 1.4003 -0.0344
10 -10 14 0.7842 0.0116
10 -9 0 1.0197 0.0086
10 -9 1 1.1888 -0.0023
10 -9 2 -1.5205 0.0242
10 -9 3 -1.3393 0.0466
10 -9 4 2.1201 0.0137
10 -9 5 0.8091 -0.0120
10 -9 6 -1.5418 -0.0171
10 -9 7 -0.6778 -0.0097
10 -9 8 0.9333 -0.0053
10 -9 9 0.6843 0.0483
10 -9 10 -0.0170 0.0298
10 -9 11 -1.3336 -0.0146
10 -9 12 -0.9165 -0.0224
10 -9 13 1.7264 -0.0093
10 -9 14 0.0602 0.0002
10 -8 0 1.2963 0.0197
10 -8 1 1.0557 -0.0143
10 -8 2 -1.3974 -0.0038
10 -8 3 -0.7771 -0.0028
10 -8 4 1.6888 0.0032
10 -8 5 0.1940 -0.0026
10 -8 6 -1.5917 0.0006
10 -8 7 -0.6902 -0.0089
10 -8 8 1.3976 0.0046
10 -8 9 0.8422 0.0282
10 -8 10 -0.2367 -0.0190
10 -8 11 -1.3870 -0.0118
10 -8 12 -0.0592 -0.0036
10 -8 13 1.3259 -0.0140
10 -8 14 -0.5966 -0.0106
10 -7 0 0.4828 0.0011
10 -7 1 0.8932 0.0064
10 -7 2 -0.9439 -0.0068
10 -7 3 -0.2871 -0.0147
10 -7 4 1.4427 0.0020
10 -7 5 -0.1593 -0.0129
10 -7 6 -1.8138 -0.0016
10 -7 7 -0.2058 0.0008
10 -7 8 1.5166 0.0222
10 -7 9 -0.0283 -0.0046
10 -7 10 -0.8129 -0.0411
10 -7 11 -1.0580 -0.0041
10 -7 12 0.9517 0.0276
10 -7 13 0.8793 0.0156
10 -7 14 -0.7953 -0.0040
10 -6 0 0.1535 0.0040
10 -6 1 1.0626 0.0118
10 -6 2 -1.2026 -0.0181
10 -6 3 0.2510 0.0064
10 -6 4 2.1288 0.0169
10 -6 5 -0.5792 0.0026
10 -6 6 -1.9795 0.0121
10 -6 7 0.7652 0.0049
10 -6 8 1.2506 0.0128
10 -6 9 -0.6151 -0.0032
10 -6 10 -0.6967 -0.0253
10 -6 11 -0.7525 -0.0270
10 -6 12 1.0641 0.0211
10 -6 13 0.4430 0.0188
10 -6 14 -0.4357 -0.0001
10 -5 0 0.7579 0.0061
10 -5 1 1.4320 0.0079
10 -5 2 -2.0721 -0.0013
10 -5 3 0.6198 0.0122
10 -5 4 2.3499 -0.0116
10 -5 5 -1.0820 -0.0020
10 -5 6 -0.7066 0.0160
10 -5 7 1.8170 -0.0014
10 -5 8 -0.0785 -0.0093
10 -5 9 -1.1540 -0.0009
10 -5 10 -0.0382 -0.0215
10 -5 11 -0.1231 -0.0227
10 -5 12 0.8674 0.0172
10 -5 13 -0.0211 -0.0072
10 -5 14 -0.2599 -0.0201
10 -4 0 1.1494 -0.0186
10 -4 1 0.6138 -0.0169
10 -4 2 -2.5665 0.0018
10 -4 3 1.0420 0.0048
10 -4 4 0.8084 -0.0072
10 -4 5 -2.0877 -0.0032
10 -4 6 0.9562 0.0024
10 -4 7 2.2114 0.0003
10 -4 8 -0.9439 0.0144
10 -4 9 -0.9327 0.0326
10 -4 10 0.3688 0.0114
10 -4 11 0.3397 0.0066
10 -4 12 0.8608 0.0085
10 -4 13 -0.1138 0.0022
10 -4 14 -0.0716 -0.0134
10 -3 0 1.7233 0.0004
10 -3 1 -0.4959 0.0036
10 -3 2 -1.9265 -0.0072
10 -3 3 1.2007 -0.0040
10 -3 4 -1.2216 0.0090
10 -3 5 -1.9480 -0.0062
10 -3 6 1.9774 -0.0056
10 -3 7 1.2251 -0.0172
10 -3 8 -1.3650 -0.0101
10 -3 9 -0.5772 0.0149
10 -3 10 0.3634 0.0343
10 -3 11 0.6571 0.0114
10 -3 12 0.8563 0.0143
10 -3 13 -0.0778 0.0184
10 -3 14 0.2989 -0.0325
10 -2 0 1.6841 -0.0054
10 -2 1 -0.2584 0.0062
10 -2 2 0.2647 -0.0185
10 -2 3 1.1486 0.0004
10 -2 4 -2.5229 -0.0081
10 -2 5 -1.0555 -0.0130
10 -2 6 1.8942 0.0090
10 -2 7 0.3991 -0.0032
10 -2 8 -1.0448 -0.0113
10 -2 9 -0.5701 -0.0021
10 -2 10 -0.1177 -0.0021
10 -2 11 0.3504 -0.0524
10 -2 12 0.3671 0.0043
10 -2 13 -0.3071 -0.0072
10 -2 14 0.2036 -0.0036
10 -1 0 0.0686 0.0025
10 -1 1 -0.2443 0.0087
10 -1 2 1.2915 -0.0062
10 -1 3 0.8508 0.0025
10 -1 4 -1.6752 -0.0313
10 -1 5 0.3959 -0.0017
10 -1 6 1.1134 0.0085
10 -1 7 -0.2596 0.0132
10 -1 8 -0.9767 0.0094
10 -1 9 -0.3144 0.0313
10 -1 10 0.0181 0.0143
10 -1 11 0.0196 -0.0161
10 -1 12 -0.0619 -0.0199
10 -1 13 -0.3593 -0.0932
10 0 0 -0.0541 0.0217
10 0 1 0.5929 0.0116
10 0 2 0.6709 0.0196
10 0 3 -0.6270 0.0018
10 0 4 -1.0482 -0.0315
10 0 5 1.2654 -0.0110
10 0 6 1.2385 -0.0132
10 0 7 -0.1177 0.0333
10 0 8 -1.1614 0.0064
10 0 9 0.0480 0.0123
10 0 10 0.2190 -0.0110
10 0 11 0.0414 0.0549
10 0 12 -0.1334 -0.0678
10 0 13 -0.4962 -0.1246
10 1 0 0.6580 0.0272
10 1 1 1.6497 -0.0118
10 1 2 0.8582 0.0127
10 1 3 -0.6443 0.0045
10 1 4 -0.7646 0.0084
10 1 5 0.7348 -0.0277
10 1 6 0.9007 -0.0334
10 1 7 -0.4332 0.0139
10 1 8 -1.0172 0.0001
10 1 9 0.5469 0.0216
10 1 10 0.1107 -0.0099
10 1 11 0.5263 0.0997
10 1 12 -0.0526 -0.1655
10 2 0 1.1976 0.0275
10 2 1 0.8478 -0.0088
10 2 2 0.4526 -0.0025
10 2 3 -0.5208 -0.0187
10 2 4 -0.4971 0.0233
10 2 5 0.8357 -0.0021
10 2 6 0.7951 0.0277
10 2 7 -1.1149 -0.0099
10 2 8 -0.7184 -0.0128
10 2 9 0.4605 0.0062
10 2 10 -0.2079 0.0318
10 2 11 1.2749 0.1679
10 2 12 0.1011 -0.2021
10 3 0 1.4038 0.0022
10 3 1 0.3855 0.0198
10 3 2 0.8032 0.0046
10 3 3 -0.8169 -0.0341
10 3 4 -0.8339 -0.0084
10 3 5 0.8145 -0.0135
10 3 6 0.5230 0.0430
10 3 7 -1.0870 -0.0262
10 3 8 0.3128 0.0110
10 3 9 0.1504 -0.0374
10 3 10 -0.5181 0.0759
10 3 11 1.4614 0.1822
10 4 0 0.2685 -0.0220
10 4 1 -0.1360 0.0270
10 4 2 0.6606 -0.0054
10 4 3 -0.9634 -0.0183
10 4 4 -0.1664 0.0002
10 4 5 0.8213 -0.0054
10 4 6 -0.3851 0.0071
10 4 7 -0.9951 -0.0376
10 4 8 1.1087 0.0099
10 4 9 -0.0918 -0.1004
10 4 10 -0.4895 0.1336
10 5 0 0.0600 -0.0082
10 5 1 0.2799 0.0404
10 5 2 -0.3772 0.0047
10 5 3 -1.1559 0.0099
10 5 4 0.5349 0.0133
10 5 5 0.5688 -0.0015
10 5 6 -0.8331 -0.0262
10 5 7 -0.5664 0.0112
10 5 8 0.9566 0.0037
10 5 9 -0.6141 -0.1578
10 5 10 -0.2252 0.1052
10 6 0 0.1086 -0.0366
10 6 1 0.2103 0.0134
10 6 2 -0.8441 0.0104
10 6 3 -0.0188 0.0195
10 6 4 0.9898 0.0364
10 6 5 0.1827 -0.0010
10 6 6 -0.4472 -0.0481
10 6 7 0.2635 0.0519
10 6 8 0.5773 -0.0069
10 6 9 -0.9083 -0.1288
10 7 0 0.5581 -0.0195
10 7 1 -0.9433 0.0074
10 7 2 -0.9701 -0.0136
10 7 3 0.5476 -0.0252
10 7 4 0.5099 0.0358
10 7 5 0.0022 -0.0191
10 7 6 0.0110 -0.0227
10 7 7 0.3781 0.0614
10 8 0 0.5403 0.0399
10 8 1 -1.0160 0.0553
10 8 2 0.1528 -0.0123
10 8 3 0.3719 0.0039
10 8 4 -0.1352 0.0557
10 8 5 0.0490 -0.0629
10 8 6 0.0731 0.0148
10 9 0 -0.4443 0.0216
10 9 1 -0.3966 -0.0009
10 9 2 0.8195 -0.0747
10 9 3 0.0996 0.0665
10 9 4 0.0483 0.0644
10 9 5 0.2037 -0.0960
10 10 0 -0.7776 0.0585
10 10 1 0.3952 -0.0673
10 10 2 0.3717 -0.1224
10 10 3 -0.0885 0.0982
10 11 0 -0.5206 0.0978
11 -20 0 0.8995 0.1089
11 -20 1 0.2551 -0.0503
11 -20 2 -0.4135 -0.1250
11 -19 0 0.7954 0.1304
11 -19 1 -1.2480 0.0328
11 -19 2 -0.7639 -0.0287
11 -19 3 0.8496 -0.0570
11 -19 4 0.2286 0.0209
11 -19 5 0.1643 0.0750
11 -18 0 0.6314 0.0718
11 -18 1 -1.7629 0.0023
11 -18 2 -0.5698 -0.0484
11 -18 3 0.7922 -0.0431
11 -18 4 0.1162 0.0995
11 -18 5 -0.5127 0.0360
11 -18 6 -0.5222 -0.0529
11 -18 7 0.7365 0.0942
11 -17 0 0.4987 0.0572
11 -17 1 -1.2265 -0.0335
11 -17 2 -0.0247 -0.0541
11 -17 3 0.8951 -0.0313
11 -17 4 0.1354 0.0335
11 -17 5 -0.8094 -0.0718
11 -17 6 0.1836 -0.0039
11 -17 7 1.0540 0.0548
11 -17 8 -0.9086 -0.1011
11 -17 9 -0.1320 0.0991
11 -16 0 0.5855 -0.0143
11 -16 1 -0.7659 -0.0275
11 -16 2 0.0204 0.0051
11 -16 3 0.3357 -0.0156
11 -16 4 -0.6085 0.0129
11 -16 5 -0.7204 -0.0175
11 -16 6 1.3596 0.0497
11 -16 7 0.6293 -0.0164
11 -16 8 -1.4532 -0.0829
11 -16 9 0.6480 0.0988
11 -16 10 0.2927 0.0021
11 -15 0 0.3816 -0.0443
11 -15 1 -0.3080 0.0263
11 -15 2 0.7757 0.0295
11 -15 3 0.1058 -0.0548
11 -15 4 -1.2976 0.0029
11 -15 5 -0.1329 0.0229
11 -15 6 1.8508 0.0457
11 -15 7 -0.6117 0.0057
11 -15 8 -1.0669 -0.0015
11 -15 9 1.6070 0.0678
11 -15 10 -0.1716 -0.0731
[truncated: 521,050 more chars]
